# Supplementary material for: Using large language models to extract plant functional traits from unstructured text
Source: Appl Plant Sci. 2025 Jun 3;13(3):e70011. doi: 10.1002/aps3.70011 (PMC12188621; doi:10.1002/aps3.70011)
Supplement: Supplementary file 2 — Appendix S9. Predicted trait values for the Plants of the World Online dataset. [file APS3-13-e70011-s003.csv]

Domazetoski et al.—Applications in Plant Sciences 2025 13(3)—Data Supplement
DOI 10.1002/aps3.70011
Appendix S9. Predicted trait values for the Plants of the World Online dataset.
name	Prediction_Growth Form	Growth Form_herb_predict_proba	Growth Form_shrub_predict_proba	Growth Form_tree_predict_proba	Prediction_Epiphyte	Epiphyte_obligatory_predict_proba	Epiphyte_terrestrial_predict_proba	Prediction_Climber	Climber_obligatory_predict_proba	Climber_self-supporting_predict_proba	Prediction_Lifecycle	Lifecycle_annual_predict_proba	Lifecycle_perennial_predict_proba	Prediction_Life Form	Life Form_phanerophyte_predict_proba	Life Form_chamaephyte_predict_proba	Life Form_hemicryptophyte_predict_proba	Life Form_cryptophyte_predict_proba	Life Form_therophyte_predict_proba
Aa argyrolepis	herb	0.971143	0.24376684	0.05622477	terrestrial	0.07335949	0.9266405	self-supporting	0.000562421	0.9994375	perennial	0.12109317	0.8789068	hemicryptophyte	0.0411684	0.13247496	0.4021673	0.24775179	0.1764376
Aa colombiana	herb	0.971143	0.24376684	0.05622477	terrestrial	0.07335949	0.9266405	self-supporting	0.000562421	0.9994375	perennial	0.12109317	0.8789068	hemicryptophyte	0.0411684	0.13247496	0.4021673	0.24775179	0.1764376
Aa denticulata	herb	0.971143	0.24376684	0.05622477	terrestrial	0.07335949	0.9266405	self-supporting	0.000562421	0.9994375	perennial	0.12109317	0.8789068	hemicryptophyte	0.0411684	0.13247496	0.4021673	0.24775179	0.1764376
Aa leucantha	herb	0.971143	0.24376684	0.05622477	terrestrial	0.07335949	0.9266405	self-supporting	0.000562421	0.9994375	perennial	0.12109317	0.8789068	hemicryptophyte	0.0411684	0.13247496	0.4021673	0.24775179	0.1764376
Aa maderoi	herb	0.971143	0.24376684	0.05622477	terrestrial	0.07335949	0.9266405	self-supporting	0.000562421	0.9994375	perennial	0.12109317	0.8789068	hemicryptophyte	0.0411684	0.13247496	0.4021673	0.24775179	0.1764376
Aa paleacea	herb	0.971143	0.24376684	0.05622477	terrestrial	0.07335949	0.9266405	self-supporting	0.000562421	0.9994375	perennial	0.12109317	0.8789068	hemicryptophyte	0.0411684	0.13247496	0.4021673	0.24775179	0.1764376
Abarema abbottii	tree	0.068768494	0.22458209	0.97433305	terrestrial	0.000217451	0.9997825	self-supporting	0.002918668	0.99708134	perennial	0.000302477	0.99969757	phanerophyte	0.9963097	0.001447504	0.000556324	0.000351892	0.00133447
Abarema adenophora	tree	0.069000624	0.22786471	0.9742076	terrestrial	0.000225445	0.9997745	self-supporting	0.001086486	0.9989135	perennial	0.000289337	0.9997106	phanerophyte	0.99685705	0.001166011	0.000467626	0.000410146	0.001099233
Abarema alexandri	tree	0.068768494	0.22458209	0.97433305	terrestrial	0.000217451	0.9997825	self-supporting	0.002918668	0.99708134	perennial	0.000302477	0.99969757	phanerophyte	0.9963097	0.001447504	0.000556324	0.000351892	0.00133447
Abarema alexandri var. troyana	tree	0.068768494	0.22458209	0.97433305	terrestrial	0.000217451	0.9997825	self-supporting	0.002918668	0.99708134	perennial	0.000302477	0.99969757	phanerophyte	0.9963097	0.001447504	0.000556324	0.000351892	0.00133447
Abarema asplenifolia	shrub	0.25514656	0.8268393	0.27992433	terrestrial	0.000211117	0.99978894	self-supporting	0.004801855	0.9951982	perennial	0.000372954	0.999627	phanerophyte	0.5177437	0.34745663	0.03803608	0.005711907	0.09105159
Abarema auriculata	tree	0.07160334	0.23117729	0.97126365	terrestrial	0.000223134	0.9997769	self-supporting	0.001498309	0.99850166	perennial	0.000309978	0.99969006	phanerophyte	0.99666804	0.001376626	0.000479151	0.000367529	0.001108616
Abarema barbouriana	tree	0.07452869	0.22738485	0.9711828	terrestrial	0.000229522	0.99977046	self-supporting	0.001095371	0.9989046	perennial	0.000307037	0.99969304	phanerophyte	0.99694026	0.001218875	0.000445132	0.000373907	0.001021939
Abarema barbouriana var. arenaria	tree	0.078880884	0.24320936	0.9641645	terrestrial	0.000215467	0.9997845	self-supporting	0.003649366	0.99635065	perennial	0.000330488	0.99966955	phanerophyte	0.994466	0.002546827	0.000795622	0.000372057	0.001819609
Abarema barnebyana	shrub	0.3393657	0.73377997	0.3427795	terrestrial	0.00024171	0.9997583	self-supporting	0.002852647	0.9971474	perennial	0.000643854	0.9993561	phanerophyte	0.9895229	0.004307378	0.00158208	0.000816957	0.003770767
Abarema brachystachya	tree	0.078880884	0.24320936	0.9641645	terrestrial	0.000215467	0.9997845	self-supporting	0.003649366	0.99635065	perennial	0.000330488	0.99966955	phanerophyte	0.994466	0.002546827	0.000795622	0.000372057	0.001819609
Abarema callejasii	tree	0.069000624	0.22786471	0.9742076	terrestrial	0.000225445	0.9997745	self-supporting	0.001086486	0.9989135	perennial	0.000289337	0.9997106	phanerophyte	0.99685705	0.001166011	0.000467626	0.000410146	0.001099233
Abarema campestris	tree	0.078880884	0.24320936	0.9641645	terrestrial	0.000215467	0.9997845	self-supporting	0.003649366	0.99635065	perennial	0.000330488	0.99966955	phanerophyte	0.994466	0.002546827	0.000795622	0.000372057	0.001819609
Abarema centiflora	tree	0.068768494	0.22458209	0.97433305	terrestrial	0.000217451	0.9997825	self-supporting	0.002918668	0.99708134	perennial	0.000302477	0.99969757	phanerophyte	0.9963097	0.001447504	0.000556324	0.000351892	0.00133447
Abarema cochleata	tree	0.068768494	0.22458209	0.97433305	terrestrial	0.000217451	0.9997825	self-supporting	0.002918668	0.99708134	perennial	0.000302477	0.99969757	phanerophyte	0.9963097	0.001447504	0.000556324	0.000351892	0.00133447
Abarema cochleata var. moniliformis	tree	0.068768494	0.22458209	0.97433305	terrestrial	0.000217451	0.9997825	self-supporting	0.002918668	0.99708134	perennial	0.000302477	0.99969757	phanerophyte	0.9963097	0.001447504	0.000556324	0.000351892	0.00133447
Abarema cochliacarpos	tree	0.068768494	0.22458209	0.97433305	terrestrial	0.000217451	0.9997825	self-supporting	0.002918668	0.99708134	perennial	0.000302477	0.99969757	phanerophyte	0.9963097	0.001447504	0.000556324	0.000351892	0.00133447
Abarema commutata	tree	0.068768494	0.22458209	0.97433305	terrestrial	0.000217451	0.9997825	self-supporting	0.002918668	0.99708134	perennial	0.000302477	0.99969757	phanerophyte	0.9963097	0.001447504	0.000556324	0.000351892	0.00133447
Abarema curvicarpa	tree	0.068768494	0.22458209	0.97433305	terrestrial	0.000217451	0.9997825	self-supporting	0.002918668	0.99708134	perennial	0.000302477	0.99969757	phanerophyte	0.9963097	0.001447504	0.000556324	0.000351892	0.00133447
Abarema curvicarpa var. rodriguesii	tree	0.068768494	0.22458209	0.97433305	terrestrial	0.000217451	0.9997825	self-supporting	0.002918668	0.99708134	perennial	0.000302477	0.99969757	phanerophyte	0.9963097	0.001447504	0.000556324	0.000351892	0.00133447
Abarema ferruginea	shrub	0.25514656	0.8268393	0.27992433	terrestrial	0.000211117	0.99978894	self-supporting	0.004801855	0.9951982	perennial	0.000372954	0.999627	phanerophyte	0.5177437	0.34745663	0.03803608	0.005711907	0.09105159
Abarema filamentosa	tree	0.068768494	0.22458209	0.97433305	terrestrial	0.000217451	0.9997825	self-supporting	0.002918668	0.99708134	perennial	0.000302477	0.99969757	phanerophyte	0.9963097	0.001447504	0.000556324	0.000351892	0.00133447
Abarema floribunda	tree	0.069000624	0.22786471	0.9742076	terrestrial	0.000225445	0.9997745	self-supporting	0.001086486	0.9989135	perennial	0.000289337	0.9997106	phanerophyte	0.99685705	0.001166011	0.000467626	0.000410146	0.001099233
Abarema gallorum	tree	0.068768494	0.22458209	0.97433305	terrestrial	0.000217451	0.9997825	self-supporting	0.002918668	0.99708134	perennial	0.000302477	0.99969757	phanerophyte	0.9963097	0.001447504	0.000556324	0.000351892	0.00133447
Abarema ganymedea	tree	0.069000624	0.22786471	0.9742076	terrestrial	0.000225445	0.9997745	self-supporting	0.001086486	0.9989135	perennial	0.000289337	0.9997106	phanerophyte	0.99685705	0.001166011	0.000467626	0.000410146	0.001099233
Abarema glauca	tree	0.068768494	0.22458209	0.97433305	terrestrial	0.000217451	0.9997825	self-supporting	0.002918668	0.99708134	perennial	0.000302477	0.99969757	phanerophyte	0.9963097	0.001447504	0.000556324	0.000351892	0.00133447
Abarema idiopoda	tree	0.068768494	0.22458209	0.97433305	terrestrial	0.000217451	0.9997825	self-supporting	0.002918668	0.99708134	perennial	0.000302477	0.99969757	phanerophyte	0.9963097	0.001447504	0.000556324	0.000351892	0.00133447
Abarema josephi	tree	0.070292	0.22120629	0.97391766	terrestrial	0.000220861	0.99977916	self-supporting	0.00133252	0.9986675	perennial	0.000303694	0.9996964	phanerophyte	0.9970323	0.001134468	0.000442182	0.000374617	0.001016435
Abarema jupunba	tree	0.06727604	0.23584855	0.97373915	terrestrial	0.000243011	0.999757	self-supporting	0.000899053	0.9991009	perennial	0.000294643	0.9997054	phanerophyte	0.9966461	0.001349278	0.000478033	0.000389882	0.00113653
Abarema jupunba var. trapezifolia	tree	0.068768494	0.22458209	0.97433305	terrestrial	0.000217451	0.9997825	self-supporting	0.002918668	0.99708134	perennial	0.000302477	0.99969757	phanerophyte	0.9963097	0.001447504	0.000556324	0.000351892	0.00133447
Abarema killipii	tree	0.069000624	0.22786471	0.9742076	terrestrial	0.000225445	0.9997745	self-supporting	0.001086486	0.9989135	perennial	0.000289337	0.9997106	phanerophyte	0.99685705	0.001166011	0.000467626	0.000410146	0.001099233
Abarema laeta	tree	0.059243515	0.29349023	0.9691469	terrestrial	0.001032844	0.9989672	self-supporting	0.00260849	0.99739146	perennial	0.000351134	0.9996488	phanerophyte	0.9965192	0.001354428	0.000489214	0.000423388	0.001213816
Abarema langsdorffii	tree	0.068768494	0.22458209	0.97433305	terrestrial	0.000217451	0.9997825	self-supporting	0.002918668	0.99708134	perennial	0.000302477	0.99969757	phanerophyte	0.9963097	0.001447504	0.000556324	0.000351892	0.00133447
Abarema lehmannii	tree	0.06727604	0.23584855	0.97373915	terrestrial	0.000243011	0.999757	self-supporting	0.000899053	0.9991009	perennial	0.000294643	0.9997054	phanerophyte	0.9966461	0.001349278	0.000478033	0.000389882	0.00113653
Abarema leucophylla	tree	0.07093394	0.24429254	0.97056615	terrestrial	0.000223217	0.9997768	self-supporting	0.002885599	0.9971144	perennial	0.000320372	0.9996797	phanerophyte	0.99653316	0.001497233	0.000494817	0.000364563	0.001110285
Abarema levelii	tree	0.068768494	0.22458209	0.97433305	terrestrial	0.000217451	0.9997825	self-supporting	0.002918668	0.99708134	perennial	0.000302477	0.99969757	phanerophyte	0.9963097	0.001447504	0.000556324	0.000351892	0.00133447
Abarema limae	tree	0.18241794	0.49324802	0.7827719	terrestrial	0.000227536	0.9997725	self-supporting	0.002900473	0.9970995	perennial	0.000745976	0.99925405	phanerophyte	0.99225414	0.003067022	0.001253282	0.000657624	0.002767876
Abarema longipedunculata	tree	0.078880884	0.24320936	0.9641645	terrestrial	0.000215467	0.9997845	self-supporting	0.003649366	0.99635065	perennial	0.000330488	0.99966955	phanerophyte	0.994466	0.002546827	0.000795622	0.000372057	0.001819609
Abarema macradenia	tree	0.069000624	0.22786471	0.9742076	terrestrial	0.000225445	0.9997745	self-supporting	0.001086486	0.9989135	perennial	0.000289337	0.9997106	phanerophyte	0.99685705	0.001166011	0.000467626	0.000410146	0.001099233
Abarema microcalyx	tree	0.069000624	0.22786471	0.9742076	terrestrial	0.000225445	0.9997745	self-supporting	0.001086486	0.9989135	perennial	0.000289337	0.9997106	phanerophyte	0.99685705	0.001166011	0.000467626	0.000410146	0.001099233
Abarema microcalyx var. enterolobioides	tree	0.068768494	0.22458209	0.97433305	terrestrial	0.000217451	0.9997825	self-supporting	0.002918668	0.99708134	perennial	0.000302477	0.99969757	phanerophyte	0.9963097	0.001447504	0.000556324	0.000351892	0.00133447
Abarema microcalyx var. parauaquarae	tree	0.068768494	0.22458209	0.97433305	terrestrial	0.000217451	0.9997825	self-supporting	0.002918668	0.99708134	perennial	0.000302477	0.99969757	phanerophyte	0.9963097	0.001447504	0.000556324	0.000351892	0.00133447
Abarema nipensis	tree	0.078880884	0.24320936	0.9641645	terrestrial	0.000215467	0.9997845	self-supporting	0.003649366	0.99635065	perennial	0.000330488	0.99966955	phanerophyte	0.994466	0.002546827	0.000795622	0.000372057	0.001819609
Abarema obovalis	tree	0.068768494	0.22458209	0.97433305	terrestrial	0.000217451	0.9997825	self-supporting	0.002918668	0.99708134	perennial	0.000302477	0.99969757	phanerophyte	0.9963097	0.001447504	0.000556324	0.000351892	0.00133447
Abarema oppositifolia	tree	0.078880884	0.24320936	0.9641645	terrestrial	0.000215467	0.9997845	self-supporting	0.003649366	0.99635065	perennial	0.000330488	0.99966955	phanerophyte	0.994466	0.002546827	0.000795622	0.000372057	0.001819609
Abarema oxyphyllidia	tree	0.068768494	0.22458209	0.97433305	terrestrial	0.000217451	0.9997825	self-supporting	0.002918668	0.99708134	perennial	0.000302477	0.99969757	phanerophyte	0.9963097	0.001447504	0.000556324	0.000351892	0.00133447
Abarema piresii	tree	0.068768494	0.22458209	0.97433305	terrestrial	0.000217451	0.9997825	self-supporting	0.002918668	0.99708134	perennial	0.000302477	0.99969757	phanerophyte	0.9963097	0.001447504	0.000556324	0.000351892	0.00133447
Abarema racemiflora	tree	0.068768494	0.22458209	0.97433305	terrestrial	0.000217451	0.9997825	self-supporting	0.002918668	0.99708134	perennial	0.000302477	0.99969757	phanerophyte	0.9963097	0.001447504	0.000556324	0.000351892	0.00133447
Abarema turbinata	tree	0.068768494	0.22458209	0.97433305	terrestrial	0.000217451	0.9997825	self-supporting	0.002918668	0.99708134	perennial	0.000302477	0.99969757	phanerophyte	0.9963097	0.001447504	0.000556324	0.000351892	0.00133447
Abarema villifera	tree	0.068768494	0.22458209	0.97433305	terrestrial	0.000217451	0.9997825	self-supporting	0.002918668	0.99708134	perennial	0.000302477	0.99969757	phanerophyte	0.9963097	0.001447504	0.000556324	0.000351892	0.00133447
Abarema villosa	shrub	0.2515461	0.73580074	0.42652863	terrestrial	0.00023458	0.99976546	self-supporting	0.003338804	0.9966612	perennial	0.000730209	0.9992698	phanerophyte	0.96600115	0.0113529	0.004404725	0.007630428	0.010610812
Abarema zolleriana	tree	0.068768494	0.22458209	0.97433305	terrestrial	0.000217451	0.9997825	self-supporting	0.002918668	0.99708134	perennial	0.000302477	0.99969757	phanerophyte	0.9963097	0.001447504	0.000556324	0.000351892	0.00133447
Abatia parviflora	shrub	0.22223838	0.831083	0.28556445	terrestrial	0.001324674	0.9986753	self-supporting	0.003659021	0.99634093	perennial	0.000379754	0.9996202	phanerophyte	0.98872256	0.00660454	0.001163505	0.000566392	0.002942933
Abelmoschus esculentus	herb	0.95716745	0.2806747	0.062809594	terrestrial	0.000361323	0.9996387	self-supporting	0.001600042	0.9983999	annual	0.9526434	0.047356617	therophyte	0.00145514	0.002551703	0.008276311	0.001194299	0.9865225
Abelmoschus ficulneus	herb	0.96249324	0.3273749	0.050302573	terrestrial	0.00028863	0.99971133	self-supporting	0.001720514	0.99827945	annual	0.9638534	0.036146585	therophyte	0.000893322	0.001679306	0.008034585	0.001196016	0.9881968
Abelmoschus moschatus	herb	0.9636563	0.31564122	0.049277864	terrestrial	0.000440642	0.99955934	self-supporting	0.00134333	0.99865663	perennial	0.009187389	0.9908126	therophyte	0.020912323	0.36863825	0.04841002	0.09343673	0.46860266
Abolboda acicularis	herb	0.971143	0.24376684	0.05622477	terrestrial	0.07335949	0.9266405	self-supporting	0.000562421	0.9994375	perennial	0.12109317	0.8789068	hemicryptophyte	0.0411684	0.13247496	0.4021673	0.24775179	0.1764376
Abolboda americana	herb	0.971143	0.24376684	0.05622477	terrestrial	0.07335949	0.9266405	self-supporting	0.000562421	0.9994375	perennial	0.12109317	0.8789068	hemicryptophyte	0.0411684	0.13247496	0.4021673	0.24775179	0.1764376
Abolboda grandis	herb	0.971143	0.24376684	0.05622477	terrestrial	0.07335949	0.9266405	self-supporting	0.000562421	0.9994375	perennial	0.12109317	0.8789068	hemicryptophyte	0.0411684	0.13247496	0.4021673	0.24775179	0.1764376
Abolboda granularis	herb	0.971143	0.24376684	0.05622477	terrestrial	0.07335949	0.9266405	self-supporting	0.000562421	0.9994375	perennial	0.12109317	0.8789068	hemicryptophyte	0.0411684	0.13247496	0.4021673	0.24775179	0.1764376
Abolboda linearifolia	herb	0.971143	0.24376684	0.05622477	terrestrial	0.07335949	0.9266405	self-supporting	0.000562421	0.9994375	perennial	0.12109317	0.8789068	hemicryptophyte	0.0411684	0.13247496	0.4021673	0.24775179	0.1764376
Abolboda macrostachya	herb	0.971143	0.24376684	0.05622477	terrestrial	0.07335949	0.9266405	self-supporting	0.000562421	0.9994375	perennial	0.12109317	0.8789068	hemicryptophyte	0.0411684	0.13247496	0.4021673	0.24775179	0.1764376
Abolboda pulchella	herb	0.971143	0.24376684	0.05622477	terrestrial	0.07335949	0.9266405	self-supporting	0.000562421	0.9994375	perennial	0.12109317	0.8789068	hemicryptophyte	0.0411684	0.13247496	0.4021673	0.24775179	0.1764376
Abolboda sprucei	herb	0.971143	0.24376684	0.05622477	terrestrial	0.07335949	0.9266405	self-supporting	0.000562421	0.9994375	perennial	0.12109317	0.8789068	hemicryptophyte	0.0411684	0.13247496	0.4021673	0.24775179	0.1764376
Abroma augustum	shrub	0.2057604	0.84914047	0.28944194	terrestrial	0.000703162	0.9992968	self-supporting	0.001747594	0.99825233	perennial	0.000517651	0.9994823	phanerophyte	0.98365504	0.01073294	0.001444307	0.000626848	0.003540967
Abrus aureus	herb	0.7919724	0.63812876	0.10575332	terrestrial	0.000293756	0.9997062	obligatory	0.97486275	0.02513729	perennial	0.001947859	0.9980521	therophyte	0.3122988	0.26929638	0.06802525	0.011858379	0.33852118
Abrus baladensis	shrub	0.29553872	0.8444078	0.2291427	terrestrial	0.000243164	0.9997569	obligatory	0.9871765	0.012823567	perennial	0.00043312	0.99956685	phanerophyte	0.9244659	0.057481997	0.004787871	0.001384456	0.011879793
Abrus bottae	herb	0.7919724	0.63812876	0.10575332	terrestrial	0.000293756	0.9997062	obligatory	0.97486275	0.02513729	perennial	0.001947859	0.9980521	therophyte	0.3122988	0.26929638	0.06802525	0.011858379	0.33852118
Abrus canescens	shrub	0.27042386	0.8415135	0.2478793	terrestrial	0.000272297	0.99972767	obligatory	0.9726704	0.02732957	perennial	0.000477791	0.9995222	phanerophyte	0.9415816	0.036556482	0.005467618	0.001244923	0.015149371
Abrus diversifoliolatus	herb	0.7919724	0.63812876	0.10575332	terrestrial	0.000293756	0.9997062	obligatory	0.97486275	0.02513729	perennial	0.001947859	0.9980521	therophyte	0.3122988	0.26929638	0.06802525	0.011858379	0.33852118
Abrus fruticulosus	shrub	0.25938717	0.83169425	0.27202576	terrestrial	0.000328492	0.99967146	obligatory	0.9842966	0.015703348	perennial	0.000351778	0.9996482	phanerophyte	0.9180798	0.05594627	0.007255299	0.001564365	0.017154189
Abrus gawenensis	shrub	0.28878066	0.8449986	0.23079307	terrestrial	0.000266706	0.99973327	obligatory	0.9871744	0.012825596	perennial	0.000387214	0.99961287	phanerophyte	0.9793021	0.013678836	0.001797363	0.000796118	0.004425576
Abrus laevigatus	herb	0.7919724	0.63812876	0.10575332	terrestrial	0.000293756	0.9997062	obligatory	0.97486275	0.02513729	perennial	0.001947859	0.9980521	therophyte	0.3122988	0.26929638	0.06802525	0.011858379	0.33852118
Abrus longibracteatus	herb	0.9583213	0.34032553	0.05011041	terrestrial	0.000353874	0.99964607	obligatory	0.94976753	0.05023242	perennial	0.001923872	0.9980761	hemicryptophyte	0.02452269	0.10431475	0.46567702	0.028406588	0.37707898
Abrus madagascariensis	herb	0.7919724	0.63812876	0.10575332	terrestrial	0.000293756	0.9997062	obligatory	0.97486275	0.02513729	perennial	0.001947859	0.9980521	therophyte	0.3122988	0.26929638	0.06802525	0.011858379	0.33852118
Abrus melanospermus	herb	0.6409055	0.5403842	0.2703984	terrestrial	0.000324023	0.999676	obligatory	0.50713116	0.49286878	perennial	0.000556031	0.99944395	chamaephyte	0.115388855	0.41277644	0.35916042	0.041342273	0.07133207
Abrus melanospermus subsp. suffruticosus	herb	0.9478425	0.3914539	0.05303933	terrestrial	0.000495269	0.9995047	self-supporting	0.003431688	0.9965683	perennial	0.000887677	0.9991123	chamaephyte	0.13133	0.74722207	0.028063977	0.007644552	0.08573935
Abrus melanospermus subsp. tenuiflorus	shrub	0.57383716	0.66747135	0.21259299	terrestrial	0.000452682	0.9995473	obligatory	0.98308104	0.016918981	perennial	0.000395225	0.99960476	phanerophyte	0.99453235	0.002622262	0.000603787	0.000432786	0.001808834
Abrus parvifolius	herb	0.9583213	0.34032553	0.05011041	terrestrial	0.000353874	0.99964607	obligatory	0.94976753	0.05023242	perennial	0.001923872	0.9980761	hemicryptophyte	0.02452269	0.10431475	0.46567702	0.028406588	0.37707898
Abrus precatorius	herb	0.7602744	0.67775	0.08323141	terrestrial	0.000268739	0.99973124	obligatory	0.9892434	0.010756553	perennial	0.00040571	0.9995943	phanerophyte	0.95185286	0.03361245	0.004324288	0.001104182	0.009106156
Abrus precatorius subsp. africanus	shrub	0.5568013	0.75492	0.14507507	terrestrial	0.000257181	0.9997428	obligatory	0.9891573	0.01084272	perennial	0.00050147	0.9994985	phanerophyte	0.9737896	0.018749109	0.00229882	0.000766554	0.004396004
Abrus sambiranensis	herb	0.7919724	0.63812876	0.10575332	terrestrial	0.000293756	0.9997062	obligatory	0.97486275	0.02513729	perennial	0.001947859	0.9980521	therophyte	0.3122988	0.26929638	0.06802525	0.011858379	0.33852118
Abrus somalensis	herb	0.8463392	0.60085136	0.08446548	terrestrial	0.000266542	0.9997334	obligatory	0.98532224	0.014677806	perennial	0.000581079	0.999419	phanerophyte	0.8262518	0.13280186	0.009964987	0.002967112	0.028014183
Abrus wittei	shrub	0.25514656	0.8268393	0.27992433	terrestrial	0.000211117	0.99978894	self-supporting	0.004801855	0.9951982	perennial	0.000372954	0.999627	phanerophyte	0.5177437	0.34745663	0.03803608	0.005711907	0.09105159
Abuta antioquiana	shrub	0.20691584	0.7691579	0.4320983	terrestrial	0.009064562	0.9909354	obligatory	0.9806733	0.019326707	perennial	0.000324782	0.9996753	phanerophyte	0.9888755	0.004902645	0.001510624	0.000892623	0.003818538
Abuta chocoensis	shrub	0.20691584	0.7691579	0.4320983	terrestrial	0.009064562	0.9909354	obligatory	0.9806733	0.019326707	perennial	0.000324782	0.9996753	phanerophyte	0.9888755	0.004902645	0.001510624	0.000892623	0.003818538
Abuta colombiana	shrub	0.20691584	0.7691579	0.4320983	terrestrial	0.009064562	0.9909354	obligatory	0.9806733	0.019326707	perennial	0.000324782	0.9996753	phanerophyte	0.9888755	0.004902645	0.001510624	0.000892623	0.003818538
Abuta grandifolia	tree	0.05014407	0.3805455	0.9587032	terrestrial	0.004724879	0.99527514	self-supporting	0.002122227	0.99787784	perennial	0.000318856	0.9996811	phanerophyte	0.99613	0.001742556	0.000484256	0.000348412	0.001294857
Abuta grisebachii	shrub	0.20691584	0.7691579	0.4320983	terrestrial	0.009064562	0.9909354	obligatory	0.9806733	0.019326707	perennial	0.000324782	0.9996753	phanerophyte	0.9888755	0.004902645	0.001510624	0.000892623	0.003818538
Abuta imene	shrub	0.20691584	0.7691579	0.4320983	terrestrial	0.009064562	0.9909354	obligatory	0.9806733	0.019326707	perennial	0.000324782	0.9996753	phanerophyte	0.9888755	0.004902645	0.001510624	0.000892623	0.003818538
Abuta obovata	shrub	0.20691584	0.7691579	0.4320983	terrestrial	0.009064562	0.9909354	obligatory	0.9806733	0.019326707	perennial	0.000324782	0.9996753	phanerophyte	0.9888755	0.004902645	0.001510624	0.000892623	0.003818538
Abuta pahni	shrub	0.20691584	0.7691579	0.4320983	terrestrial	0.009064562	0.9909354	obligatory	0.9806733	0.019326707	perennial	0.000324782	0.9996753	phanerophyte	0.9888755	0.004902645	0.001510624	0.000892623	0.003818538
Abuta racemosa	shrub	0.20691584	0.7691579	0.4320983	terrestrial	0.009064562	0.9909354	obligatory	0.9806733	0.019326707	perennial	0.000324782	0.9996753	phanerophyte	0.9888755	0.004902645	0.001510624	0.000892623	0.003818538
Abuta rufescens	shrub	0.20691584	0.7691579	0.4320983	terrestrial	0.009064562	0.9909354	obligatory	0.9806733	0.019326707	perennial	0.000324782	0.9996753	phanerophyte	0.9888755	0.004902645	0.001510624	0.000892623	0.003818538
Abuta seemannii	shrub	0.20691584	0.7691579	0.4320983	terrestrial	0.009064562	0.9909354	obligatory	0.9806733	0.019326707	perennial	0.000324782	0.9996753	phanerophyte	0.9888755	0.004902645	0.001510624	0.000892623	0.003818538
Abuta solimoesensis	shrub	0.20691584	0.7691579	0.4320983	terrestrial	0.009064562	0.9909354	obligatory	0.9806733	0.019326707	perennial	0.000324782	0.9996753	phanerophyte	0.9888755	0.004902645	0.001510624	0.000892623	0.003818538
Abuta spicata	shrub	0.20691584	0.7691579	0.4320983	terrestrial	0.009064562	0.9909354	obligatory	0.9806733	0.019326707	perennial	0.000324782	0.9996753	phanerophyte	0.9888755	0.004902645	0.001510624	0.000892623	0.003818538
Abuta vaupesensis	shrub	0.20691584	0.7691579	0.4320983	terrestrial	0.009064562	0.9909354	obligatory	0.9806733	0.019326707	perennial	0.000324782	0.9996753	phanerophyte	0.9888755	0.004902645	0.001510624	0.000892623	0.003818538
Abutilon abutiloides	shrub	0.20728299	0.8465635	0.30871093	terrestrial	0.001303454	0.9986966	self-supporting	0.002595597	0.9974044	perennial	0.003110598	0.9968894	phanerophyte	0.44325495	0.3749918	0.0251914	0.010975164	0.14558674
Abutilon anglosomaliae	herb	0.91616315	0.46745056	0.061495256	terrestrial	0.000236207	0.9997638	self-supporting	0.001937054	0.9980629	perennial	0.000754622	0.9992454	chamaephyte	0.07279416	0.87811464	0.015631476	0.004302259	0.029157491
Abutilon angulatum	shrub	0.35068324	0.823043	0.20336892	terrestrial	0.000232828	0.9997671	self-supporting	0.002319989	0.99768	perennial	0.001024853	0.99897516	chamaephyte	0.20534605	0.70065814	0.04330186	0.010609519	0.040084455
Abutilon angulatum var. macrophyllum	herb	0.8391117	0.413856	0.14704385	terrestrial	0.000595075	0.9994049	self-supporting	0.00559439	0.9944056	perennial	0.13537276	0.8646272	hemicryptophyte	0.032123286	0.21595855	0.35904297	0.18672682	0.20614836
Abutilon auritum	herb	0.9213597	0.45091334	0.06429875	terrestrial	0.000474063	0.9995259	self-supporting	0.00551515	0.99448484	perennial	0.001781117	0.99821883	therophyte	0.052580252	0.1749759	0.3518651	0.048138108	0.37244067
Abutilon austroafricanum	shrub	0.19580808	0.8502365	0.3368136	terrestrial	0.000243477	0.9997565	self-supporting	0.004339488	0.9956605	perennial	0.00043838	0.9995616	phanerophyte	0.59504354	0.36891654	0.013975438	0.003523429	0.018541085
Abutilon bidentatum	herb	0.93302256	0.42743942	0.05655158	terrestrial	0.000254758	0.9997452	self-supporting	0.002851035	0.99714893	perennial	0.000613198	0.9993868	chamaephyte	0.38003623	0.4787105	0.035806313	0.008722036	0.09672497
Abutilon bussei	herb	0.94914883	0.3784079	0.05164163	terrestrial	0.000290348	0.99970967	self-supporting	0.002947161	0.9970528	perennial	0.001901586	0.99809843	therophyte	0.024225295	0.20041634	0.36663857	0.02453516	0.3841847
Abutilon eggelingii	herb	0.8623932	0.57703245	0.06764342	terrestrial	0.000293263	0.9997067	self-supporting	0.002845208	0.99715483	perennial	0.000682659	0.9993174	chamaephyte	0.2833345	0.64978623	0.022965979	0.004487419	0.039425902
Abutilon fruticosum	herb	0.90147394	0.5071045	0.061029058	terrestrial	0.000220592	0.9997794	self-supporting	0.003976087	0.9960239	perennial	0.000706592	0.9992933	chamaephyte	0.035946563	0.8491715	0.06176038	0.009298137	0.043823402
Abutilon fruticosum var. hepperi	herb	0.637517	0.53973716	0.28658226	terrestrial	0.0007403	0.99925965	self-supporting	0.011245747	0.9887543	perennial	0.008901854	0.9910981	cryptophyte	0.051984746	0.12232047	0.04412354	0.75300795	0.028563287
Abutilon giganteum	tree	0.060427148	0.2657447	0.9722848	terrestrial	0.002045903	0.99795413	self-supporting	0.004907477	0.9950925	perennial	0.000287911	0.99971205	phanerophyte	0.9969607	0.00113202	0.000447241	0.000420227	0.001039764
Abutilon grandiflorum	herb	0.93461657	0.42828915	0.054428503	terrestrial	0.000284268	0.99971575	self-supporting	0.002002579	0.99799734	perennial	0.004973862	0.9950262	therophyte	0.005202775	0.010040794	0.009915589	0.001902357	0.9729384
Abutilon grandiflorum var. iringense	herb	0.70207334	0.54373926	0.2121249	terrestrial	0.000650321	0.99934965	self-supporting	0.005535813	0.9944642	perennial	0.002114687	0.9978853	chamaephyte	0.014854537	0.956206	0.01292554	0.008962533	0.007051283
Abutilon grandifolium	herb	0.8968409	0.48770863	0.071724825	terrestrial	0.000752035	0.99924797	self-supporting	0.003419645	0.9965804	perennial	0.001963544	0.99803644	chamaephyte	0.23284616	0.38577735	0.14346425	0.04819681	0.18971546
Abutilon grantii	shrub	0.48658067	0.79314613	0.15390608	terrestrial	0.000251771	0.9997482	self-supporting	0.006745833	0.99325424	perennial	0.001011517	0.99898845	therophyte	0.009691607	0.115881346	0.074807055	0.011394984	0.78822505
Abutilon guineense	herb	0.9616764	0.3159262	0.05178979	terrestrial	0.000227648	0.99977237	self-supporting	0.001968666	0.9980313	perennial	0.024087561	0.9759125	therophyte	0.013479494	0.111261845	0.025872434	0.0078091	0.84157705
Abutilon hirtum	herb	0.9008281	0.5072699	0.06149417	terrestrial	0.000287232	0.99971277	self-supporting	0.002040291	0.99795973	perennial	0.000841206	0.99915886	chamaephyte	0.111449964	0.5563911	0.024845107	0.008707407	0.2986064
Abutilon ibarrense	tree	0.060427148	0.2657447	0.9722848	terrestrial	0.002045903	0.99795413	self-supporting	0.004907477	0.9950925	perennial	0.000287911	0.99971205	phanerophyte	0.9969607	0.00113202	0.000447241	0.000420227	0.001039764
Abutilon indicum	shrub	0.20728299	0.8465635	0.30871093	terrestrial	0.001303454	0.9986966	self-supporting	0.002595597	0.9974044	perennial	0.003110598	0.9968894	phanerophyte	0.44325495	0.3749918	0.0251914	0.010975164	0.14558674
Abutilon insigne	shrub	0.14917155	0.83350986	0.42634115	terrestrial	0.005515976	0.994484	self-supporting	0.003982612	0.9960174	perennial	0.000530785	0.9994692	phanerophyte	0.9777038	0.013853472	0.001762226	0.000916782	0.005763632
Abutilon lauraster	herb	0.92925256	0.44394132	0.056245163	terrestrial	0.000248293	0.99975175	self-supporting	0.001604832	0.99839514	annual	0.8577303	0.14226966	therophyte	0.00691964	0.015192355	0.009012463	0.002027309	0.9668482
Abutilon longicuspe	shrub	0.43816492	0.5207119	0.48590693	terrestrial	0.000274806	0.99972516	self-supporting	0.02215401	0.97784597	perennial	0.001884725	0.9981153	phanerophyte	0.75285745	0.0560179	0.020482883	0.005954207	0.16468748
Abutilon longicuspe var. cecilii	herb	0.7318722	0.452344	0.24307375	terrestrial	0.001351584	0.99864846	self-supporting	0.013455776	0.9865442	perennial	0.005512379	0.9944877	phanerophyte	0.42444676	0.09578142	0.21464121	0.08170443	0.18342623
Abutilon longicuspe var. pilosicalyx	herb	0.7513664	0.45918366	0.20543773	terrestrial	0.001090281	0.9989097	self-supporting	0.00369928	0.9963007	perennial	0.002644975	0.997355	therophyte	0.03314575	0.156162	0.14443298	0.0349088	0.6313505
Abutilon macropodum	herb	0.6238204	0.57579434	0.28378564	terrestrial	0.000715004	0.99928504	self-supporting	0.009423196	0.99057686	perennial	0.010183587	0.9898164	chamaephyte	0.06781542	0.6595601	0.09045404	0.115933634	0.066236794
Abutilon mauritianum	herb	0.87779707	0.5447985	0.067513466	terrestrial	0.000230013	0.99977	self-supporting	0.0026786	0.9973214	perennial	0.002465668	0.9975343	therophyte	0.020787342	0.111011766	0.024020908	0.005419957	0.83875996
Abutilon mauritianum subsp. zanzibaricum	herb	0.7243931	0.4427909	0.25052822	terrestrial	0.000422042	0.99957794	self-supporting	0.00614412	0.9938559	perennial	0.001646819	0.99835324	phanerophyte	0.39420006	0.07712308	0.1931007	0.038348954	0.29722723
Abutilon mauritianum var. brevicalyx	herb	0.89158046	0.39591008	0.11235154	terrestrial	0.000674636	0.9993254	self-supporting	0.005050829	0.9949491	perennial	0.001684639	0.99831533	hemicryptophyte	0.058464237	0.2300946	0.39900732	0.087626494	0.22480732
Abutilon mauritianum var. cabrae	herb	0.6356705	0.52603954	0.26637387	terrestrial	0.00033879	0.9996612	self-supporting	0.006753007	0.99324703	perennial	0.001575037	0.998425	phanerophyte	0.83039147	0.13367453	0.012171486	0.002675289	0.021087192
Abutilon mauritianum var. epilosum	herb	0.78300077	0.4413857	0.19661671	terrestrial	0.000688877	0.9993111	self-supporting	0.005867336	0.9941327	perennial	0.006015759	0.9939843	phanerophyte	0.89711154	0.044712692	0.016994214	0.009494399	0.03168716
Abutilon mauritianum var. grandiflorum	shrub	0.4874036	0.69010186	0.22611457	terrestrial	0.000559565	0.9994404	self-supporting	0.003880366	0.9961196	perennial	0.000383642	0.9996164	phanerophyte	0.7748312	0.19670461	0.013070538	0.005121685	0.010272071
Abutilon mollissimum	shrub	0.14917155	0.83350986	0.42634115	terrestrial	0.005515976	0.994484	self-supporting	0.003982612	0.9960174	perennial	0.000530785	0.9994692	phanerophyte	0.9777038	0.013853472	0.001762226	0.000916782	0.005763632
Abutilon pannosum	herb	0.93648684	0.4290742	0.052018706	terrestrial	0.000237005	0.99976295	self-supporting	0.001410103	0.9985898	perennial	0.002979678	0.9970203	therophyte	0.05551219	0.41202262	0.04354979	0.010429886	0.47848555
Abutilon pannosum var. figarianum	shrub	0.52473545	0.5675713	0.34875557	terrestrial	0.000337571	0.9996624	self-supporting	0.008997997	0.991002	perennial	0.00155228	0.99844766	phanerophyte	0.79082847	0.16385303	0.014162866	0.003573791	0.027581798
Abutilon pannosum var. scabrum	herb	0.94012845	0.3408626	0.069348	terrestrial	0.000496006	0.99950397	self-supporting	0.002001626	0.9979983	perennial	0.008015599	0.9919844	therophyte	0.012979938	0.14642167	0.32897258	0.12462831	0.3869975
Abutilon pilosicalyx	herb	0.9524713	0.3285837	0.06134732	terrestrial	0.000345281	0.99965477	self-supporting	0.002821217	0.9971788	annual	0.9327865	0.06721342	therophyte	0.001972621	0.003805712	0.008306511	0.001420033	0.9844951
Abutilon pubistamineum	shrub	0.14917155	0.83350986	0.42634115	terrestrial	0.005515976	0.994484	self-supporting	0.003982612	0.9960174	perennial	0.000530785	0.9994692	phanerophyte	0.9777038	0.013853472	0.001762226	0.000916782	0.005763632
Abutilon ramosum	herb	0.91885674	0.4662239	0.056375775	terrestrial	0.000230342	0.9997696	self-supporting	0.004663367	0.9953367	perennial	0.000852286	0.99914765	chamaephyte	0.051553722	0.7349929	0.09014364	0.01195656	0.11135314
Abutilon ranadei	shrub	0.28532693	0.82345366	0.26625055	terrestrial	0.001929568	0.9980704	self-supporting	0.002513272	0.9974867	perennial	0.000622541	0.9993774	phanerophyte	0.8392188	0.111750424	0.023494292	0.004910139	0.020626262
Abutilon rehmannii	herb	0.588011	0.5645522	0.27918473	terrestrial	0.000260193	0.9997398	self-supporting	0.011862047	0.9881379	perennial	0.014682723	0.9853173	therophyte	0.122100286	0.13093352	0.048245348	0.012238037	0.68648285
Abutilon rotundifolium	herb	0.87532955	0.54933286	0.06590804	terrestrial	0.000767894	0.99923205	self-supporting	0.003107966	0.99689204	perennial	0.000467041	0.99953294	chamaephyte	0.23300925	0.6812777	0.02092339	0.005447924	0.059341762
Abutilon somalense	herb	0.91337544	0.48250565	0.055592608	terrestrial	0.000422972	0.999577	self-supporting	0.00237328	0.9976267	perennial	0.000640547	0.9993594	chamaephyte	0.10982394	0.8419911	0.014822324	0.005026066	0.028336516
Abutilon sonneratianum	shrub	0.569781	0.75516623	0.13727516	terrestrial	0.000234243	0.9997658	self-supporting	0.002654691	0.9973454	perennial	0.000744114	0.99925584	chamaephyte	0.11785108	0.82530856	0.030390255	0.005682897	0.020767199
Abutilon stenopetalum	tree	0.06862136	0.22747909	0.97458017	terrestrial	0.006111162	0.99388885	self-supporting	0.000596158	0.99940383	perennial	0.000269096	0.9997309	phanerophyte	0.99713504	0.000967881	0.000444385	0.000424715	0.001027954
Abutilon subprostratum	herb	0.94554675	0.39540875	0.05201718	terrestrial	0.000267624	0.9997323	self-supporting	0.04119229	0.95880777	perennial	0.000858584	0.99914134	chamaephyte	0.21263279	0.67969847	0.03999209	0.006097922	0.06157871
Abutilon wituense	herb	0.9609044	0.33682516	0.050186843	terrestrial	0.000264626	0.9997354	self-supporting	0.001482434	0.9985176	perennial	0.001614638	0.9983854	therophyte	0.003429431	0.008917588	0.010756464	0.002071017	0.97482544
Acacia abbreviata	shrub	0.25514656	0.8268393	0.27992433	terrestrial	0.000211117	0.99978894	self-supporting	0.004801855	0.9951982	perennial	0.000372954	0.999627	phanerophyte	0.5177437	0.34745663	0.03803608	0.005711907	0.09105159
Acacia abrupta	shrub	0.25514656	0.8268393	0.27992433	terrestrial	0.000211117	0.99978894	self-supporting	0.004801855	0.9951982	perennial	0.000372954	0.999627	phanerophyte	0.5177437	0.34745663	0.03803608	0.005711907	0.09105159
Acacia acanthaster	shrub	0.25514656	0.8268393	0.27992433	terrestrial	0.000211117	0.99978894	self-supporting	0.004801855	0.9951982	perennial	0.000372954	0.999627	phanerophyte	0.5177437	0.34745663	0.03803608	0.005711907	0.09105159
Acacia acanthoclada	shrub	0.25514656	0.8268393	0.27992433	terrestrial	0.000211117	0.99978894	self-supporting	0.004801855	0.9951982	perennial	0.000372954	0.999627	phanerophyte	0.5177437	0.34745663	0.03803608	0.005711907	0.09105159
Acacia acanthoclada subsp. glaucescens	shrub	0.25514656	0.8268393	0.27992433	terrestrial	0.000211117	0.99978894	self-supporting	0.004801855	0.9951982	perennial	0.000372954	0.999627	phanerophyte	0.5177437	0.34745663	0.03803608	0.005711907	0.09105159
Acacia acellerata	shrub	0.25514656	0.8268393	0.27992433	terrestrial	0.000211117	0.99978894	self-supporting	0.004801855	0.9951982	perennial	0.000372954	0.999627	phanerophyte	0.5177437	0.34745663	0.03803608	0.005711907	0.09105159
Acacia acinacea	shrub	0.25514656	0.8268393	0.27992433	terrestrial	0.000211117	0.99978894	self-supporting	0.004801855	0.9951982	perennial	0.000372954	0.999627	phanerophyte	0.5177437	0.34745663	0.03803608	0.005711907	0.09105159
Acacia aciphylla	shrub	0.25514656	0.8268393	0.27992433	terrestrial	0.000211117	0.99978894	self-supporting	0.004801855	0.9951982	perennial	0.000372954	0.999627	phanerophyte	0.5177437	0.34745663	0.03803608	0.005711907	0.09105159
Acacia acoma	shrub	0.25514656	0.8268393	0.27992433	terrestrial	0.000211117	0.99978894	self-supporting	0.004801855	0.9951982	perennial	0.000372954	0.999627	phanerophyte	0.5177437	0.34745663	0.03803608	0.005711907	0.09105159
Acacia acradenia	shrub	0.25514656	0.8268393	0.27992433	terrestrial	0.000211117	0.99978894	self-supporting	0.004801855	0.9951982	perennial	0.000372954	0.999627	phanerophyte	0.5177437	0.34745663	0.03803608	0.005711907	0.09105159
Acacia acrionastes	tree	0.078880884	0.24320936	0.9641645	terrestrial	0.000215467	0.9997845	self-supporting	0.003649366	0.99635065	perennial	0.000330488	0.99966955	phanerophyte	0.994466	0.002546827	0.000795622	0.000372057	0.001819609
Acacia acuaria	shrub	0.25514656	0.8268393	0.27992433	terrestrial	0.000211117	0.99978894	self-supporting	0.004801855	0.9951982	perennial	0.000372954	0.999627	phanerophyte	0.5177437	0.34745663	0.03803608	0.005711907	0.09105159
Acacia aculeatissima	shrub	0.25514656	0.8268393	0.27992433	terrestrial	0.000211117	0.99978894	self-supporting	0.004801855	0.9951982	perennial	0.000372954	0.999627	phanerophyte	0.5177437	0.34745663	0.03803608	0.005711907	0.09105159
Acacia aculeiformis	shrub	0.25514656	0.8268393	0.27992433	terrestrial	0.000211117	0.99978894	self-supporting	0.004801855	0.9951982	perennial	0.000372954	0.999627	phanerophyte	0.5177437	0.34745663	0.03803608	0.005711907	0.09105159
Acacia acuminata	tree	0.07729187	0.25231278	0.9652254	terrestrial	0.000228364	0.99977165	self-supporting	0.001579891	0.9984201	perennial	0.000346279	0.9996537	phanerophyte	0.9953126	0.002228423	0.000679809	0.000390757	0.001388457
Acacia acutata	shrub	0.25514656	0.8268393	0.27992433	terrestrial	0.000211117	0.99978894	self-supporting	0.004801855	0.9951982	perennial	0.000372954	0.999627	phanerophyte	0.5177437	0.34745663	0.03803608	0.005711907	0.09105159
Acacia adenogonia	shrub	0.25514656	0.8268393	0.27992433	terrestrial	0.000211117	0.99978894	self-supporting	0.004801855	0.9951982	perennial	0.000372954	0.999627	phanerophyte	0.5177437	0.34745663	0.03803608	0.005711907	0.09105159
Acacia adinophylla	shrub	0.25514656	0.8268393	0.27992433	terrestrial	0.000211117	0.99978894	self-supporting	0.004801855	0.9951982	perennial	0.000372954	0.999627	phanerophyte	0.5177437	0.34745663	0.03803608	0.005711907	0.09105159
Acacia adnata	shrub	0.25514656	0.8268393	0.27992433	terrestrial	0.000211117	0.99978894	self-supporting	0.004801855	0.9951982	perennial	0.000372954	0.999627	phanerophyte	0.5177437	0.34745663	0.03803608	0.005711907	0.09105159
Acacia adoxa	shrub	0.25514656	0.8268393	0.27992433	terrestrial	0.000211117	0.99978894	self-supporting	0.004801855	0.9951982	perennial	0.000372954	0.999627	phanerophyte	0.5177437	0.34745663	0.03803608	0.005711907	0.09105159
Acacia adoxa var. subglabra	shrub	0.25514656	0.8268393	0.27992433	terrestrial	0.000211117	0.99978894	self-supporting	0.004801855	0.9951982	perennial	0.000372954	0.999627	phanerophyte	0.5177437	0.34745663	0.03803608	0.005711907	0.09105159
Acacia adsurgens	tree	0.078880884	0.24320936	0.9641645	terrestrial	0.000215467	0.9997845	self-supporting	0.003649366	0.99635065	perennial	0.000330488	0.99966955	phanerophyte	0.994466	0.002546827	0.000795622	0.000372057	0.001819609
Acacia adunca	tree	0.0800175	0.25138217	0.9627882	terrestrial	0.000229303	0.9997707	self-supporting	0.001805535	0.9981945	perennial	0.000341714	0.99965835	phanerophyte	0.9950702	0.002288414	0.000736829	0.000395495	0.001508995
Acacia aemula	shrub	0.6711972	0.7052612	0.1449161	terrestrial	0.000218578	0.9997814	self-supporting	0.004554738	0.99544525	perennial	0.003011441	0.9969886	therophyte	0.08126876	0.23868111	0.08414073	0.010571921	0.5853375
Acacia aemula subsp. muricata	shrub	0.6711972	0.7052612	0.1449161	terrestrial	0.000218578	0.9997814	self-supporting	0.004554738	0.99544525	perennial	0.003011441	0.9969886	therophyte	0.08126876	0.23868111	0.08414073	0.010571921	0.5853375
Acacia aestivalis	tree	0.078880884	0.24320936	0.9641645	terrestrial	0.000215467	0.9997845	self-supporting	0.003649366	0.99635065	perennial	0.000330488	0.99966955	phanerophyte	0.994466	0.002546827	0.000795622	0.000372057	0.001819609
Acacia alata	shrub	0.25514656	0.8268393	0.27992433	terrestrial	0.000211117	0.99978894	self-supporting	0.004801855	0.9951982	perennial	0.000372954	0.999627	phanerophyte	0.5177437	0.34745663	0.03803608	0.005711907	0.09105159
Acacia alata var. biglandulosa	shrub	0.25514656	0.8268393	0.27992433	terrestrial	0.000211117	0.99978894	self-supporting	0.004801855	0.9951982	perennial	0.000372954	0.999627	phanerophyte	0.5177437	0.34745663	0.03803608	0.005711907	0.09105159
Acacia alata var. platyptera	shrub	0.25514656	0.8268393	0.27992433	terrestrial	0.000211117	0.99978894	self-supporting	0.004801855	0.9951982	perennial	0.000372954	0.999627	phanerophyte	0.5177437	0.34745663	0.03803608	0.005711907	0.09105159
Acacia alata var. tetrantha	shrub	0.25514656	0.8268393	0.27992433	terrestrial	0.000211117	0.99978894	self-supporting	0.004801855	0.9951982	perennial	0.000372954	0.999627	phanerophyte	0.5177437	0.34745663	0.03803608	0.005711907	0.09105159
Acacia alcockii	shrub	0.25514656	0.8268393	0.27992433	terrestrial	0.000211117	0.99978894	self-supporting	0.004801855	0.9951982	perennial	0.000372954	0.999627	phanerophyte	0.5177437	0.34745663	0.03803608	0.005711907	0.09105159
Acacia alexandri	shrub	0.25514656	0.8268393	0.27992433	terrestrial	0.000211117	0.99978894	self-supporting	0.004801855	0.9951982	perennial	0.000372954	0.999627	phanerophyte	0.5177437	0.34745663	0.03803608	0.005711907	0.09105159
Acacia alleniana	tree	0.078880884	0.24320936	0.9641645	terrestrial	0.000215467	0.9997845	self-supporting	0.003649366	0.99635065	perennial	0.000330488	0.99966955	phanerophyte	0.994466	0.002546827	0.000795622	0.000372057	0.001819609
Acacia alpina	shrub	0.25514656	0.8268393	0.27992433	terrestrial	0.000211117	0.99978894	self-supporting	0.004801855	0.9951982	perennial	0.000372954	0.999627	phanerophyte	0.5177437	0.34745663	0.03803608	0.005711907	0.09105159
Acacia amanda	shrub	0.25514656	0.8268393	0.27992433	terrestrial	0.000211117	0.99978894	self-supporting	0.004801855	0.9951982	perennial	0.000372954	0.999627	phanerophyte	0.5177437	0.34745663	0.03803608	0.005711907	0.09105159
Acacia amblygona	shrub	0.25514656	0.8268393	0.27992433	terrestrial	0.000211117	0.99978894	self-supporting	0.004801855	0.9951982	perennial	0.000372954	0.999627	phanerophyte	0.5177437	0.34745663	0.03803608	0.005711907	0.09105159
Acacia amblyophylla	tree	0.078880884	0.24320936	0.9641645	terrestrial	0.000215467	0.9997845	self-supporting	0.003649366	0.99635065	perennial	0.000330488	0.99966955	phanerophyte	0.994466	0.002546827	0.000795622	0.000372057	0.001819609
Acacia amentifera	shrub	0.25514656	0.8268393	0.27992433	terrestrial	0.000211117	0.99978894	self-supporting	0.004801855	0.9951982	perennial	0.000372954	0.999627	phanerophyte	0.5177437	0.34745663	0.03803608	0.005711907	0.09105159
Acacia ammobia	tree	0.078880884	0.24320936	0.9641645	terrestrial	0.000215467	0.9997845	self-supporting	0.003649366	0.99635065	perennial	0.000330488	0.99966955	phanerophyte	0.994466	0.002546827	0.000795622	0.000372057	0.001819609
Acacia ammophila	tree	0.068768494	0.22458209	0.97433305	terrestrial	0.000217451	0.9997825	self-supporting	0.002918668	0.99708134	perennial	0.000302477	0.99969757	phanerophyte	0.9963097	0.001447504	0.000556324	0.000351892	0.00133447
Acacia amoena	shrub	0.25514656	0.8268393	0.27992433	terrestrial	0.000211117	0.99978894	self-supporting	0.004801855	0.9951982	perennial	0.000372954	0.999627	phanerophyte	0.5177437	0.34745663	0.03803608	0.005711907	0.09105159
Acacia ampliata	tree	0.078880884	0.24320936	0.9641645	terrestrial	0.000215467	0.9997845	self-supporting	0.003649366	0.99635065	perennial	0.000330488	0.99966955	phanerophyte	0.994466	0.002546827	0.000795622	0.000372057	0.001819609
Acacia ampliceps	tree	0.078880884	0.24320936	0.9641645	terrestrial	0.000215467	0.9997845	self-supporting	0.003649366	0.99635065	perennial	0.000330488	0.99966955	phanerophyte	0.994466	0.002546827	0.000795622	0.000372057	0.001819609
Acacia amputata	shrub	0.6711972	0.7052612	0.1449161	terrestrial	0.000218578	0.9997814	self-supporting	0.004554738	0.99544525	perennial	0.003011441	0.9969886	therophyte	0.08126876	0.23868111	0.08414073	0.010571921	0.5853375
Acacia amyctica	shrub	0.25514656	0.8268393	0.27992433	terrestrial	0.000211117	0.99978894	self-supporting	0.004801855	0.9951982	perennial	0.000372954	0.999627	phanerophyte	0.5177437	0.34745663	0.03803608	0.005711907	0.09105159
Acacia anarthros	shrub	0.6711972	0.7052612	0.1449161	terrestrial	0.000218578	0.9997814	self-supporting	0.004554738	0.99544525	perennial	0.003011441	0.9969886	therophyte	0.08126876	0.23868111	0.08414073	0.010571921	0.5853375
Acacia anasilla	shrub	0.25514656	0.8268393	0.27992433	terrestrial	0.000211117	0.99978894	self-supporting	0.004801855	0.9951982	perennial	0.000372954	0.999627	phanerophyte	0.5177437	0.34745663	0.03803608	0.005711907	0.09105159
Acacia anastema	tree	0.068768494	0.22458209	0.97433305	terrestrial	0.000217451	0.9997825	self-supporting	0.002918668	0.99708134	perennial	0.000302477	0.99969757	phanerophyte	0.9963097	0.001447504	0.000556324	0.000351892	0.00133447
Acacia anaticeps	tree	0.068768494	0.22458209	0.97433305	terrestrial	0.000217451	0.9997825	self-supporting	0.002918668	0.99708134	perennial	0.000302477	0.99969757	phanerophyte	0.9963097	0.001447504	0.000556324	0.000351892	0.00133447
Acacia anceps	shrub	0.25514656	0.8268393	0.27992433	terrestrial	0.000211117	0.99978894	self-supporting	0.004801855	0.9951982	perennial	0.000372954	0.999627	phanerophyte	0.5177437	0.34745663	0.03803608	0.005711907	0.09105159
Acacia ancistrocarpa	tree	0.078880884	0.24320936	0.9641645	terrestrial	0.000215467	0.9997845	self-supporting	0.003649366	0.99635065	perennial	0.000330488	0.99966955	phanerophyte	0.994466	0.002546827	0.000795622	0.000372057	0.001819609
Acacia ancistrophylla	tree	0.078880884	0.24320936	0.9641645	terrestrial	0.000215467	0.9997845	self-supporting	0.003649366	0.99635065	perennial	0.000330488	0.99966955	phanerophyte	0.994466	0.002546827	0.000795622	0.000372057	0.001819609
Acacia ancistrophylla var. perarcuata	shrub	0.25514656	0.8268393	0.27992433	terrestrial	0.000211117	0.99978894	self-supporting	0.004801855	0.9951982	perennial	0.000372954	0.999627	phanerophyte	0.5177437	0.34745663	0.03803608	0.005711907	0.09105159
Acacia andrewsii	shrub	0.25514656	0.8268393	0.27992433	terrestrial	0.000211117	0.99978894	self-supporting	0.004801855	0.9951982	perennial	0.000372954	0.999627	phanerophyte	0.5177437	0.34745663	0.03803608	0.005711907	0.09105159
Acacia aneura	tree	0.08113796	0.2480416	0.96267706	terrestrial	0.000229975	0.99977	self-supporting	0.003118829	0.99688125	perennial	0.000362704	0.99963725	phanerophyte	0.9947889	0.002452405	0.000740466	0.000355043	0.001663186
Acacia aneura var. major	tree	0.068768494	0.22458209	0.97433305	terrestrial	0.000217451	0.9997825	self-supporting	0.002918668	0.99708134	perennial	0.000302477	0.99969757	phanerophyte	0.9963097	0.001447504	0.000556324	0.000351892	0.00133447
Acacia anfractuosa	tree	0.078880884	0.24320936	0.9641645	terrestrial	0.000215467	0.9997845	self-supporting	0.003649366	0.99635065	perennial	0.000330488	0.99966955	phanerophyte	0.994466	0.002546827	0.000795622	0.000372057	0.001819609
Acacia angusta	tree	0.078880884	0.24320936	0.9641645	terrestrial	0.000215467	0.9997845	self-supporting	0.003649366	0.99635065	perennial	0.000330488	0.99966955	phanerophyte	0.994466	0.002546827	0.000795622	0.000372057	0.001819609
Acacia anomala	shrub	0.6711972	0.7052612	0.1449161	terrestrial	0.000218578	0.9997814	self-supporting	0.004554738	0.99544525	perennial	0.003011441	0.9969886	therophyte	0.08126876	0.23868111	0.08414073	0.010571921	0.5853375
Acacia anthochaera	tree	0.078880884	0.24320936	0.9641645	terrestrial	0.000215467	0.9997845	self-supporting	0.003649366	0.99635065	perennial	0.000330488	0.99966955	phanerophyte	0.994466	0.002546827	0.000795622	0.000372057	0.001819609
Acacia aphanoclada	shrub	0.25514656	0.8268393	0.27992433	terrestrial	0.000211117	0.99978894	self-supporting	0.004801855	0.9951982	perennial	0.000372954	0.999627	phanerophyte	0.5177437	0.34745663	0.03803608	0.005711907	0.09105159
Acacia aphylla	shrub	0.25514656	0.8268393	0.27992433	terrestrial	0.000211117	0.99978894	self-supporting	0.004801855	0.9951982	perennial	0.000372954	0.999627	phanerophyte	0.5177437	0.34745663	0.03803608	0.005711907	0.09105159
Acacia applanata	shrub	0.6711972	0.7052612	0.1449161	terrestrial	0.000218578	0.9997814	self-supporting	0.004554738	0.99544525	perennial	0.003011441	0.9969886	therophyte	0.08126876	0.23868111	0.08414073	0.010571921	0.5853375
Acacia aprepta	tree	0.068768494	0.22458209	0.97433305	terrestrial	0.000217451	0.9997825	self-supporting	0.002918668	0.99708134	perennial	0.000302477	0.99969757	phanerophyte	0.9963097	0.001447504	0.000556324	0.000351892	0.00133447
Acacia aprica	shrub	0.25514656	0.8268393	0.27992433	terrestrial	0.000211117	0.99978894	self-supporting	0.004801855	0.9951982	perennial	0.000372954	0.999627	phanerophyte	0.5177437	0.34745663	0.03803608	0.005711907	0.09105159
Acacia arafurica	tree	0.078880884	0.24320936	0.9641645	terrestrial	0.000215467	0.9997845	self-supporting	0.003649366	0.99635065	perennial	0.000330488	0.99966955	phanerophyte	0.994466	0.002546827	0.000795622	0.000372057	0.001819609
Acacia araneosa	tree	0.068768494	0.22458209	0.97433305	terrestrial	0.000217451	0.9997825	self-supporting	0.002918668	0.99708134	perennial	0.000302477	0.99969757	phanerophyte	0.9963097	0.001447504	0.000556324	0.000351892	0.00133447
Acacia arbiana	shrub	0.25514656	0.8268393	0.27992433	terrestrial	0.000211117	0.99978894	self-supporting	0.004801855	0.9951982	perennial	0.000372954	0.999627	phanerophyte	0.5177437	0.34745663	0.03803608	0.005711907	0.09105159
Acacia arcuatilis	shrub	0.25514656	0.8268393	0.27992433	terrestrial	0.000211117	0.99978894	self-supporting	0.004801855	0.9951982	perennial	0.000372954	0.999627	phanerophyte	0.5177437	0.34745663	0.03803608	0.005711907	0.09105159
Acacia argutifolia	shrub	0.25514656	0.8268393	0.27992433	terrestrial	0.000211117	0.99978894	self-supporting	0.004801855	0.9951982	perennial	0.000372954	0.999627	phanerophyte	0.5177437	0.34745663	0.03803608	0.005711907	0.09105159
Acacia argyraea	tree	0.078880884	0.24320936	0.9641645	terrestrial	0.000215467	0.9997845	self-supporting	0.003649366	0.99635065	perennial	0.000330488	0.99966955	phanerophyte	0.994466	0.002546827	0.000795622	0.000372057	0.001819609
Acacia argyrodendron	tree	0.068768494	0.22458209	0.97433305	terrestrial	0.000217451	0.9997825	self-supporting	0.002918668	0.99708134	perennial	0.000302477	0.99969757	phanerophyte	0.9963097	0.001447504	0.000556324	0.000351892	0.00133447
Acacia argyrophylla	shrub	0.25514656	0.8268393	0.27992433	terrestrial	0.000211117	0.99978894	self-supporting	0.004801855	0.9951982	perennial	0.000372954	0.999627	phanerophyte	0.5177437	0.34745663	0.03803608	0.005711907	0.09105159
Acacia argyrotricha	shrub	0.25514656	0.8268393	0.27992433	terrestrial	0.000211117	0.99978894	self-supporting	0.004801855	0.9951982	perennial	0.000372954	0.999627	phanerophyte	0.5177437	0.34745663	0.03803608	0.005711907	0.09105159
Acacia arida	shrub	0.25514656	0.8268393	0.27992433	terrestrial	0.000211117	0.99978894	self-supporting	0.004801855	0.9951982	perennial	0.000372954	0.999627	phanerophyte	0.5177437	0.34745663	0.03803608	0.005711907	0.09105159
Acacia aristulata	shrub	0.25514656	0.8268393	0.27992433	terrestrial	0.000211117	0.99978894	self-supporting	0.004801855	0.9951982	perennial	0.000372954	0.999627	phanerophyte	0.5177437	0.34745663	0.03803608	0.005711907	0.09105159
Acacia armillata	tree	0.068768494	0.22458209	0.97433305	terrestrial	0.000217451	0.9997825	self-supporting	0.002918668	0.99708134	perennial	0.000302477	0.99969757	phanerophyte	0.9963097	0.001447504	0.000556324	0.000351892	0.00133447
Acacia armitii	tree	0.078880884	0.24320936	0.9641645	terrestrial	0.000215467	0.9997845	self-supporting	0.003649366	0.99635065	perennial	0.000330488	0.99966955	phanerophyte	0.994466	0.002546827	0.000795622	0.000372057	0.001819609
Acacia arrecta	tree	0.078880884	0.24320936	0.9641645	terrestrial	0.000215467	0.9997845	self-supporting	0.003649366	0.99635065	perennial	0.000330488	0.99966955	phanerophyte	0.994466	0.002546827	0.000795622	0.000372057	0.001819609
Acacia ascendens	shrub	0.25514656	0.8268393	0.27992433	terrestrial	0.000211117	0.99978894	self-supporting	0.004801855	0.9951982	perennial	0.000372954	0.999627	phanerophyte	0.5177437	0.34745663	0.03803608	0.005711907	0.09105159
Acacia asepala	shrub	0.25514656	0.8268393	0.27992433	terrestrial	0.000211117	0.99978894	self-supporting	0.004801855	0.9951982	perennial	0.000372954	0.999627	phanerophyte	0.5177437	0.34745663	0.03803608	0.005711907	0.09105159
Acacia ashbyae	shrub	0.25514656	0.8268393	0.27992433	terrestrial	0.000211117	0.99978894	self-supporting	0.004801855	0.9951982	perennial	0.000372954	0.999627	phanerophyte	0.5177437	0.34745663	0.03803608	0.005711907	0.09105159
Acacia asparagoides	shrub	0.25514656	0.8268393	0.27992433	terrestrial	0.000211117	0.99978894	self-supporting	0.004801855	0.9951982	perennial	0.000372954	0.999627	phanerophyte	0.5177437	0.34745663	0.03803608	0.005711907	0.09105159
Acacia aspera	shrub	0.25514656	0.8268393	0.27992433	terrestrial	0.000211117	0.99978894	self-supporting	0.004801855	0.9951982	perennial	0.000372954	0.999627	phanerophyte	0.5177437	0.34745663	0.03803608	0.005711907	0.09105159
Acacia asperulacea	shrub	0.25514656	0.8268393	0.27992433	terrestrial	0.000211117	0.99978894	self-supporting	0.004801855	0.9951982	perennial	0.000372954	0.999627	phanerophyte	0.5177437	0.34745663	0.03803608	0.005711907	0.09105159
Acacia assimilis	tree	0.078880884	0.24320936	0.9641645	terrestrial	0.000215467	0.9997845	self-supporting	0.003649366	0.99635065	perennial	0.000330488	0.99966955	phanerophyte	0.994466	0.002546827	0.000795622	0.000372057	0.001819609
Acacia assimilis subsp. atroviridis	tree	0.078880884	0.24320936	0.9641645	terrestrial	0.000215467	0.9997845	self-supporting	0.003649366	0.99635065	perennial	0.000330488	0.99966955	phanerophyte	0.994466	0.002546827	0.000795622	0.000372057	0.001819609
Acacia ataxiphylla	shrub	0.6711972	0.7052612	0.1449161	terrestrial	0.000218578	0.9997814	self-supporting	0.004554738	0.99544525	perennial	0.003011441	0.9969886	therophyte	0.08126876	0.23868111	0.08414073	0.010571921	0.5853375
Acacia ataxiphylla subsp. magna	shrub	0.6711972	0.7052612	0.1449161	terrestrial	0.000218578	0.9997814	self-supporting	0.004554738	0.99544525	perennial	0.003011441	0.9969886	therophyte	0.08126876	0.23868111	0.08414073	0.010571921	0.5853375
Acacia atkinsiana	shrub	0.25514656	0.8268393	0.27992433	terrestrial	0.000211117	0.99978894	self-supporting	0.004801855	0.9951982	perennial	0.000372954	0.999627	phanerophyte	0.5177437	0.34745663	0.03803608	0.005711907	0.09105159
Acacia atopa	tree	0.068768494	0.22458209	0.97433305	terrestrial	0.000217451	0.9997825	self-supporting	0.002918668	0.99708134	perennial	0.000302477	0.99969757	phanerophyte	0.9963097	0.001447504	0.000556324	0.000351892	0.00133447
Acacia attenuata	shrub	0.25514656	0.8268393	0.27992433	terrestrial	0.000211117	0.99978894	self-supporting	0.004801855	0.9951982	perennial	0.000372954	0.999627	phanerophyte	0.5177437	0.34745663	0.03803608	0.005711907	0.09105159
Acacia aulacocarpa	tree	0.07560284	0.24695067	0.9662932	terrestrial	0.000223404	0.99977666	self-supporting	0.001927443	0.9980725	perennial	0.000330536	0.99966943	phanerophyte	0.99572915	0.002011783	0.000578635	0.000350145	0.001330289
Acacia aulacophylla	shrub	0.25514656	0.8268393	0.27992433	terrestrial	0.000211117	0.99978894	self-supporting	0.004801855	0.9951982	perennial	0.000372954	0.999627	phanerophyte	0.5177437	0.34745663	0.03803608	0.005711907	0.09105159
Acacia auratiflora	shrub	0.25514656	0.8268393	0.27992433	terrestrial	0.000211117	0.99978894	self-supporting	0.004801855	0.9951982	perennial	0.000372954	0.999627	phanerophyte	0.5177437	0.34745663	0.03803608	0.005711907	0.09105159
Acacia aureocrinita	shrub	0.25514656	0.8268393	0.27992433	terrestrial	0.000211117	0.99978894	self-supporting	0.004801855	0.9951982	perennial	0.000372954	0.999627	phanerophyte	0.5177437	0.34745663	0.03803608	0.005711907	0.09105159
Acacia auricoma	shrub	0.25514656	0.8268393	0.27992433	terrestrial	0.000211117	0.99978894	self-supporting	0.004801855	0.9951982	perennial	0.000372954	0.999627	phanerophyte	0.5177437	0.34745663	0.03803608	0.005711907	0.09105159
Acacia auriculiformis	tree	0.07724557	0.2583367	0.9630957	terrestrial	0.000241659	0.9997583	self-supporting	0.002502458	0.9974975	perennial	0.000366076	0.9996339	phanerophyte	0.9952407	0.002367534	0.000654226	0.000341107	0.001396512
Acacia auripila	tree	0.068768494	0.22458209	0.97433305	terrestrial	0.000217451	0.9997825	self-supporting	0.002918668	0.99708134	perennial	0.000302477	0.99969757	phanerophyte	0.9963097	0.001447504	0.000556324	0.000351892	0.00133447
Acacia auronitens	shrub	0.6711972	0.7052612	0.1449161	terrestrial	0.000218578	0.9997814	self-supporting	0.004554738	0.99544525	perennial	0.003011441	0.9969886	therophyte	0.08126876	0.23868111	0.08414073	0.010571921	0.5853375
Acacia ausfeldii	tree	0.078880884	0.24320936	0.9641645	terrestrial	0.000215467	0.9997845	self-supporting	0.003649366	0.99635065	perennial	0.000330488	0.99966955	phanerophyte	0.994466	0.002546827	0.000795622	0.000372057	0.001819609
Acacia awestoniana	shrub	0.25514656	0.8268393	0.27992433	terrestrial	0.000211117	0.99978894	self-supporting	0.004801855	0.9951982	perennial	0.000372954	0.999627	phanerophyte	0.5177437	0.34745663	0.03803608	0.005711907	0.09105159
Acacia axillaris	shrub	0.25514656	0.8268393	0.27992433	terrestrial	0.000211117	0.99978894	self-supporting	0.004801855	0.9951982	perennial	0.000372954	0.999627	phanerophyte	0.5177437	0.34745663	0.03803608	0.005711907	0.09105159
Acacia ayersiana	tree	0.068768494	0.22458209	0.97433305	terrestrial	0.000217451	0.9997825	self-supporting	0.002918668	0.99708134	perennial	0.000302477	0.99969757	phanerophyte	0.9963097	0.001447504	0.000556324	0.000351892	0.00133447
Acacia baeuerlenii	shrub	0.25514656	0.8268393	0.27992433	terrestrial	0.000211117	0.99978894	self-supporting	0.004801855	0.9951982	perennial	0.000372954	0.999627	phanerophyte	0.5177437	0.34745663	0.03803608	0.005711907	0.09105159
Acacia baileyana	tree	0.07188336	0.32804862	0.9535538	terrestrial	0.000341066	0.99965894	self-supporting	0.001038683	0.9989613	perennial	0.000345807	0.9996542	phanerophyte	0.99637306	0.001395381	0.000620725	0.000435834	0.001175072
Acacia bakeri	tree	0.068768494	0.22458209	0.97433305	terrestrial	0.000217451	0.9997825	self-supporting	0.002918668	0.99708134	perennial	0.000302477	0.99969757	phanerophyte	0.9963097	0.001447504	0.000556324	0.000351892	0.00133447
Acacia balsamea	shrub	0.25514656	0.8268393	0.27992433	terrestrial	0.000211117	0.99978894	self-supporting	0.004801855	0.9951982	perennial	0.000372954	0.999627	phanerophyte	0.5177437	0.34745663	0.03803608	0.005711907	0.09105159
Acacia bancroftiorum	tree	0.078880884	0.24320936	0.9641645	terrestrial	0.000215467	0.9997845	self-supporting	0.003649366	0.99635065	perennial	0.000330488	0.99966955	phanerophyte	0.994466	0.002546827	0.000795622	0.000372057	0.001819609
Acacia barakulensis	shrub	0.25514656	0.8268393	0.27992433	terrestrial	0.000211117	0.99978894	self-supporting	0.004801855	0.9951982	perennial	0.000372954	0.999627	phanerophyte	0.5177437	0.34745663	0.03803608	0.005711907	0.09105159
Acacia barattensis	shrub	0.25514656	0.8268393	0.27992433	terrestrial	0.000211117	0.99978894	self-supporting	0.004801855	0.9951982	perennial	0.000372954	0.999627	phanerophyte	0.5177437	0.34745663	0.03803608	0.005711907	0.09105159
Acacia barbinervis	shrub	0.25514656	0.8268393	0.27992433	terrestrial	0.000211117	0.99978894	self-supporting	0.004801855	0.9951982	perennial	0.000372954	0.999627	phanerophyte	0.5177437	0.34745663	0.03803608	0.005711907	0.09105159
Acacia barbinervis subsp. borealis	shrub	0.25514656	0.8268393	0.27992433	terrestrial	0.000211117	0.99978894	self-supporting	0.004801855	0.9951982	perennial	0.000372954	0.999627	phanerophyte	0.5177437	0.34745663	0.03803608	0.005711907	0.09105159
Acacia barringtonensis	shrub	0.25514656	0.8268393	0.27992433	terrestrial	0.000211117	0.99978894	self-supporting	0.004801855	0.9951982	perennial	0.000372954	0.999627	phanerophyte	0.5177437	0.34745663	0.03803608	0.005711907	0.09105159
Acacia basedowii	shrub	0.25514656	0.8268393	0.27992433	terrestrial	0.000211117	0.99978894	self-supporting	0.004801855	0.9951982	perennial	0.000372954	0.999627	phanerophyte	0.5177437	0.34745663	0.03803608	0.005711907	0.09105159
Acacia baueri	shrub	0.6711972	0.7052612	0.1449161	terrestrial	0.000218578	0.9997814	self-supporting	0.004554738	0.99544525	perennial	0.003011441	0.9969886	therophyte	0.08126876	0.23868111	0.08414073	0.010571921	0.5853375
Acacia baueri subsp. aspera	shrub	0.6711972	0.7052612	0.1449161	terrestrial	0.000218578	0.9997814	self-supporting	0.004554738	0.99544525	perennial	0.003011441	0.9969886	therophyte	0.08126876	0.23868111	0.08414073	0.010571921	0.5853375
Acacia baxteri	shrub	0.25514656	0.8268393	0.27992433	terrestrial	0.000211117	0.99978894	self-supporting	0.004801855	0.9951982	perennial	0.000372954	0.999627	phanerophyte	0.5177437	0.34745663	0.03803608	0.005711907	0.09105159
Acacia beauverdiana	tree	0.078880884	0.24320936	0.9641645	terrestrial	0.000215467	0.9997845	self-supporting	0.003649366	0.99635065	perennial	0.000330488	0.99966955	phanerophyte	0.994466	0.002546827	0.000795622	0.000372057	0.001819609
Acacia beckleri	shrub	0.25514656	0.8268393	0.27992433	terrestrial	0.000211117	0.99978894	self-supporting	0.004801855	0.9951982	perennial	0.000372954	0.999627	phanerophyte	0.5177437	0.34745663	0.03803608	0.005711907	0.09105159
Acacia benthamii	shrub	0.25514656	0.8268393	0.27992433	terrestrial	0.000211117	0.99978894	self-supporting	0.004801855	0.9951982	perennial	0.000372954	0.999627	phanerophyte	0.5177437	0.34745663	0.03803608	0.005711907	0.09105159
Acacia betchei	shrub	0.25514656	0.8268393	0.27992433	terrestrial	0.000211117	0.99978894	self-supporting	0.004801855	0.9951982	perennial	0.000372954	0.999627	phanerophyte	0.5177437	0.34745663	0.03803608	0.005711907	0.09105159
Acacia bidentata	shrub	0.25514656	0.8268393	0.27992433	terrestrial	0.000211117	0.99978894	self-supporting	0.004801855	0.9951982	perennial	0.000372954	0.999627	phanerophyte	0.5177437	0.34745663	0.03803608	0.005711907	0.09105159
Acacia bifaria	shrub	0.25514656	0.8268393	0.27992433	terrestrial	0.000211117	0.99978894	self-supporting	0.004801855	0.9951982	perennial	0.000372954	0.999627	phanerophyte	0.5177437	0.34745663	0.03803608	0.005711907	0.09105159
Acacia biflora	shrub	0.25514656	0.8268393	0.27992433	terrestrial	0.000211117	0.99978894	self-supporting	0.004801855	0.9951982	perennial	0.000372954	0.999627	phanerophyte	0.5177437	0.34745663	0.03803608	0.005711907	0.09105159
Acacia binata	shrub	0.25514656	0.8268393	0.27992433	terrestrial	0.000211117	0.99978894	self-supporting	0.004801855	0.9951982	perennial	0.000372954	0.999627	phanerophyte	0.5177437	0.34745663	0.03803608	0.005711907	0.09105159
Acacia binervata	tree	0.07729187	0.25231278	0.9652254	terrestrial	0.000228364	0.99977165	self-supporting	0.001579891	0.9984201	perennial	0.000346279	0.9996537	phanerophyte	0.9953126	0.002228423	0.000679809	0.000390757	0.001388457
Acacia binervia	tree	0.078880884	0.24320936	0.9641645	terrestrial	0.000215467	0.9997845	self-supporting	0.003649366	0.99635065	perennial	0.000330488	0.99966955	phanerophyte	0.994466	0.002546827	0.000795622	0.000372057	0.001819609
Acacia bivenosa	shrub	0.24210122	0.8322157	0.27643242	terrestrial	0.000225455	0.9997745	self-supporting	0.002083738	0.9979163	perennial	0.00038995	0.9996101	phanerophyte	0.8899872	0.0765829	0.010354856	0.002231734	0.020843389
Acacia blakei	tree	0.068768494	0.22458209	0.97433305	terrestrial	0.000217451	0.9997825	self-supporting	0.002918668	0.99708134	perennial	0.000302477	0.99969757	phanerophyte	0.9963097	0.001447504	0.000556324	0.000351892	0.00133447
Acacia blakei subsp. diphylla	tree	0.068768494	0.22458209	0.97433305	terrestrial	0.000217451	0.9997825	self-supporting	0.002918668	0.99708134	perennial	0.000302477	0.99969757	phanerophyte	0.9963097	0.001447504	0.000556324	0.000351892	0.00133447
Acacia blakelyi	tree	0.078880884	0.24320936	0.9641645	terrestrial	0.000215467	0.9997845	self-supporting	0.003649366	0.99635065	perennial	0.000330488	0.99966955	phanerophyte	0.994466	0.002546827	0.000795622	0.000372057	0.001819609
Acacia blaxellii	shrub	0.25514656	0.8268393	0.27992433	terrestrial	0.000211117	0.99978894	self-supporting	0.004801855	0.9951982	perennial	0.000372954	0.999627	phanerophyte	0.5177437	0.34745663	0.03803608	0.005711907	0.09105159
Acacia blayana	tree	0.068768494	0.22458209	0.97433305	terrestrial	0.000217451	0.9997825	self-supporting	0.002918668	0.99708134	perennial	0.000302477	0.99969757	phanerophyte	0.9963097	0.001447504	0.000556324	0.000351892	0.00133447
Acacia boormanii	shrub	0.24210122	0.8322157	0.27643242	terrestrial	0.000225455	0.9997745	self-supporting	0.002083738	0.9979163	perennial	0.00038995	0.9996101	phanerophyte	0.8899872	0.0765829	0.010354856	0.002231734	0.020843389
Acacia botrydion	shrub	0.25514656	0.8268393	0.27992433	terrestrial	0.000211117	0.99978894	self-supporting	0.004801855	0.9951982	perennial	0.000372954	0.999627	phanerophyte	0.5177437	0.34745663	0.03803608	0.005711907	0.09105159
Acacia brachybotrya	shrub	0.24210122	0.8322157	0.27643242	terrestrial	0.000225455	0.9997745	self-supporting	0.002083738	0.9979163	perennial	0.00038995	0.9996101	phanerophyte	0.8899872	0.0765829	0.010354856	0.002231734	0.020843389
Acacia brachyclada	shrub	0.25514656	0.8268393	0.27992433	terrestrial	0.000211117	0.99978894	self-supporting	0.004801855	0.9951982	perennial	0.000372954	0.999627	phanerophyte	0.5177437	0.34745663	0.03803608	0.005711907	0.09105159
Acacia brachyphylla	shrub	0.6711972	0.7052612	0.1449161	terrestrial	0.000218578	0.9997814	self-supporting	0.004554738	0.99544525	perennial	0.003011441	0.9969886	therophyte	0.08126876	0.23868111	0.08414073	0.010571921	0.5853375
Acacia brachyphylla var. recurvata	shrub	0.6711972	0.7052612	0.1449161	terrestrial	0.000218578	0.9997814	self-supporting	0.004554738	0.99544525	perennial	0.003011441	0.9969886	therophyte	0.08126876	0.23868111	0.08414073	0.010571921	0.5853375
Acacia brachypoda	shrub	0.25514656	0.8268393	0.27992433	terrestrial	0.000211117	0.99978894	self-supporting	0.004801855	0.9951982	perennial	0.000372954	0.999627	phanerophyte	0.5177437	0.34745663	0.03803608	0.005711907	0.09105159
Acacia brachystachya	shrub	0.25514656	0.8268393	0.27992433	terrestrial	0.000211117	0.99978894	self-supporting	0.004801855	0.9951982	perennial	0.000372954	0.999627	phanerophyte	0.5177437	0.34745663	0.03803608	0.005711907	0.09105159
Acacia bracteolata	shrub	0.25514656	0.8268393	0.27992433	terrestrial	0.000211117	0.99978894	self-supporting	0.004801855	0.9951982	perennial	0.000372954	0.999627	phanerophyte	0.5177437	0.34745663	0.03803608	0.005711907	0.09105159
Acacia brassii	tree	0.068768494	0.22458209	0.97433305	terrestrial	0.000217451	0.9997825	self-supporting	0.002918668	0.99708134	perennial	0.000302477	0.99969757	phanerophyte	0.9963097	0.001447504	0.000556324	0.000351892	0.00133447
Acacia brockii	tree	0.068768494	0.22458209	0.97433305	terrestrial	0.000217451	0.9997825	self-supporting	0.002918668	0.99708134	perennial	0.000302477	0.99969757	phanerophyte	0.9963097	0.001447504	0.000556324	0.000351892	0.00133447
Acacia browniana	shrub	0.6711972	0.7052612	0.1449161	terrestrial	0.000218578	0.9997814	self-supporting	0.004554738	0.99544525	perennial	0.003011441	0.9969886	therophyte	0.08126876	0.23868111	0.08414073	0.010571921	0.5853375
Acacia browniana var. endlicheri	shrub	0.6711972	0.7052612	0.1449161	terrestrial	0.000218578	0.9997814	self-supporting	0.004554738	0.99544525	perennial	0.003011441	0.9969886	therophyte	0.08126876	0.23868111	0.08414073	0.010571921	0.5853375
Acacia browniana var. glaucescens	shrub	0.6711972	0.7052612	0.1449161	terrestrial	0.000218578	0.9997814	self-supporting	0.004554738	0.99544525	perennial	0.003011441	0.9969886	therophyte	0.08126876	0.23868111	0.08414073	0.010571921	0.5853375
Acacia browniana var. intermedia	shrub	0.25514656	0.8268393	0.27992433	terrestrial	0.000211117	0.99978894	self-supporting	0.004801855	0.9951982	perennial	0.000372954	0.999627	phanerophyte	0.5177437	0.34745663	0.03803608	0.005711907	0.09105159
Acacia browniana var. obscura	shrub	0.25514656	0.8268393	0.27992433	terrestrial	0.000211117	0.99978894	self-supporting	0.004801855	0.9951982	perennial	0.000372954	0.999627	phanerophyte	0.5177437	0.34745663	0.03803608	0.005711907	0.09105159
Acacia brownii	shrub	0.25514656	0.8268393	0.27992433	terrestrial	0.000211117	0.99978894	self-supporting	0.004801855	0.9951982	perennial	0.000372954	0.999627	phanerophyte	0.5177437	0.34745663	0.03803608	0.005711907	0.09105159
Acacia brumalis	tree	0.078880884	0.24320936	0.9641645	terrestrial	0.000215467	0.9997845	self-supporting	0.003649366	0.99635065	perennial	0.000330488	0.99966955	phanerophyte	0.994466	0.002546827	0.000795622	0.000372057	0.001819609
Acacia brunioides	shrub	0.25514656	0.8268393	0.27992433	terrestrial	0.000211117	0.99978894	self-supporting	0.004801855	0.9951982	perennial	0.000372954	0.999627	phanerophyte	0.5177437	0.34745663	0.03803608	0.005711907	0.09105159
Acacia brunioides subsp. granitica	shrub	0.25514656	0.8268393	0.27992433	terrestrial	0.000211117	0.99978894	self-supporting	0.004801855	0.9951982	perennial	0.000372954	0.999627	phanerophyte	0.5177437	0.34745663	0.03803608	0.005711907	0.09105159
Acacia bulgaensis	tree	0.078880884	0.24320936	0.9641645	terrestrial	0.000215467	0.9997845	self-supporting	0.003649366	0.99635065	perennial	0.000330488	0.99966955	phanerophyte	0.994466	0.002546827	0.000795622	0.000372057	0.001819609
Acacia burbidgeae	shrub	0.25514656	0.8268393	0.27992433	terrestrial	0.000211117	0.99978894	self-supporting	0.004801855	0.9951982	perennial	0.000372954	0.999627	phanerophyte	0.5177437	0.34745663	0.03803608	0.005711907	0.09105159
Acacia burrowii	tree	0.068768494	0.22458209	0.97433305	terrestrial	0.000217451	0.9997825	self-supporting	0.002918668	0.99708134	perennial	0.000302477	0.99969757	phanerophyte	0.9963097	0.001447504	0.000556324	0.000351892	0.00133447
Acacia buxifolia	shrub	0.24210122	0.8322157	0.27643242	terrestrial	0.000225455	0.9997745	self-supporting	0.002083738	0.9979163	perennial	0.00038995	0.9996101	phanerophyte	0.8899872	0.0765829	0.010354856	0.002231734	0.020843389
Acacia buxifolia subsp. pubiflora	shrub	0.25514656	0.8268393	0.27992433	terrestrial	0.000211117	0.99978894	self-supporting	0.004801855	0.9951982	perennial	0.000372954	0.999627	phanerophyte	0.5177437	0.34745663	0.03803608	0.005711907	0.09105159
Acacia bynoeana	shrub	0.25514656	0.8268393	0.27992433	terrestrial	0.000211117	0.99978894	self-supporting	0.004801855	0.9951982	perennial	0.000372954	0.999627	phanerophyte	0.5177437	0.34745663	0.03803608	0.005711907	0.09105159
Acacia caerulescens	tree	0.068768494	0.22458209	0.97433305	terrestrial	0.000217451	0.9997825	self-supporting	0.002918668	0.99708134	perennial	0.000302477	0.99969757	phanerophyte	0.9963097	0.001447504	0.000556324	0.000351892	0.00133447
Acacia caesariata	shrub	0.25514656	0.8268393	0.27992433	terrestrial	0.000211117	0.99978894	self-supporting	0.004801855	0.9951982	perennial	0.000372954	0.999627	phanerophyte	0.5177437	0.34745663	0.03803608	0.005711907	0.09105159
Acacia caesiella	tree	0.0800175	0.25138217	0.9627882	terrestrial	0.000229303	0.9997707	self-supporting	0.001805535	0.9981945	perennial	0.000341714	0.99965835	phanerophyte	0.9950702	0.002288414	0.000736829	0.000395495	0.001508995
Acacia calamifolia	shrub	0.24348043	0.8360453	0.27115718	terrestrial	0.000215504	0.9997845	self-supporting	0.003673701	0.99632627	perennial	0.000469127	0.9995309	phanerophyte	0.72745615	0.20002118	0.020486629	0.003722029	0.04831406
Acacia calantha	shrub	0.25514656	0.8268393	0.27992433	terrestrial	0.000211117	0.99978894	self-supporting	0.004801855	0.9951982	perennial	0.000372954	0.999627	phanerophyte	0.5177437	0.34745663	0.03803608	0.005711907	0.09105159
Acacia calcarata	shrub	0.25514656	0.8268393	0.27992433	terrestrial	0.000211117	0.99978894	self-supporting	0.004801855	0.9951982	perennial	0.000372954	0.999627	phanerophyte	0.5177437	0.34745663	0.03803608	0.005711907	0.09105159
Acacia calcicola	tree	0.078880884	0.24320936	0.9641645	terrestrial	0.000215467	0.9997845	self-supporting	0.003649366	0.99635065	perennial	0.000330488	0.99966955	phanerophyte	0.994466	0.002546827	0.000795622	0.000372057	0.001819609
Acacia caleyi	shrub	0.25514656	0.8268393	0.27992433	terrestrial	0.000211117	0.99978894	self-supporting	0.004801855	0.9951982	perennial	0.000372954	0.999627	phanerophyte	0.5177437	0.34745663	0.03803608	0.005711907	0.09105159
Acacia callicoma	tree	0.068768494	0.22458209	0.97433305	terrestrial	0.000217451	0.9997825	self-supporting	0.002918668	0.99708134	perennial	0.000302477	0.99969757	phanerophyte	0.9963097	0.001447504	0.000556324	0.000351892	0.00133447
Acacia calyculata	shrub	0.25514656	0.8268393	0.27992433	terrestrial	0.000211117	0.99978894	self-supporting	0.004801855	0.9951982	perennial	0.000372954	0.999627	phanerophyte	0.5177437	0.34745663	0.03803608	0.005711907	0.09105159
Acacia cambagei	tree	0.07002061	0.22350758	0.97401345	terrestrial	0.000224698	0.99977535	self-supporting	0.001934141	0.9980659	perennial	0.000328148	0.9996718	phanerophyte	0.99649495	0.001396091	0.000527514	0.000346536	0.001234983
Acacia camptoclada	shrub	0.25514656	0.8268393	0.27992433	terrestrial	0.000211117	0.99978894	self-supporting	0.004801855	0.9951982	perennial	0.000372954	0.999627	phanerophyte	0.5177437	0.34745663	0.03803608	0.005711907	0.09105159
Acacia campylophylla	shrub	0.25514656	0.8268393	0.27992433	terrestrial	0.000211117	0.99978894	self-supporting	0.004801855	0.9951982	perennial	0.000372954	0.999627	phanerophyte	0.5177437	0.34745663	0.03803608	0.005711907	0.09105159
Acacia cana	tree	0.078880884	0.24320936	0.9641645	terrestrial	0.000215467	0.9997845	self-supporting	0.003649366	0.99635065	perennial	0.000330488	0.99966955	phanerophyte	0.994466	0.002546827	0.000795622	0.000372057	0.001819609
Acacia cangaiensis	tree	0.078880884	0.24320936	0.9641645	terrestrial	0.000215467	0.9997845	self-supporting	0.003649366	0.99635065	perennial	0.000330488	0.99966955	phanerophyte	0.994466	0.002546827	0.000795622	0.000372057	0.001819609
Acacia capillaris	shrub	0.25514656	0.8268393	0.27992433	terrestrial	0.000211117	0.99978894	self-supporting	0.004801855	0.9951982	perennial	0.000372954	0.999627	phanerophyte	0.5177437	0.34745663	0.03803608	0.005711907	0.09105159
Acacia cardiophylla	tree	0.0800175	0.25138217	0.9627882	terrestrial	0.000229303	0.9997707	self-supporting	0.001805535	0.9981945	perennial	0.000341714	0.99965835	phanerophyte	0.9950702	0.002288414	0.000736829	0.000395495	0.001508995
Acacia carens	shrub	0.25514656	0.8268393	0.27992433	terrestrial	0.000211117	0.99978894	self-supporting	0.004801855	0.9951982	perennial	0.000372954	0.999627	phanerophyte	0.5177437	0.34745663	0.03803608	0.005711907	0.09105159
Acacia carneorum	tree	0.0800175	0.25138217	0.9627882	terrestrial	0.000229303	0.9997707	self-supporting	0.001805535	0.9981945	perennial	0.000341714	0.99965835	phanerophyte	0.9950702	0.002288414	0.000736829	0.000395495	0.001508995
Acacia carnosula	shrub	0.25514656	0.8268393	0.27992433	terrestrial	0.000211117	0.99978894	self-supporting	0.004801855	0.9951982	perennial	0.000372954	0.999627	phanerophyte	0.5177437	0.34745663	0.03803608	0.005711907	0.09105159
Acacia caroleae	tree	0.078880884	0.24320936	0.9641645	terrestrial	0.000215467	0.9997845	self-supporting	0.003649366	0.99635065	perennial	0.000330488	0.99966955	phanerophyte	0.994466	0.002546827	0.000795622	0.000372057	0.001819609
Acacia cassicula	shrub	0.25514656	0.8268393	0.27992433	terrestrial	0.000211117	0.99978894	self-supporting	0.004801855	0.9951982	perennial	0.000372954	0.999627	phanerophyte	0.5177437	0.34745663	0.03803608	0.005711907	0.09105159
Acacia castanostegia	shrub	0.25514656	0.8268393	0.27992433	terrestrial	0.000211117	0.99978894	self-supporting	0.004801855	0.9951982	perennial	0.000372954	0.999627	phanerophyte	0.5177437	0.34745663	0.03803608	0.005711907	0.09105159
Acacia cataractae	shrub	0.25514656	0.8268393	0.27992433	terrestrial	0.000211117	0.99978894	self-supporting	0.004801855	0.9951982	perennial	0.000372954	0.999627	phanerophyte	0.5177437	0.34745663	0.03803608	0.005711907	0.09105159
Acacia catenulata	tree	0.068768494	0.22458209	0.97433305	terrestrial	0.000217451	0.9997825	self-supporting	0.002918668	0.99708134	perennial	0.000302477	0.99969757	phanerophyte	0.9963097	0.001447504	0.000556324	0.000351892	0.00133447
Acacia cavealis	shrub	0.25514656	0.8268393	0.27992433	terrestrial	0.000211117	0.99978894	self-supporting	0.004801855	0.9951982	perennial	0.000372954	0.999627	phanerophyte	0.5177437	0.34745663	0.03803608	0.005711907	0.09105159
Acacia cedroides	shrub	0.25514656	0.8268393	0.27992433	terrestrial	0.000211117	0.99978894	self-supporting	0.004801855	0.9951982	perennial	0.000372954	0.999627	phanerophyte	0.5177437	0.34745663	0.03803608	0.005711907	0.09105159
Acacia celastrifolia	shrub	0.24210122	0.8322157	0.27643242	terrestrial	0.000225455	0.9997745	self-supporting	0.002083738	0.9979163	perennial	0.00038995	0.9996101	phanerophyte	0.8899872	0.0765829	0.010354856	0.002231734	0.020843389
Acacia cerastes	shrub	0.25514656	0.8268393	0.27992433	terrestrial	0.000211117	0.99978894	self-supporting	0.004801855	0.9951982	perennial	0.000372954	0.999627	phanerophyte	0.5177437	0.34745663	0.03803608	0.005711907	0.09105159
Acacia chalkeri	shrub	0.25514656	0.8268393	0.27992433	terrestrial	0.000211117	0.99978894	self-supporting	0.004801855	0.9951982	perennial	0.000372954	0.999627	phanerophyte	0.5177437	0.34745663	0.03803608	0.005711907	0.09105159
Acacia chamaeleon	shrub	0.25514656	0.8268393	0.27992433	terrestrial	0.000211117	0.99978894	self-supporting	0.004801855	0.9951982	perennial	0.000372954	0.999627	phanerophyte	0.5177437	0.34745663	0.03803608	0.005711907	0.09105159
Acacia chapmanii	shrub	0.25514656	0.8268393	0.27992433	terrestrial	0.000211117	0.99978894	self-supporting	0.004801855	0.9951982	perennial	0.000372954	0.999627	phanerophyte	0.5177437	0.34745663	0.03803608	0.005711907	0.09105159
Acacia chapmanii subsp. australis	shrub	0.25514656	0.8268393	0.27992433	terrestrial	0.000211117	0.99978894	self-supporting	0.004801855	0.9951982	perennial	0.000372954	0.999627	phanerophyte	0.5177437	0.34745663	0.03803608	0.005711907	0.09105159
Acacia chartacea	tree	0.078880884	0.24320936	0.9641645	terrestrial	0.000215467	0.9997845	self-supporting	0.003649366	0.99635065	perennial	0.000330488	0.99966955	phanerophyte	0.994466	0.002546827	0.000795622	0.000372057	0.001819609
Acacia cheelii	tree	0.068768494	0.22458209	0.97433305	terrestrial	0.000217451	0.9997825	self-supporting	0.002918668	0.99708134	perennial	0.000302477	0.99969757	phanerophyte	0.9963097	0.001447504	0.000556324	0.000351892	0.00133447
Acacia chinchillensis	shrub	0.25514656	0.8268393	0.27992433	terrestrial	0.000211117	0.99978894	self-supporting	0.004801855	0.9951982	perennial	0.000372954	0.999627	phanerophyte	0.5177437	0.34745663	0.03803608	0.005711907	0.09105159
Acacia chippendalei	shrub	0.25514656	0.8268393	0.27992433	terrestrial	0.000211117	0.99978894	self-supporting	0.004801855	0.9951982	perennial	0.000372954	0.999627	phanerophyte	0.5177437	0.34745663	0.03803608	0.005711907	0.09105159
Acacia chisholmii	shrub	0.25514656	0.8268393	0.27992433	terrestrial	0.000211117	0.99978894	self-supporting	0.004801855	0.9951982	perennial	0.000372954	0.999627	phanerophyte	0.5177437	0.34745663	0.03803608	0.005711907	0.09105159
Acacia chrysella	shrub	0.25514656	0.8268393	0.27992433	terrestrial	0.000211117	0.99978894	self-supporting	0.004801855	0.9951982	perennial	0.000372954	0.999627	phanerophyte	0.5177437	0.34745663	0.03803608	0.005711907	0.09105159
Acacia chrysocephala	shrub	0.6711972	0.7052612	0.1449161	terrestrial	0.000218578	0.9997814	self-supporting	0.004554738	0.99544525	perennial	0.003011441	0.9969886	therophyte	0.08126876	0.23868111	0.08414073	0.010571921	0.5853375
Acacia chrysochaeta	shrub	0.25514656	0.8268393	0.27992433	terrestrial	0.000211117	0.99978894	self-supporting	0.004801855	0.9951982	perennial	0.000372954	0.999627	phanerophyte	0.5177437	0.34745663	0.03803608	0.005711907	0.09105159
Acacia chrysopoda	shrub	0.25514656	0.8268393	0.27992433	terrestrial	0.000211117	0.99978894	self-supporting	0.004801855	0.9951982	perennial	0.000372954	0.999627	phanerophyte	0.5177437	0.34745663	0.03803608	0.005711907	0.09105159
Acacia chrysotricha	tree	0.07039569	0.22684778	0.9737848	terrestrial	0.000239636	0.9997603	self-supporting	0.001222257	0.9987777	perennial	0.000330759	0.9996692	phanerophyte	0.9964072	0.001344437	0.000592437	0.000439034	0.001216793
Acacia cincinnata	tree	0.0800175	0.25138217	0.9627882	terrestrial	0.000229303	0.9997707	self-supporting	0.001805535	0.9981945	perennial	0.000341714	0.99965835	phanerophyte	0.9950702	0.002288414	0.000736829	0.000395495	0.001508995
Acacia citrinoviridis	tree	0.078880884	0.24320936	0.9641645	terrestrial	0.000215467	0.9997845	self-supporting	0.003649366	0.99635065	perennial	0.000330488	0.99966955	phanerophyte	0.994466	0.002546827	0.000795622	0.000372057	0.001819609
Acacia clandullensis	shrub	0.25514656	0.8268393	0.27992433	terrestrial	0.000211117	0.99978894	self-supporting	0.004801855	0.9951982	perennial	0.000372954	0.999627	phanerophyte	0.5177437	0.34745663	0.03803608	0.005711907	0.09105159
Acacia clelandii	shrub	0.25514656	0.8268393	0.27992433	terrestrial	0.000211117	0.99978894	self-supporting	0.004801855	0.9951982	perennial	0.000372954	0.999627	phanerophyte	0.5177437	0.34745663	0.03803608	0.005711907	0.09105159
Acacia clunies-rossiae	tree	0.078880884	0.24320936	0.9641645	terrestrial	0.000215467	0.9997845	self-supporting	0.003649366	0.99635065	perennial	0.000330488	0.99966955	phanerophyte	0.994466	0.002546827	0.000795622	0.000372057	0.001819609
Acacia clydonophora	shrub	0.25514656	0.8268393	0.27992433	terrestrial	0.000211117	0.99978894	self-supporting	0.004801855	0.9951982	perennial	0.000372954	0.999627	phanerophyte	0.5177437	0.34745663	0.03803608	0.005711907	0.09105159
Acacia cochlearis	shrub	0.25514656	0.8268393	0.27992433	terrestrial	0.000211117	0.99978894	self-supporting	0.004801855	0.9951982	perennial	0.000372954	0.999627	phanerophyte	0.5177437	0.34745663	0.03803608	0.005711907	0.09105159
Acacia cochlocarpa	shrub	0.25514656	0.8268393	0.27992433	terrestrial	0.000211117	0.99978894	self-supporting	0.004801855	0.9951982	perennial	0.000372954	0.999627	phanerophyte	0.5177437	0.34745663	0.03803608	0.005711907	0.09105159
Acacia cochlocarpa subsp. velutinosa	shrub	0.25514656	0.8268393	0.27992433	terrestrial	0.000211117	0.99978894	self-supporting	0.004801855	0.9951982	perennial	0.000372954	0.999627	phanerophyte	0.5177437	0.34745663	0.03803608	0.005711907	0.09105159
Acacia cognata	tree	0.0800175	0.25138217	0.9627882	terrestrial	0.000229303	0.9997707	self-supporting	0.001805535	0.9981945	perennial	0.000341714	0.99965835	phanerophyte	0.9950702	0.002288414	0.000736829	0.000395495	0.001508995
Acacia colei	tree	0.078425415	0.25354213	0.9644086	terrestrial	0.000239785	0.9997602	self-supporting	0.002259097	0.99774086	perennial	0.000366985	0.99963295	phanerophyte	0.9949941	0.002467607	0.00072633	0.000380942	0.001430893
Acacia colletioides	tree	0.078880884	0.24320936	0.9641645	terrestrial	0.000215467	0.9997845	self-supporting	0.003649366	0.99635065	perennial	0.000330488	0.99966955	phanerophyte	0.994466	0.002546827	0.000795622	0.000372057	0.001819609
Acacia comans	shrub	0.25514656	0.8268393	0.27992433	terrestrial	0.000211117	0.99978894	self-supporting	0.004801855	0.9951982	perennial	0.000372954	0.999627	phanerophyte	0.5177437	0.34745663	0.03803608	0.005711907	0.09105159
Acacia complanata	tree	0.0800175	0.25138217	0.9627882	terrestrial	0.000229303	0.9997707	self-supporting	0.001805535	0.9981945	perennial	0.000341714	0.99965835	phanerophyte	0.9950702	0.002288414	0.000736829	0.000395495	0.001508995
Acacia concolorans	shrub	0.6711972	0.7052612	0.1449161	terrestrial	0.000218578	0.9997814	self-supporting	0.004554738	0.99544525	perennial	0.003011441	0.9969886	therophyte	0.08126876	0.23868111	0.08414073	0.010571921	0.5853375
Acacia concurrens	tree	0.07039569	0.22684778	0.9737848	terrestrial	0.000239636	0.9997603	self-supporting	0.001222257	0.9987777	perennial	0.000330759	0.9996692	phanerophyte	0.9964072	0.001344437	0.000592437	0.000439034	0.001216793
Acacia conferta	tree	0.078880884	0.24320936	0.9641645	terrestrial	0.000215467	0.9997845	self-supporting	0.003649366	0.99635065	perennial	0.000330488	0.99966955	phanerophyte	0.994466	0.002546827	0.000795622	0.000372057	0.001819609
Acacia confluens	shrub	0.25514656	0.8268393	0.27992433	terrestrial	0.000211117	0.99978894	self-supporting	0.004801855	0.9951982	perennial	0.000372954	0.999627	phanerophyte	0.5177437	0.34745663	0.03803608	0.005711907	0.09105159
Acacia confusa	tree	0.07686171	0.26559418	0.96157545	terrestrial	0.000240949	0.999759	self-supporting	0.003423062	0.99657696	perennial	0.000385671	0.99961436	phanerophyte	0.99339384	0.0033149	0.000890413	0.000382163	0.00201873
Acacia congesta	shrub	0.25514656	0.8268393	0.27992433	terrestrial	0.000211117	0.99978894	self-supporting	0.004801855	0.9951982	perennial	0.000372954	0.999627	phanerophyte	0.5177437	0.34745663	0.03803608	0.005711907	0.09105159
Acacia congesta subsp. cliftoniana	shrub	0.25514656	0.8268393	0.27992433	terrestrial	0.000211117	0.99978894	self-supporting	0.004801855	0.9951982	perennial	0.000372954	0.999627	phanerophyte	0.5177437	0.34745663	0.03803608	0.005711907	0.09105159
Acacia congesta subsp. wonganensis	shrub	0.25514656	0.8268393	0.27992433	terrestrial	0.000211117	0.99978894	self-supporting	0.004801855	0.9951982	perennial	0.000372954	0.999627	phanerophyte	0.5177437	0.34745663	0.03803608	0.005711907	0.09105159
Acacia conjunctifolia	shrub	0.25514656	0.8268393	0.27992433	terrestrial	0.000211117	0.99978894	self-supporting	0.004801855	0.9951982	perennial	0.000372954	0.999627	phanerophyte	0.5177437	0.34745663	0.03803608	0.005711907	0.09105159
Acacia conniana	shrub	0.25514656	0.8268393	0.27992433	terrestrial	0.000211117	0.99978894	self-supporting	0.004801855	0.9951982	perennial	0.000372954	0.999627	phanerophyte	0.5177437	0.34745663	0.03803608	0.005711907	0.09105159
Acacia consanguinea	shrub	0.25514656	0.8268393	0.27992433	terrestrial	0.000211117	0.99978894	self-supporting	0.004801855	0.9951982	perennial	0.000372954	0.999627	phanerophyte	0.5177437	0.34745663	0.03803608	0.005711907	0.09105159
Acacia consobrina	shrub	0.25514656	0.8268393	0.27992433	terrestrial	0.000211117	0.99978894	self-supporting	0.004801855	0.9951982	perennial	0.000372954	0.999627	phanerophyte	0.5177437	0.34745663	0.03803608	0.005711907	0.09105159
Acacia conspersa	tree	0.078880884	0.24320936	0.9641645	terrestrial	0.000215467	0.9997845	self-supporting	0.003649366	0.99635065	perennial	0.000330488	0.99966955	phanerophyte	0.994466	0.002546827	0.000795622	0.000372057	0.001819609
Acacia constablei	shrub	0.24210122	0.8322157	0.27643242	terrestrial	0.000225455	0.9997745	self-supporting	0.002083738	0.9979163	perennial	0.00038995	0.9996101	phanerophyte	0.8899872	0.0765829	0.010354856	0.002231734	0.020843389
Acacia continua	shrub	0.25514656	0.8268393	0.27992433	terrestrial	0.000211117	0.99978894	self-supporting	0.004801855	0.9951982	perennial	0.000372954	0.999627	phanerophyte	0.5177437	0.34745663	0.03803608	0.005711907	0.09105159
Acacia convallium	tree	0.068768494	0.22458209	0.97433305	terrestrial	0.000217451	0.9997825	self-supporting	0.002918668	0.99708134	perennial	0.000302477	0.99969757	phanerophyte	0.9963097	0.001447504	0.000556324	0.000351892	0.00133447
Acacia coolgardiensis	tree	0.078880884	0.24320936	0.9641645	terrestrial	0.000215467	0.9997845	self-supporting	0.003649366	0.99635065	perennial	0.000330488	0.99966955	phanerophyte	0.994466	0.002546827	0.000795622	0.000372057	0.001819609
Acacia coriacea	tree	0.078880884	0.24320936	0.9641645	terrestrial	0.000215467	0.9997845	self-supporting	0.003649366	0.99635065	perennial	0.000330488	0.99966955	phanerophyte	0.994466	0.002546827	0.000795622	0.000372057	0.001819609
Acacia coriacea subsp. pendens	tree	0.078880884	0.24320936	0.9641645	terrestrial	0.000215467	0.9997845	self-supporting	0.003649366	0.99635065	perennial	0.000330488	0.99966955	phanerophyte	0.994466	0.002546827	0.000795622	0.000372057	0.001819609
Acacia costata	shrub	0.25514656	0.8268393	0.27992433	terrestrial	0.000211117	0.99978894	self-supporting	0.004801855	0.9951982	perennial	0.000372954	0.999627	phanerophyte	0.5177437	0.34745663	0.03803608	0.005711907	0.09105159
Acacia costiniana	shrub	0.25514656	0.8268393	0.27992433	terrestrial	0.000211117	0.99978894	self-supporting	0.004801855	0.9951982	perennial	0.000372954	0.999627	phanerophyte	0.5177437	0.34745663	0.03803608	0.005711907	0.09105159
Acacia courtii	tree	0.068768494	0.22458209	0.97433305	terrestrial	0.000217451	0.9997825	self-supporting	0.002918668	0.99708134	perennial	0.000302477	0.99969757	phanerophyte	0.9963097	0.001447504	0.000556324	0.000351892	0.00133447
Acacia covenyi	tree	0.078880884	0.24320936	0.9641645	terrestrial	0.000215467	0.9997845	self-supporting	0.003649366	0.99635065	perennial	0.000330488	0.99966955	phanerophyte	0.994466	0.002546827	0.000795622	0.000372057	0.001819609
Acacia cowaniana	tree	0.078880884	0.24320936	0.9641645	terrestrial	0.000215467	0.9997845	self-supporting	0.003649366	0.99635065	perennial	0.000330488	0.99966955	phanerophyte	0.994466	0.002546827	0.000795622	0.000372057	0.001819609
Acacia cowleana	tree	0.078880884	0.24320936	0.9641645	terrestrial	0.000215467	0.9997845	self-supporting	0.003649366	0.99635065	perennial	0.000330488	0.99966955	phanerophyte	0.994466	0.002546827	0.000795622	0.000372057	0.001819609
Acacia cracentis	shrub	0.25514656	0.8268393	0.27992433	terrestrial	0.000211117	0.99978894	self-supporting	0.004801855	0.9951982	perennial	0.000372954	0.999627	phanerophyte	0.5177437	0.34745663	0.03803608	0.005711907	0.09105159
Acacia craspedocarpa	shrub	0.25514656	0.8268393	0.27992433	terrestrial	0.000211117	0.99978894	self-supporting	0.004801855	0.9951982	perennial	0.000372954	0.999627	phanerophyte	0.5177437	0.34745663	0.03803608	0.005711907	0.09105159
Acacia crassa	tree	0.078880884	0.24320936	0.9641645	terrestrial	0.000215467	0.9997845	self-supporting	0.003649366	0.99635065	perennial	0.000330488	0.99966955	phanerophyte	0.994466	0.002546827	0.000795622	0.000372057	0.001819609
Acacia crassa subsp. longicoma	tree	0.078880884	0.24320936	0.9641645	terrestrial	0.000215467	0.9997845	self-supporting	0.003649366	0.99635065	perennial	0.000330488	0.99966955	phanerophyte	0.994466	0.002546827	0.000795622	0.000372057	0.001819609
Acacia crassicarpa	tree	0.06844319	0.22950405	0.97446334	terrestrial	0.000224493	0.99977547	self-supporting	0.001264618	0.99873537	perennial	0.000308756	0.99969125	phanerophyte	0.99683595	0.001261041	0.000453155	0.000365858	0.00108397
Acacia crassistipula	shrub	0.25514656	0.8268393	0.27992433	terrestrial	0.000211117	0.99978894	self-supporting	0.004801855	0.9951982	perennial	0.000372954	0.999627	phanerophyte	0.5177437	0.34745663	0.03803608	0.005711907	0.09105159
Acacia crassiuscula	shrub	0.25514656	0.8268393	0.27992433	terrestrial	0.000211117	0.99978894	self-supporting	0.004801855	0.9951982	perennial	0.000372954	0.999627	phanerophyte	0.5177437	0.34745663	0.03803608	0.005711907	0.09105159
Acacia crassuloides	shrub	0.25514656	0.8268393	0.27992433	terrestrial	0.000211117	0.99978894	self-supporting	0.004801855	0.9951982	perennial	0.000372954	0.999627	phanerophyte	0.5177437	0.34745663	0.03803608	0.005711907	0.09105159
Acacia cremiflora	shrub	0.25514656	0.8268393	0.27992433	terrestrial	0.000211117	0.99978894	self-supporting	0.004801855	0.9951982	perennial	0.000372954	0.999627	phanerophyte	0.5177437	0.34745663	0.03803608	0.005711907	0.09105159
Acacia crenulata	shrub	0.25514656	0.8268393	0.27992433	terrestrial	0.000211117	0.99978894	self-supporting	0.004801855	0.9951982	perennial	0.000372954	0.999627	phanerophyte	0.5177437	0.34745663	0.03803608	0.005711907	0.09105159
Acacia cretacea	tree	0.078880884	0.24320936	0.9641645	terrestrial	0.000215467	0.9997845	self-supporting	0.003649366	0.99635065	perennial	0.000330488	0.99966955	phanerophyte	0.994466	0.002546827	0.000795622	0.000372057	0.001819609
Acacia cretata	tree	0.078880884	0.24320936	0.9641645	terrestrial	0.000215467	0.9997845	self-supporting	0.003649366	0.99635065	perennial	0.000330488	0.99966955	phanerophyte	0.994466	0.002546827	0.000795622	0.000372057	0.001819609
Acacia crispula	shrub	0.25514656	0.8268393	0.27992433	terrestrial	0.000211117	0.99978894	self-supporting	0.004801855	0.9951982	perennial	0.000372954	0.999627	phanerophyte	0.5177437	0.34745663	0.03803608	0.005711907	0.09105159
Acacia crombiei	tree	0.068768494	0.22458209	0.97433305	terrestrial	0.000217451	0.9997825	self-supporting	0.002918668	0.99708134	perennial	0.000302477	0.99969757	phanerophyte	0.9963097	0.001447504	0.000556324	0.000351892	0.00133447
Acacia cultriformis	shrub	0.15585153	0.7242364	0.5510498	terrestrial	0.000265615	0.99973434	self-supporting	0.002652466	0.9973475	perennial	0.000465302	0.9995347	phanerophyte	0.9910216	0.004985468	0.001257828	0.000498751	0.002236377
Acacia cummingiana	shrub	0.6711972	0.7052612	0.1449161	terrestrial	0.000218578	0.9997814	self-supporting	0.004554738	0.99544525	perennial	0.003011441	0.9969886	therophyte	0.08126876	0.23868111	0.08414073	0.010571921	0.5853375
Acacia cuneifolia	shrub	0.25514656	0.8268393	0.27992433	terrestrial	0.000211117	0.99978894	self-supporting	0.004801855	0.9951982	perennial	0.000372954	0.999627	phanerophyte	0.5177437	0.34745663	0.03803608	0.005711907	0.09105159
Acacia cupularis	shrub	0.25514656	0.8268393	0.27992433	terrestrial	0.000211117	0.99978894	self-supporting	0.004801855	0.9951982	perennial	0.000372954	0.999627	phanerophyte	0.5177437	0.34745663	0.03803608	0.005711907	0.09105159
Acacia curranii	shrub	0.25514656	0.8268393	0.27992433	terrestrial	0.000211117	0.99978894	self-supporting	0.004801855	0.9951982	perennial	0.000372954	0.999627	phanerophyte	0.5177437	0.34745663	0.03803608	0.005711907	0.09105159
Acacia curvata	shrub	0.25514656	0.8268393	0.27992433	terrestrial	0.000211117	0.99978894	self-supporting	0.004801855	0.9951982	perennial	0.000372954	0.999627	phanerophyte	0.5177437	0.34745663	0.03803608	0.005711907	0.09105159
Acacia curvinervia	shrub	0.25514656	0.8268393	0.27992433	terrestrial	0.000211117	0.99978894	self-supporting	0.004801855	0.9951982	perennial	0.000372954	0.999627	phanerophyte	0.5177437	0.34745663	0.03803608	0.005711907	0.09105159
Acacia cuspidifolia	tree	0.078880884	0.24320936	0.9641645	terrestrial	0.000215467	0.9997845	self-supporting	0.003649366	0.99635065	perennial	0.000330488	0.99966955	phanerophyte	0.994466	0.002546827	0.000795622	0.000372057	0.001819609
Acacia cuthbertsonii	tree	0.078880884	0.24320936	0.9641645	terrestrial	0.000215467	0.9997845	self-supporting	0.003649366	0.99635065	perennial	0.000330488	0.99966955	phanerophyte	0.994466	0.002546827	0.000795622	0.000372057	0.001819609
Acacia cuthbertsonii subsp. linearis	tree	0.078880884	0.24320936	0.9641645	terrestrial	0.000215467	0.9997845	self-supporting	0.003649366	0.99635065	perennial	0.000330488	0.99966955	phanerophyte	0.994466	0.002546827	0.000795622	0.000372057	0.001819609
Acacia cyclops	tree	0.07953959	0.25760832	0.96299046	terrestrial	0.000245072	0.99975497	self-supporting	0.001809959	0.99819	perennial	0.000392323	0.99960774	phanerophyte	0.9943071	0.002937755	0.000789706	0.000380671	0.001584801
Acacia cylindrica	shrub	0.25514656	0.8268393	0.27992433	terrestrial	0.000211117	0.99978894	self-supporting	0.004801855	0.9951982	perennial	0.000372954	0.999627	phanerophyte	0.5177437	0.34745663	0.03803608	0.005711907	0.09105159
Acacia cyperophylla	tree	0.078880884	0.24320936	0.9641645	terrestrial	0.000215467	0.9997845	self-supporting	0.003649366	0.99635065	perennial	0.000330488	0.99966955	phanerophyte	0.994466	0.002546827	0.000795622	0.000372057	0.001819609
Acacia cyperophylla var. omearana	tree	0.078880884	0.24320936	0.9641645	terrestrial	0.000215467	0.9997845	self-supporting	0.003649366	0.99635065	perennial	0.000330488	0.99966955	phanerophyte	0.994466	0.002546827	0.000795622	0.000372057	0.001819609
Acacia dacrydioides	shrub	0.25514656	0.8268393	0.27992433	terrestrial	0.000211117	0.99978894	self-supporting	0.004801855	0.9951982	perennial	0.000372954	0.999627	phanerophyte	0.5177437	0.34745663	0.03803608	0.005711907	0.09105159
Acacia dallachiana	tree	0.068768494	0.22458209	0.97433305	terrestrial	0.000217451	0.9997825	self-supporting	0.002918668	0.99708134	perennial	0.000302477	0.99969757	phanerophyte	0.9963097	0.001447504	0.000556324	0.000351892	0.00133447
Acacia dangarensis	tree	0.068768494	0.22458209	0.97433305	terrestrial	0.000217451	0.9997825	self-supporting	0.002918668	0.99708134	perennial	0.000302477	0.99969757	phanerophyte	0.9963097	0.001447504	0.000556324	0.000351892	0.00133447
Acacia daviesioides	shrub	0.25514656	0.8268393	0.27992433	terrestrial	0.000211117	0.99978894	self-supporting	0.004801855	0.9951982	perennial	0.000372954	0.999627	phanerophyte	0.5177437	0.34745663	0.03803608	0.005711907	0.09105159
Acacia daweana	shrub	0.25514656	0.8268393	0.27992433	terrestrial	0.000211117	0.99978894	self-supporting	0.004801855	0.9951982	perennial	0.000372954	0.999627	phanerophyte	0.5177437	0.34745663	0.03803608	0.005711907	0.09105159
Acacia dawsonii	tree	0.078880884	0.24320936	0.9641645	terrestrial	0.000215467	0.9997845	self-supporting	0.003649366	0.99635065	perennial	0.000330488	0.99966955	phanerophyte	0.994466	0.002546827	0.000795622	0.000372057	0.001819609
Acacia dealbata	tree	0.07010988	0.3875329	0.94293934	terrestrial	0.000240751	0.99975926	self-supporting	0.001783533	0.99821645	perennial	0.000336603	0.99966335	phanerophyte	0.9968346	0.001279432	0.000479704	0.000354334	0.001051872
Acacia dealbata subsp. subalpina	tree	0.078880884	0.24320936	0.9641645	terrestrial	0.000215467	0.9997845	self-supporting	0.003649366	0.99635065	perennial	0.000330488	0.99966955	phanerophyte	0.994466	0.002546827	0.000795622	0.000372057	0.001819609
Acacia deanei	tree	0.0800175	0.25138217	0.9627882	terrestrial	0.000229303	0.9997707	self-supporting	0.001805535	0.9981945	perennial	0.000341714	0.99965835	phanerophyte	0.9950702	0.002288414	0.000736829	0.000395495	0.001508995
Acacia deanei subsp. paucijuga	tree	0.07967445	0.2946075	0.95893025	terrestrial	0.000216925	0.9997831	self-supporting	0.002818954	0.99718106	perennial	0.00039454	0.9996055	phanerophyte	0.9943388	0.002811007	0.000755094	0.000383144	0.001711954
Acacia debilis	tree	0.078880884	0.24320936	0.9641645	terrestrial	0.000215467	0.9997845	self-supporting	0.003649366	0.99635065	perennial	0.000330488	0.99966955	phanerophyte	0.994466	0.002546827	0.000795622	0.000372057	0.001819609
Acacia declinata	shrub	0.25514656	0.8268393	0.27992433	terrestrial	0.000211117	0.99978894	self-supporting	0.004801855	0.9951982	perennial	0.000372954	0.999627	phanerophyte	0.5177437	0.34745663	0.03803608	0.005711907	0.09105159
Acacia decora	shrub	0.25514656	0.8268393	0.27992433	terrestrial	0.000211117	0.99978894	self-supporting	0.004801855	0.9951982	perennial	0.000372954	0.999627	phanerophyte	0.5177437	0.34745663	0.03803608	0.005711907	0.09105159
Acacia decurrens	tree	0.06930996	0.24485737	0.9702823	terrestrial	0.000237911	0.9997621	self-supporting	0.001243058	0.9987569	perennial	0.000317992	0.99968207	phanerophyte	0.9966647	0.00145054	0.000477495	0.00033797	0.001069132
Acacia deficiens	shrub	0.25514656	0.8268393	0.27992433	terrestrial	0.000211117	0.99978894	self-supporting	0.004801855	0.9951982	perennial	0.000372954	0.999627	phanerophyte	0.5177437	0.34745663	0.03803608	0.005711907	0.09105159
Acacia deflexa	shrub	0.25514656	0.8268393	0.27992433	terrestrial	0.000211117	0.99978894	self-supporting	0.004801855	0.9951982	perennial	0.000372954	0.999627	phanerophyte	0.5177437	0.34745663	0.03803608	0.005711907	0.09105159
Acacia delibrata	tree	0.078880884	0.24320936	0.9641645	terrestrial	0.000215467	0.9997845	self-supporting	0.003649366	0.99635065	perennial	0.000330488	0.99966955	phanerophyte	0.994466	0.002546827	0.000795622	0.000372057	0.001819609
Acacia delicatula	shrub	0.25514656	0.8268393	0.27992433	terrestrial	0.000211117	0.99978894	self-supporting	0.004801855	0.9951982	perennial	0.000372954	0.999627	phanerophyte	0.5177437	0.34745663	0.03803608	0.005711907	0.09105159
Acacia delphina	shrub	0.25514656	0.8268393	0.27992433	terrestrial	0.000211117	0.99978894	self-supporting	0.004801855	0.9951982	perennial	0.000372954	0.999627	phanerophyte	0.5177437	0.34745663	0.03803608	0.005711907	0.09105159
Acacia deltoidea	shrub	0.25514656	0.8268393	0.27992433	terrestrial	0.000211117	0.99978894	self-supporting	0.004801855	0.9951982	perennial	0.000372954	0.999627	phanerophyte	0.5177437	0.34745663	0.03803608	0.005711907	0.09105159
Acacia deltoidea subsp. ampla	shrub	0.25514656	0.8268393	0.27992433	terrestrial	0.000211117	0.99978894	self-supporting	0.004801855	0.9951982	perennial	0.000372954	0.999627	phanerophyte	0.5177437	0.34745663	0.03803608	0.005711907	0.09105159
Acacia demissa	tree	0.078880884	0.24320936	0.9641645	terrestrial	0.000215467	0.9997845	self-supporting	0.003649366	0.99635065	perennial	0.000330488	0.99966955	phanerophyte	0.994466	0.002546827	0.000795622	0.000372057	0.001819609
Acacia dempsteri	tree	0.078880884	0.24320936	0.9641645	terrestrial	0.000215467	0.9997845	self-supporting	0.003649366	0.99635065	perennial	0.000330488	0.99966955	phanerophyte	0.994466	0.002546827	0.000795622	0.000372057	0.001819609
Acacia densiflora	shrub	0.25514656	0.8268393	0.27992433	terrestrial	0.000211117	0.99978894	self-supporting	0.004801855	0.9951982	perennial	0.000372954	0.999627	phanerophyte	0.5177437	0.34745663	0.03803608	0.005711907	0.09105159
Acacia denticulosa	shrub	0.25514656	0.8268393	0.27992433	terrestrial	0.000211117	0.99978894	self-supporting	0.004801855	0.9951982	perennial	0.000372954	0.999627	phanerophyte	0.5177437	0.34745663	0.03803608	0.005711907	0.09105159
Acacia dentifera	shrub	0.25514656	0.8268393	0.27992433	terrestrial	0.000211117	0.99978894	self-supporting	0.004801855	0.9951982	perennial	0.000372954	0.999627	phanerophyte	0.5177437	0.34745663	0.03803608	0.005711907	0.09105159
Acacia depressa	shrub	0.25514656	0.8268393	0.27992433	terrestrial	0.000211117	0.99978894	self-supporting	0.004801855	0.9951982	perennial	0.000372954	0.999627	phanerophyte	0.5177437	0.34745663	0.03803608	0.005711907	0.09105159
Acacia dermatophylla	shrub	0.25514656	0.8268393	0.27992433	terrestrial	0.000211117	0.99978894	self-supporting	0.004801855	0.9951982	perennial	0.000372954	0.999627	phanerophyte	0.5177437	0.34745663	0.03803608	0.005711907	0.09105159
Acacia desertorum	tree	0.078880884	0.24320936	0.9641645	terrestrial	0.000215467	0.9997845	self-supporting	0.003649366	0.99635065	perennial	0.000330488	0.99966955	phanerophyte	0.994466	0.002546827	0.000795622	0.000372057	0.001819609
Acacia desertorum var. nudipes	tree	0.078880884	0.24320936	0.9641645	terrestrial	0.000215467	0.9997845	self-supporting	0.003649366	0.99635065	perennial	0.000330488	0.99966955	phanerophyte	0.994466	0.002546827	0.000795622	0.000372057	0.001819609
Acacia desmondii	tree	0.068768494	0.22458209	0.97433305	terrestrial	0.000217451	0.9997825	self-supporting	0.002918668	0.99708134	perennial	0.000302477	0.99969757	phanerophyte	0.9963097	0.001447504	0.000556324	0.000351892	0.00133447
Acacia deuteroneura	shrub	0.25514656	0.8268393	0.27992433	terrestrial	0.000211117	0.99978894	self-supporting	0.004801855	0.9951982	perennial	0.000372954	0.999627	phanerophyte	0.5177437	0.34745663	0.03803608	0.005711907	0.09105159
Acacia diaphana	shrub	0.25514656	0.8268393	0.27992433	terrestrial	0.000211117	0.99978894	self-supporting	0.004801855	0.9951982	perennial	0.000372954	0.999627	phanerophyte	0.5177437	0.34745663	0.03803608	0.005711907	0.09105159
Acacia diaphyllodinea	shrub	0.25514656	0.8268393	0.27992433	terrestrial	0.000211117	0.99978894	self-supporting	0.004801855	0.9951982	perennial	0.000372954	0.999627	phanerophyte	0.5177437	0.34745663	0.03803608	0.005711907	0.09105159
Acacia dictyoneura	shrub	0.25514656	0.8268393	0.27992433	terrestrial	0.000211117	0.99978894	self-supporting	0.004801855	0.9951982	perennial	0.000372954	0.999627	phanerophyte	0.5177437	0.34745663	0.03803608	0.005711907	0.09105159
Acacia dictyophleba	shrub	0.25514656	0.8268393	0.27992433	terrestrial	0.000211117	0.99978894	self-supporting	0.004801855	0.9951982	perennial	0.000372954	0.999627	phanerophyte	0.5177437	0.34745663	0.03803608	0.005711907	0.09105159
Acacia didyma	tree	0.078880884	0.24320936	0.9641645	terrestrial	0.000215467	0.9997845	self-supporting	0.003649366	0.99635065	perennial	0.000330488	0.99966955	phanerophyte	0.994466	0.002546827	0.000795622	0.000372057	0.001819609
Acacia dielsii	shrub	0.25514656	0.8268393	0.27992433	terrestrial	0.000211117	0.99978894	self-supporting	0.004801855	0.9951982	perennial	0.000372954	0.999627	phanerophyte	0.5177437	0.34745663	0.03803608	0.005711907	0.09105159
Acacia dietrichiana	tree	0.078880884	0.24320936	0.9641645	terrestrial	0.000215467	0.9997845	self-supporting	0.003649366	0.99635065	perennial	0.000330488	0.99966955	phanerophyte	0.994466	0.002546827	0.000795622	0.000372057	0.001819609
Acacia difficilis	tree	0.078880884	0.24320936	0.9641645	terrestrial	0.000215467	0.9997845	self-supporting	0.003649366	0.99635065	perennial	0.000330488	0.99966955	phanerophyte	0.994466	0.002546827	0.000795622	0.000372057	0.001819609
Acacia difformis	tree	0.078880884	0.24320936	0.9641645	terrestrial	0.000215467	0.9997845	self-supporting	0.003649366	0.99635065	perennial	0.000330488	0.99966955	phanerophyte	0.994466	0.002546827	0.000795622	0.000372057	0.001819609
Acacia dilatata	shrub	0.25514656	0.8268393	0.27992433	terrestrial	0.000211117	0.99978894	self-supporting	0.004801855	0.9951982	perennial	0.000372954	0.999627	phanerophyte	0.5177437	0.34745663	0.03803608	0.005711907	0.09105159
Acacia dimidiata	tree	0.078880884	0.24320936	0.9641645	terrestrial	0.000215467	0.9997845	self-supporting	0.003649366	0.99635065	perennial	0.000330488	0.99966955	phanerophyte	0.994466	0.002546827	0.000795622	0.000372057	0.001819609
Acacia diminuta	shrub	0.25514656	0.8268393	0.27992433	terrestrial	0.000211117	0.99978894	self-supporting	0.004801855	0.9951982	perennial	0.000372954	0.999627	phanerophyte	0.5177437	0.34745663	0.03803608	0.005711907	0.09105159
Acacia dissona	shrub	0.25514656	0.8268393	0.27992433	terrestrial	0.000211117	0.99978894	self-supporting	0.004801855	0.9951982	perennial	0.000372954	0.999627	phanerophyte	0.5177437	0.34745663	0.03803608	0.005711907	0.09105159
Acacia dissona var. indoloria	shrub	0.25514656	0.8268393	0.27992433	terrestrial	0.000211117	0.99978894	self-supporting	0.004801855	0.9951982	perennial	0.000372954	0.999627	phanerophyte	0.5177437	0.34745663	0.03803608	0.005711907	0.09105159
Acacia distans	tree	0.068768494	0.22458209	0.97433305	terrestrial	0.000217451	0.9997825	self-supporting	0.002918668	0.99708134	perennial	0.000302477	0.99969757	phanerophyte	0.9963097	0.001447504	0.000556324	0.000351892	0.00133447
Acacia disticha	shrub	0.25514656	0.8268393	0.27992433	terrestrial	0.000211117	0.99978894	self-supporting	0.004801855	0.9951982	perennial	0.000372954	0.999627	phanerophyte	0.5177437	0.34745663	0.03803608	0.005711907	0.09105159
Acacia divergens	shrub	0.25514656	0.8268393	0.27992433	terrestrial	0.000211117	0.99978894	self-supporting	0.004801855	0.9951982	perennial	0.000372954	0.999627	phanerophyte	0.5177437	0.34745663	0.03803608	0.005711907	0.09105159
Acacia dodonaeifolia	tree	0.078880884	0.24320936	0.9641645	terrestrial	0.000215467	0.9997845	self-supporting	0.003649366	0.99635065	perennial	0.000330488	0.99966955	phanerophyte	0.994466	0.002546827	0.000795622	0.000372057	0.001819609
Acacia dolichophylla	shrub	0.25514656	0.8268393	0.27992433	terrestrial	0.000211117	0.99978894	self-supporting	0.004801855	0.9951982	perennial	0.000372954	0.999627	phanerophyte	0.5177437	0.34745663	0.03803608	0.005711907	0.09105159
Acacia donaldsonii	tree	0.078880884	0.24320936	0.9641645	terrestrial	0.000215467	0.9997845	self-supporting	0.003649366	0.99635065	perennial	0.000330488	0.99966955	phanerophyte	0.994466	0.002546827	0.000795622	0.000372057	0.001819609
Acacia doratoxylon	tree	0.078880884	0.24320936	0.9641645	terrestrial	0.000215467	0.9997845	self-supporting	0.003649366	0.99635065	perennial	0.000330488	0.99966955	phanerophyte	0.994466	0.002546827	0.000795622	0.000372057	0.001819609
Acacia dorothea	shrub	0.25514656	0.8268393	0.27992433	terrestrial	0.000211117	0.99978894	self-supporting	0.004801855	0.9951982	perennial	0.000372954	0.999627	phanerophyte	0.5177437	0.34745663	0.03803608	0.005711907	0.09105159
Acacia dorsenna	shrub	0.25514656	0.8268393	0.27992433	terrestrial	0.000211117	0.99978894	self-supporting	0.004801855	0.9951982	perennial	0.000372954	0.999627	phanerophyte	0.5177437	0.34745663	0.03803608	0.005711907	0.09105159
Acacia drepanocarpa	shrub	0.25514656	0.8268393	0.27992433	terrestrial	0.000211117	0.99978894	self-supporting	0.004801855	0.9951982	perennial	0.000372954	0.999627	phanerophyte	0.5177437	0.34745663	0.03803608	0.005711907	0.09105159
Acacia drepanocarpa subsp. latifolia	shrub	0.25514656	0.8268393	0.27992433	terrestrial	0.000211117	0.99978894	self-supporting	0.004801855	0.9951982	perennial	0.000372954	0.999627	phanerophyte	0.5177437	0.34745663	0.03803608	0.005711907	0.09105159
Acacia drepanophylla	tree	0.068768494	0.22458209	0.97433305	terrestrial	0.000217451	0.9997825	self-supporting	0.002918668	0.99708134	perennial	0.000302477	0.99969757	phanerophyte	0.9963097	0.001447504	0.000556324	0.000351892	0.00133447
Acacia drewiana	shrub	0.6711972	0.7052612	0.1449161	terrestrial	0.000218578	0.9997814	self-supporting	0.004554738	0.99544525	perennial	0.003011441	0.9969886	therophyte	0.08126876	0.23868111	0.08414073	0.010571921	0.5853375
Acacia drewiana subsp. minor	shrub	0.6711972	0.7052612	0.1449161	terrestrial	0.000218578	0.9997814	self-supporting	0.004554738	0.99544525	perennial	0.003011441	0.9969886	therophyte	0.08126876	0.23868111	0.08414073	0.010571921	0.5853375
Acacia drummondii	shrub	0.25514656	0.8268393	0.27992433	terrestrial	0.000211117	0.99978894	self-supporting	0.004801855	0.9951982	perennial	0.000372954	0.999627	phanerophyte	0.5177437	0.34745663	0.03803608	0.005711907	0.09105159
Acacia drummondii subsp. affinis	shrub	0.25514656	0.8268393	0.27992433	terrestrial	0.000211117	0.99978894	self-supporting	0.004801855	0.9951982	perennial	0.000372954	0.999627	phanerophyte	0.5177437	0.34745663	0.03803608	0.005711907	0.09105159
Acacia drummondii subsp. candolleana	shrub	0.25514656	0.8268393	0.27992433	terrestrial	0.000211117	0.99978894	self-supporting	0.004801855	0.9951982	perennial	0.000372954	0.999627	phanerophyte	0.5177437	0.34745663	0.03803608	0.005711907	0.09105159
Acacia drummondii subsp. elegans	shrub	0.24348043	0.8360453	0.27115718	terrestrial	0.000215504	0.9997845	self-supporting	0.003673701	0.99632627	perennial	0.000469127	0.9995309	phanerophyte	0.72745615	0.20002118	0.020486629	0.003722029	0.04831406
Acacia dunnii	tree	0.078880884	0.24320936	0.9641645	terrestrial	0.000215467	0.9997845	self-supporting	0.003649366	0.99635065	perennial	0.000330488	0.99966955	phanerophyte	0.994466	0.002546827	0.000795622	0.000372057	0.001819609
Acacia dura	shrub	0.25514656	0.8268393	0.27992433	terrestrial	0.000211117	0.99978894	self-supporting	0.004801855	0.9951982	perennial	0.000372954	0.999627	phanerophyte	0.5177437	0.34745663	0.03803608	0.005711907	0.09105159
Acacia durabilis	shrub	0.25514656	0.8268393	0.27992433	terrestrial	0.000211117	0.99978894	self-supporting	0.004801855	0.9951982	perennial	0.000372954	0.999627	phanerophyte	0.5177437	0.34745663	0.03803608	0.005711907	0.09105159
Acacia duriuscula	tree	0.078880884	0.24320936	0.9641645	terrestrial	0.000215467	0.9997845	self-supporting	0.003649366	0.99635065	perennial	0.000330488	0.99966955	phanerophyte	0.994466	0.002546827	0.000795622	0.000372057	0.001819609
Acacia echinula	shrub	0.25514656	0.8268393	0.27992433	terrestrial	0.000211117	0.99978894	self-supporting	0.004801855	0.9951982	perennial	0.000372954	0.999627	phanerophyte	0.5177437	0.34745663	0.03803608	0.005711907	0.09105159
Acacia echinuliflora	tree	0.078880884	0.24320936	0.9641645	terrestrial	0.000215467	0.9997845	self-supporting	0.003649366	0.99635065	perennial	0.000330488	0.99966955	phanerophyte	0.994466	0.002546827	0.000795622	0.000372057	0.001819609
Acacia effusa	shrub	0.25514656	0.8268393	0.27992433	terrestrial	0.000211117	0.99978894	self-supporting	0.004801855	0.9951982	perennial	0.000372954	0.999627	phanerophyte	0.5177437	0.34745663	0.03803608	0.005711907	0.09105159
Acacia elachantha	tree	0.07738166	0.25641888	0.9634079	terrestrial	0.000239553	0.99976045	self-supporting	0.002777399	0.99722266	perennial	0.000370807	0.99962914	phanerophyte	0.99435365	0.002861589	0.000770385	0.000360557	0.001653848
Acacia elata	tree	0.073567815	0.2369274	0.9699565	terrestrial	0.000280236	0.9997198	self-supporting	0.000822161	0.9991779	perennial	0.000347477	0.9996525	phanerophyte	0.9963509	0.001331405	0.000629885	0.000449671	0.001238121
Acacia elongata	shrub	0.25514656	0.8268393	0.27992433	terrestrial	0.000211117	0.99978894	self-supporting	0.004801855	0.9951982	perennial	0.000372954	0.999627	phanerophyte	0.5177437	0.34745663	0.03803608	0.005711907	0.09105159
Acacia empelioclada	shrub	0.25514656	0.8268393	0.27992433	terrestrial	0.000211117	0.99978894	self-supporting	0.004801855	0.9951982	perennial	0.000372954	0.999627	phanerophyte	0.5177437	0.34745663	0.03803608	0.005711907	0.09105159
Acacia enervia	tree	0.078880884	0.24320936	0.9641645	terrestrial	0.000215467	0.9997845	self-supporting	0.003649366	0.99635065	perennial	0.000330488	0.99966955	phanerophyte	0.994466	0.002546827	0.000795622	0.000372057	0.001819609
Acacia enervia subsp. explicata	tree	0.078880884	0.24320936	0.9641645	terrestrial	0.000215467	0.9997845	self-supporting	0.003649366	0.99635065	perennial	0.000330488	0.99966955	phanerophyte	0.994466	0.002546827	0.000795622	0.000372057	0.001819609
Acacia ensifolia	tree	0.068768494	0.22458209	0.97433305	terrestrial	0.000217451	0.9997825	self-supporting	0.002918668	0.99708134	perennial	0.000302477	0.99969757	phanerophyte	0.9963097	0.001447504	0.000556324	0.000351892	0.00133447
Acacia enterocarpa	shrub	0.25514656	0.8268393	0.27992433	terrestrial	0.000211117	0.99978894	self-supporting	0.004801855	0.9951982	perennial	0.000372954	0.999627	phanerophyte	0.5177437	0.34745663	0.03803608	0.005711907	0.09105159
Acacia epacantha	shrub	0.25514656	0.8268393	0.27992433	terrestrial	0.000211117	0.99978894	self-supporting	0.004801855	0.9951982	perennial	0.000372954	0.999627	phanerophyte	0.5177437	0.34745663	0.03803608	0.005711907	0.09105159
Acacia epedunculata	shrub	0.25514656	0.8268393	0.27992433	terrestrial	0.000211117	0.99978894	self-supporting	0.004801855	0.9951982	perennial	0.000372954	0.999627	phanerophyte	0.5177437	0.34745663	0.03803608	0.005711907	0.09105159
Acacia ephedroides	tree	0.078880884	0.24320936	0.9641645	terrestrial	0.000215467	0.9997845	self-supporting	0.003649366	0.99635065	perennial	0.000330488	0.99966955	phanerophyte	0.994466	0.002546827	0.000795622	0.000372057	0.001819609
Acacia eremaea	tree	0.078880884	0.24320936	0.9641645	terrestrial	0.000215467	0.9997845	self-supporting	0.003649366	0.99635065	perennial	0.000330488	0.99966955	phanerophyte	0.994466	0.002546827	0.000795622	0.000372057	0.001819609
Acacia eremophila	shrub	0.25514656	0.8268393	0.27992433	terrestrial	0.000211117	0.99978894	self-supporting	0.004801855	0.9951982	perennial	0.000372954	0.999627	phanerophyte	0.5177437	0.34745663	0.03803608	0.005711907	0.09105159
Acacia eremophila var. variabilis	shrub	0.25514656	0.8268393	0.27992433	terrestrial	0.000211117	0.99978894	self-supporting	0.004801855	0.9951982	perennial	0.000372954	0.999627	phanerophyte	0.5177437	0.34745663	0.03803608	0.005711907	0.09105159
Acacia eremophiloides	shrub	0.25514656	0.8268393	0.27992433	terrestrial	0.000211117	0.99978894	self-supporting	0.004801855	0.9951982	perennial	0.000372954	0.999627	phanerophyte	0.5177437	0.34745663	0.03803608	0.005711907	0.09105159
Acacia ericifolia	shrub	0.25514656	0.8268393	0.27992433	terrestrial	0.000211117	0.99978894	self-supporting	0.004801855	0.9951982	perennial	0.000372954	0.999627	phanerophyte	0.5177437	0.34745663	0.03803608	0.005711907	0.09105159
Acacia ericksoniae	shrub	0.25514656	0.8268393	0.27992433	terrestrial	0.000211117	0.99978894	self-supporting	0.004801855	0.9951982	perennial	0.000372954	0.999627	phanerophyte	0.5177437	0.34745663	0.03803608	0.005711907	0.09105159
Acacia erinacea	shrub	0.25514656	0.8268393	0.27992433	terrestrial	0.000211117	0.99978894	self-supporting	0.004801855	0.9951982	perennial	0.000372954	0.999627	phanerophyte	0.5177437	0.34745663	0.03803608	0.005711907	0.09105159
Acacia erioclada	shrub	0.25514656	0.8268393	0.27992433	terrestrial	0.000211117	0.99978894	self-supporting	0.004801855	0.9951982	perennial	0.000372954	0.999627	phanerophyte	0.5177437	0.34745663	0.03803608	0.005711907	0.09105159
Acacia eriopoda	tree	0.078880884	0.24320936	0.9641645	terrestrial	0.000215467	0.9997845	self-supporting	0.003649366	0.99635065	perennial	0.000330488	0.99966955	phanerophyte	0.994466	0.002546827	0.000795622	0.000372057	0.001819609
Acacia errabunda	shrub	0.25514656	0.8268393	0.27992433	terrestrial	0.000211117	0.99978894	self-supporting	0.004801855	0.9951982	perennial	0.000372954	0.999627	phanerophyte	0.5177437	0.34745663	0.03803608	0.005711907	0.09105159
Acacia estrophiolata	tree	0.0682938	0.22722898	0.9740337	terrestrial	0.0002367	0.9997633	self-supporting	0.001353219	0.9986468	perennial	0.000318537	0.9996815	phanerophyte	0.9960001	0.001626011	0.000594817	0.000362892	0.001416085
Acacia euthyphylla	shrub	0.25514647	0.8268393	0.27992436	terrestrial	0.000211117	0.99978894	self-supporting	0.004801855	0.9951982	perennial	0.000372954	0.999627	phanerophyte	0.5177435	0.34745684	0.0380361	0.005711907	0.09105163
Acacia evenulosa	shrub	0.25514647	0.8268393	0.27992436	terrestrial	0.000211117	0.99978894	self-supporting	0.004801855	0.9951982	perennial	0.000372954	0.999627	phanerophyte	0.5177435	0.34745684	0.0380361	0.005711907	0.09105163
Acacia everistii	shrub	0.25514647	0.8268393	0.27992436	terrestrial	0.000211117	0.99978894	self-supporting	0.004801855	0.9951982	perennial	0.000372954	0.999627	phanerophyte	0.5177435	0.34745684	0.0380361	0.005711907	0.09105163
Acacia excelsa	tree	0.06996706	0.23216566	0.973664	terrestrial	0.000236288	0.99976367	self-supporting	0.000999069	0.99900097	perennial	0.000322188	0.9996778	phanerophyte	0.99647105	0.001388164	0.000557173	0.000438621	0.001145122
Acacia excelsa subsp. angusta	tree	0.068768494	0.22458214	0.97433305	terrestrial	0.000217451	0.9997825	self-supporting	0.002918671	0.99708134	perennial	0.000302477	0.99969757	phanerophyte	0.9963097	0.001447504	0.000556324	0.000351893	0.00133447
Acacia excentrica	shrub	0.25514647	0.8268393	0.27992436	terrestrial	0.000211117	0.99978894	self-supporting	0.004801855	0.9951982	perennial	0.000372954	0.999627	phanerophyte	0.5177435	0.34745684	0.0380361	0.005711907	0.09105163
Acacia exocarpoides	shrub	0.25514647	0.8268393	0.27992436	terrestrial	0.000211117	0.99978894	self-supporting	0.004801855	0.9951982	perennial	0.000372954	0.999627	phanerophyte	0.5177435	0.34745684	0.0380361	0.005711907	0.09105163
Acacia extensa	shrub	0.25514647	0.8268393	0.27992436	terrestrial	0.000211117	0.99978894	self-supporting	0.004801855	0.9951982	perennial	0.000372954	0.999627	phanerophyte	0.5177435	0.34745684	0.0380361	0.005711907	0.09105163
Acacia fagonioides	shrub	0.25514647	0.8268393	0.27992436	terrestrial	0.000211117	0.99978894	self-supporting	0.004801855	0.9951982	perennial	0.000372954	0.999627	phanerophyte	0.5177435	0.34745684	0.0380361	0.005711907	0.09105163
Acacia falcata	tree	0.0800175	0.25138223	0.9627882	terrestrial	0.000229303	0.9997707	self-supporting	0.001805537	0.9981945	perennial	0.000341714	0.99965835	phanerophyte	0.9950702	0.002288413	0.00073683	0.000395495	0.001508997
Acacia falciformis	tree	0.077291854	0.25231287	0.9652254	terrestrial	0.000228365	0.99977165	self-supporting	0.001579892	0.9984201	perennial	0.00034628	0.9996537	phanerophyte	0.9953126	0.002228424	0.00067981	0.000390757	0.001388458
Acacia farinosa	shrub	0.25514647	0.8268393	0.27992436	terrestrial	0.000211117	0.99978894	self-supporting	0.004801855	0.9951982	perennial	0.000372954	0.999627	phanerophyte	0.5177435	0.34745684	0.0380361	0.005711907	0.09105163
Acacia fasciculifera	tree	0.06996706	0.23216566	0.973664	terrestrial	0.000236288	0.99976367	self-supporting	0.000999069	0.99900097	perennial	0.000322188	0.9996778	phanerophyte	0.99647105	0.001388164	0.000557173	0.000438621	0.001145122
Acacia fauntleroyi	tree	0.078880884	0.24320933	0.9641645	terrestrial	0.000215467	0.9997845	self-supporting	0.003649366	0.99635065	perennial	0.000330488	0.99966955	phanerophyte	0.994466	0.002546831	0.000795623	0.000372057	0.001819612
Acacia ferocior	shrub	0.25514647	0.8268393	0.27992436	terrestrial	0.000211117	0.99978894	self-supporting	0.004801855	0.9951982	perennial	0.000372954	0.999627	phanerophyte	0.5177435	0.34745684	0.0380361	0.005711907	0.09105163
Acacia filamentosa	shrub	0.25514647	0.8268393	0.27992436	terrestrial	0.000211117	0.99978894	self-supporting	0.004801855	0.9951982	perennial	0.000372954	0.999627	phanerophyte	0.5177435	0.34745684	0.0380361	0.005711907	0.09105163
Acacia filicifolia	tree	0.0800175	0.25138223	0.9627882	terrestrial	0.000229303	0.9997707	self-supporting	0.001805537	0.9981945	perennial	0.000341714	0.99965835	phanerophyte	0.9950702	0.002288413	0.00073683	0.000395495	0.001508997
Acacia filifolia	shrub	0.25514647	0.8268393	0.27992436	terrestrial	0.000211117	0.99978894	self-supporting	0.004801855	0.9951982	perennial	0.000372954	0.999627	phanerophyte	0.5177435	0.34745684	0.0380361	0.005711907	0.09105163
Acacia filipes	shrub	0.25514647	0.8268393	0.27992436	terrestrial	0.000211117	0.99978894	self-supporting	0.004801855	0.9951982	perennial	0.000372954	0.999627	phanerophyte	0.5177435	0.34745684	0.0380361	0.005711907	0.09105163
Acacia fimbriata	tree	0.0800175	0.25138223	0.9627882	terrestrial	0.000229303	0.9997707	self-supporting	0.001805537	0.9981945	perennial	0.000341714	0.99965835	phanerophyte	0.9950702	0.002288413	0.00073683	0.000395495	0.001508997
Acacia flabellifolia	shrub	0.25514647	0.8268393	0.27992436	terrestrial	0.000211117	0.99978894	self-supporting	0.004801855	0.9951982	perennial	0.000372954	0.999627	phanerophyte	0.5177435	0.34745684	0.0380361	0.005711907	0.09105163
Acacia flagelliformis	shrub	0.6711973	0.7052612	0.14491604	terrestrial	0.000218578	0.9997814	self-supporting	0.004554734	0.99544525	perennial	0.00301144	0.9969886	therophyte	0.08126868	0.23868087	0.08414081	0.010571925	0.5853377
Acacia flavescens	tree	0.07039571	0.22684781	0.9737848	terrestrial	0.000239636	0.9997603	self-supporting	0.001222258	0.9987777	perennial	0.000330759	0.9996692	phanerophyte	0.9964072	0.001344437	0.000592438	0.000439034	0.001216793
Acacia flavipila	shrub	0.25514647	0.8268393	0.27992436	terrestrial	0.000211117	0.99978894	self-supporting	0.004801855	0.9951982	perennial	0.000372954	0.999627	phanerophyte	0.5177435	0.34745684	0.0380361	0.005711907	0.09105163
Acacia flavipila var. ovalis	shrub	0.25514647	0.8268393	0.27992436	terrestrial	0.000211117	0.99978894	self-supporting	0.004801855	0.9951982	perennial	0.000372954	0.999627	phanerophyte	0.5177435	0.34745684	0.0380361	0.005711907	0.09105163
Acacia fleckeri	tree	0.068768494	0.22458214	0.97433305	terrestrial	0.000217451	0.9997825	self-supporting	0.002918671	0.99708134	perennial	0.000302477	0.99969757	phanerophyte	0.9963097	0.001447504	0.000556324	0.000351893	0.00133447
Acacia flexifolia	shrub	0.25514647	0.8268393	0.27992436	terrestrial	0.000211117	0.99978894	self-supporting	0.004801855	0.9951982	perennial	0.000372954	0.999627	phanerophyte	0.5177435	0.34745684	0.0380361	0.005711907	0.09105163
Acacia flocktoniae	shrub	0.25514647	0.8268393	0.27992436	terrestrial	0.000211117	0.99978894	self-supporting	0.004801855	0.9951982	perennial	0.000372954	0.999627	phanerophyte	0.5177435	0.34745684	0.0380361	0.005711907	0.09105163
Acacia floribunda	tree	0.0800175	0.25138223	0.9627882	terrestrial	0.000229303	0.9997707	self-supporting	0.001805537	0.9981945	perennial	0.000341714	0.99965835	phanerophyte	0.9950702	0.002288413	0.00073683	0.000395495	0.001508997
Acacia floydii	tree	0.078880884	0.24320933	0.9641645	terrestrial	0.000215467	0.9997845	self-supporting	0.003649366	0.99635065	perennial	0.000330488	0.99966955	phanerophyte	0.994466	0.002546831	0.000795623	0.000372057	0.001819612
Acacia formidabilis	shrub	0.6711973	0.7052612	0.14491604	terrestrial	0.000218578	0.9997814	self-supporting	0.004554734	0.99544525	perennial	0.00301144	0.9969886	therophyte	0.08126868	0.23868087	0.08414081	0.010571925	0.5853377
Acacia forrestiana	shrub	0.25514647	0.8268393	0.27992436	terrestrial	0.000211117	0.99978894	self-supporting	0.004801855	0.9951982	perennial	0.000372954	0.999627	phanerophyte	0.5177435	0.34745684	0.0380361	0.005711907	0.09105163
Acacia forsythii	shrub	0.25514647	0.8268393	0.27992436	terrestrial	0.000211117	0.99978894	self-supporting	0.004801855	0.9951982	perennial	0.000372954	0.999627	phanerophyte	0.5177435	0.34745684	0.0380361	0.005711907	0.09105163
Acacia fragilis	shrub	0.25514647	0.8268393	0.27992436	terrestrial	0.000211117	0.99978894	self-supporting	0.004801855	0.9951982	perennial	0.000372954	0.999627	phanerophyte	0.5177435	0.34745684	0.0380361	0.005711907	0.09105163
Acacia frigescens	tree	0.078880884	0.24320933	0.9641645	terrestrial	0.000215467	0.9997845	self-supporting	0.003649366	0.99635065	perennial	0.000330488	0.99966955	phanerophyte	0.994466	0.002546831	0.000795623	0.000372057	0.001819612
Acacia froggattii	shrub	0.25514647	0.8268393	0.27992436	terrestrial	0.000211117	0.99978894	self-supporting	0.004801855	0.9951982	perennial	0.000372954	0.999627	phanerophyte	0.5177435	0.34745684	0.0380361	0.005711907	0.09105163
Acacia fulva	tree	0.078880884	0.24320933	0.9641645	terrestrial	0.000215467	0.9997845	self-supporting	0.003649366	0.99635065	perennial	0.000330488	0.99966955	phanerophyte	0.994466	0.002546831	0.000795623	0.000372057	0.001819612
Acacia galeata	tree	0.078880884	0.24320933	0.9641645	terrestrial	0.000215467	0.9997845	self-supporting	0.003649366	0.99635065	perennial	0.000330488	0.99966955	phanerophyte	0.994466	0.002546831	0.000795623	0.000372057	0.001819612
Acacia galioides	shrub	0.25514647	0.8268393	0.27992436	terrestrial	0.000211117	0.99978894	self-supporting	0.004801855	0.9951982	perennial	0.000372954	0.999627	phanerophyte	0.5177435	0.34745684	0.0380361	0.005711907	0.09105163
Acacia galioides var. glabriflora	shrub	0.25514647	0.8268393	0.27992436	terrestrial	0.000211117	0.99978894	self-supporting	0.004801855	0.9951982	perennial	0.000372954	0.999627	phanerophyte	0.5177435	0.34745684	0.0380361	0.005711907	0.09105163
Acacia gardneri	tree	0.078880884	0.24320933	0.9641645	terrestrial	0.000215467	0.9997845	self-supporting	0.003649366	0.99635065	perennial	0.000330488	0.99966955	phanerophyte	0.994466	0.002546831	0.000795623	0.000372057	0.001819612
Acacia gelasina	shrub	0.25514647	0.8268393	0.27992436	terrestrial	0.000211117	0.99978894	self-supporting	0.004801855	0.9951982	perennial	0.000372954	0.999627	phanerophyte	0.5177435	0.34745684	0.0380361	0.005711907	0.09105163
Acacia gemina	shrub	0.25514647	0.8268393	0.27992436	terrestrial	0.000211117	0.99978894	self-supporting	0.004801855	0.9951982	perennial	0.000372954	0.999627	phanerophyte	0.5177435	0.34745684	0.0380361	0.005711907	0.09105163
Acacia genistifolia	shrub	0.25514647	0.8268393	0.27992436	terrestrial	0.000211117	0.99978894	self-supporting	0.004801855	0.9951982	perennial	0.000372954	0.999627	phanerophyte	0.5177435	0.34745684	0.0380361	0.005711907	0.09105163
Acacia georgensis	tree	0.078880884	0.24320933	0.9641645	terrestrial	0.000215467	0.9997845	self-supporting	0.003649366	0.99635065	perennial	0.000330488	0.99966955	phanerophyte	0.994466	0.002546831	0.000795623	0.000372057	0.001819612
Acacia georginae	tree	0.07033812	0.23061123	0.9734108	terrestrial	0.000233759	0.9997663	self-supporting	0.001372646	0.9986274	perennial	0.00032329	0.9996767	phanerophyte	0.996139	0.001481165	0.000608625	0.000464277	0.001306899
Acacia gibbosa	tree	0.078880884	0.24320933	0.9641645	terrestrial	0.000215467	0.9997845	self-supporting	0.003649366	0.99635065	perennial	0.000330488	0.99966955	phanerophyte	0.994466	0.002546831	0.000795623	0.000372057	0.001819612
Acacia gilbertii	shrub	0.24210125	0.83221567	0.27643242	terrestrial	0.000225455	0.9997745	self-supporting	0.002083741	0.9979163	perennial	0.00038995	0.9996101	phanerophyte	0.889987	0.0765831	0.010354873	0.002231736	0.02084341
Acacia gilesiana	shrub	0.25514647	0.8268393	0.27992436	terrestrial	0.000211117	0.99978894	self-supporting	0.004801855	0.9951982	perennial	0.000372954	0.999627	phanerophyte	0.5177435	0.34745684	0.0380361	0.005711907	0.09105163
Acacia gillii	tree	0.078880884	0.24320933	0.9641645	terrestrial	0.000215467	0.9997845	self-supporting	0.003649366	0.99635065	perennial	0.000330488	0.99966955	phanerophyte	0.994466	0.002546831	0.000795623	0.000372057	0.001819612
Acacia gittinsii	shrub	0.25514647	0.8268393	0.27992436	terrestrial	0.000211117	0.99978894	self-supporting	0.004801855	0.9951982	perennial	0.000372954	0.999627	phanerophyte	0.5177435	0.34745684	0.0380361	0.005711907	0.09105163
Acacia gladiiformis	shrub	0.24210125	0.83221567	0.27643242	terrestrial	0.000225455	0.9997745	self-supporting	0.002083741	0.9979163	perennial	0.00038995	0.9996101	phanerophyte	0.889987	0.0765831	0.010354873	0.002231736	0.02084341
Acacia glandulicarpa	shrub	0.24210125	0.83221567	0.27643242	terrestrial	0.000225455	0.9997745	self-supporting	0.002083741	0.9979163	perennial	0.00038995	0.9996101	phanerophyte	0.889987	0.0765831	0.010354873	0.002231736	0.02084341
Acacia glaucissima	shrub	0.25514647	0.8268393	0.27992436	terrestrial	0.000211117	0.99978894	self-supporting	0.004801855	0.9951982	perennial	0.000372954	0.999627	phanerophyte	0.5177435	0.34745684	0.0380361	0.005711907	0.09105163
Acacia glaucocaesia	tree	0.078880884	0.24320933	0.9641645	terrestrial	0.000215467	0.9997845	self-supporting	0.003649366	0.99635065	perennial	0.000330488	0.99966955	phanerophyte	0.994466	0.002546831	0.000795623	0.000372057	0.001819612
Acacia glaucocarpa	tree	0.0800175	0.25138223	0.9627882	terrestrial	0.000229303	0.9997707	self-supporting	0.001805537	0.9981945	perennial	0.000341714	0.99965835	phanerophyte	0.9950702	0.002288413	0.00073683	0.000395495	0.001508997
Acacia glaucoptera	shrub	0.25514647	0.8268393	0.27992436	terrestrial	0.000211117	0.99978894	self-supporting	0.004801855	0.9951982	perennial	0.000372954	0.999627	phanerophyte	0.5177435	0.34745684	0.0380361	0.005711907	0.09105163
Acacia gloeotricha	shrub	0.25514647	0.8268393	0.27992436	terrestrial	0.000211117	0.99978894	self-supporting	0.004801855	0.9951982	perennial	0.000372954	0.999627	phanerophyte	0.5177435	0.34745684	0.0380361	0.005711907	0.09105163
Acacia glutinosissima	shrub	0.25514647	0.8268393	0.27992436	terrestrial	0.000211117	0.99978894	self-supporting	0.004801855	0.9951982	perennial	0.000372954	0.999627	phanerophyte	0.5177435	0.34745684	0.0380361	0.005711907	0.09105163
Acacia gnidium	shrub	0.25514647	0.8268393	0.27992436	terrestrial	0.000211117	0.99978894	self-supporting	0.004801855	0.9951982	perennial	0.000372954	0.999627	phanerophyte	0.5177435	0.34745684	0.0380361	0.005711907	0.09105163
Acacia gonocarpa	tree	0.078880884	0.24320933	0.9641645	terrestrial	0.000215467	0.9997845	self-supporting	0.003649366	0.99635065	perennial	0.000330488	0.99966955	phanerophyte	0.994466	0.002546831	0.000795623	0.000372057	0.001819612
Acacia gonoclada	tree	0.078880884	0.24320933	0.9641645	terrestrial	0.000215467	0.9997845	self-supporting	0.003649366	0.99635065	perennial	0.000330488	0.99966955	phanerophyte	0.994466	0.002546831	0.000795623	0.000372057	0.001819612
Acacia gonophylla	shrub	0.24210125	0.83221567	0.27643242	terrestrial	0.000225455	0.9997745	self-supporting	0.002083741	0.9979163	perennial	0.00038995	0.9996101	phanerophyte	0.889987	0.0765831	0.010354873	0.002231736	0.02084341
Acacia gordonii	shrub	0.25514647	0.8268393	0.27992436	terrestrial	0.000211117	0.99978894	self-supporting	0.004801855	0.9951982	perennial	0.000372954	0.999627	phanerophyte	0.5177435	0.34745684	0.0380361	0.005711907	0.09105163
Acacia gracilenta	shrub	0.25514647	0.8268393	0.27992436	terrestrial	0.000211117	0.99978894	self-supporting	0.004801855	0.9951982	perennial	0.000372954	0.999627	phanerophyte	0.5177435	0.34745684	0.0380361	0.005711907	0.09105163
Acacia gracilifolia	shrub	0.25514647	0.8268393	0.27992436	terrestrial	0.000211117	0.99978894	self-supporting	0.004801855	0.9951982	perennial	0.000372954	0.999627	phanerophyte	0.5177435	0.34745684	0.0380361	0.005711907	0.09105163
Acacia grandifolia	tree	0.068768494	0.22458214	0.97433305	terrestrial	0.000217451	0.9997825	self-supporting	0.002918671	0.99708134	perennial	0.000302477	0.99969757	phanerophyte	0.9963097	0.001447504	0.000556324	0.000351893	0.00133447
Acacia granitica	shrub	0.25514647	0.8268393	0.27992436	terrestrial	0.000211117	0.99978894	self-supporting	0.004801855	0.9951982	perennial	0.000372954	0.999627	phanerophyte	0.5177435	0.34745684	0.0380361	0.005711907	0.09105163
Acacia graniticola	shrub	0.25514647	0.8268393	0.27992436	terrestrial	0.000211117	0.99978894	self-supporting	0.004801855	0.9951982	perennial	0.000372954	0.999627	phanerophyte	0.5177435	0.34745684	0.0380361	0.005711907	0.09105163
Acacia grasbyi	tree	0.078880884	0.24320933	0.9641645	terrestrial	0.000215467	0.9997845	self-supporting	0.003649366	0.99635065	perennial	0.000330488	0.99966955	phanerophyte	0.994466	0.002546831	0.000795623	0.000372057	0.001819612
Acacia gregorii	shrub	0.25514647	0.8268393	0.27992436	terrestrial	0.000211117	0.99978894	self-supporting	0.004801855	0.9951982	perennial	0.000372954	0.999627	phanerophyte	0.5177435	0.34745684	0.0380361	0.005711907	0.09105163
Acacia grisea	shrub	0.6711973	0.7052612	0.14491604	terrestrial	0.000218578	0.9997814	self-supporting	0.004554734	0.99544525	perennial	0.00301144	0.9969886	therophyte	0.08126868	0.23868087	0.08414081	0.010571925	0.5853377
Acacia gunnii	shrub	0.25514647	0.8268393	0.27992436	terrestrial	0.000211117	0.99978894	self-supporting	0.004801855	0.9951982	perennial	0.000372954	0.999627	phanerophyte	0.5177435	0.34745684	0.0380361	0.005711907	0.09105163
Acacia guymeri	shrub	0.25514647	0.8268393	0.27992436	terrestrial	0.000211117	0.99978894	self-supporting	0.004801855	0.9951982	perennial	0.000372954	0.999627	phanerophyte	0.5177435	0.34745684	0.0380361	0.005711907	0.09105163
Acacia hadrophylla	shrub	0.25514647	0.8268393	0.27992436	terrestrial	0.000211117	0.99978894	self-supporting	0.004801855	0.9951982	perennial	0.000372954	0.999627	phanerophyte	0.5177435	0.34745684	0.0380361	0.005711907	0.09105163
Acacia hakeoides	tree	0.0800175	0.25138223	0.9627882	terrestrial	0.000229303	0.9997707	self-supporting	0.001805537	0.9981945	perennial	0.000341714	0.99965835	phanerophyte	0.9950702	0.002288413	0.00073683	0.000395495	0.001508997
Acacia halliana	shrub	0.25514647	0.8268393	0.27992436	terrestrial	0.000211117	0.99978894	self-supporting	0.004801855	0.9951982	perennial	0.000372954	0.999627	phanerophyte	0.5177435	0.34745684	0.0380361	0.005711907	0.09105163
Acacia hamersleyensis	tree	0.068768494	0.22458214	0.97433305	terrestrial	0.000217451	0.9997825	self-supporting	0.002918671	0.99708134	perennial	0.000302477	0.99969757	phanerophyte	0.9963097	0.001447504	0.000556324	0.000351893	0.00133447
Acacia hamiltoniana	shrub	0.25514647	0.8268393	0.27992436	terrestrial	0.000211117	0.99978894	self-supporting	0.004801855	0.9951982	perennial	0.000372954	0.999627	phanerophyte	0.5177435	0.34745684	0.0380361	0.005711907	0.09105163
Acacia hammondii	tree	0.078880884	0.24320933	0.9641645	terrestrial	0.000215467	0.9997845	self-supporting	0.003649366	0.99635065	perennial	0.000330488	0.99966955	phanerophyte	0.994466	0.002546831	0.000795623	0.000372057	0.001819612
Acacia handonis	shrub	0.25514647	0.8268393	0.27992436	terrestrial	0.000211117	0.99978894	self-supporting	0.004801855	0.9951982	perennial	0.000372954	0.999627	phanerophyte	0.5177435	0.34745684	0.0380361	0.005711907	0.09105163
Acacia harpophylla	tree	0.068768494	0.22458214	0.97433305	terrestrial	0.000217451	0.9997825	self-supporting	0.002918671	0.99708134	perennial	0.000302477	0.99969757	phanerophyte	0.9963097	0.001447504	0.000556324	0.000351893	0.00133447
Acacia harveyi	shrub	0.25514647	0.8268393	0.27992436	terrestrial	0.000211117	0.99978894	self-supporting	0.004801855	0.9951982	perennial	0.000372954	0.999627	phanerophyte	0.5177435	0.34745684	0.0380361	0.005711907	0.09105163
Acacia hastulata	shrub	0.25514647	0.8268393	0.27992436	terrestrial	0.000211117	0.99978894	self-supporting	0.004801855	0.9951982	perennial	0.000372954	0.999627	phanerophyte	0.5177435	0.34745684	0.0380361	0.005711907	0.09105163
Acacia havilandiorum	tree	0.0800175	0.25138223	0.9627882	terrestrial	0.000229303	0.9997707	self-supporting	0.001805537	0.9981945	perennial	0.000341714	0.99965835	phanerophyte	0.9950702	0.002288413	0.00073683	0.000395495	0.001508997
Acacia helicophylla	shrub	0.25514647	0.8268393	0.27992436	terrestrial	0.000211117	0.99978894	self-supporting	0.004801855	0.9951982	perennial	0.000372954	0.999627	phanerophyte	0.5177435	0.34745684	0.0380361	0.005711907	0.09105163
Acacia helmsiana	shrub	0.25514647	0.8268393	0.27992436	terrestrial	0.000211117	0.99978894	self-supporting	0.004801855	0.9951982	perennial	0.000372954	0.999627	phanerophyte	0.5177435	0.34745684	0.0380361	0.005711907	0.09105163
Acacia hemignosta	tree	0.078880884	0.24320933	0.9641645	terrestrial	0.000215467	0.9997845	self-supporting	0.003649366	0.99635065	perennial	0.000330488	0.99966955	phanerophyte	0.994466	0.002546831	0.000795623	0.000372057	0.001819612
Acacia hemiteles	shrub	0.25514647	0.8268393	0.27992436	terrestrial	0.000211117	0.99978894	self-supporting	0.004801855	0.9951982	perennial	0.000372954	0.999627	phanerophyte	0.5177435	0.34745684	0.0380361	0.005711907	0.09105163
Acacia hemsleyi	tree	0.084386565	0.2526862	0.96007794	terrestrial	0.000222531	0.9997775	self-supporting	0.002846753	0.9971533	perennial	0.000363974	0.99963605	phanerophyte	0.9950216	0.00221044	0.000765902	0.00038841	0.001613647
Acacia hendersonii	shrub	0.25514647	0.8268393	0.27992436	terrestrial	0.000211117	0.99978894	self-supporting	0.004801855	0.9951982	perennial	0.000372954	0.999627	phanerophyte	0.5177435	0.34745684	0.0380361	0.005711907	0.09105163
Acacia heterochroa	shrub	0.25514647	0.8268393	0.27992436	terrestrial	0.000211117	0.99978894	self-supporting	0.004801855	0.9951982	perennial	0.000372954	0.999627	phanerophyte	0.5177435	0.34745684	0.0380361	0.005711907	0.09105163
Acacia heterochroa subsp. robertii	shrub	0.25514647	0.8268393	0.27992436	terrestrial	0.000211117	0.99978894	self-supporting	0.004801855	0.9951982	perennial	0.000372954	0.999627	phanerophyte	0.5177435	0.34745684	0.0380361	0.005711907	0.09105163
Acacia heteroclita	tree	0.078880884	0.24320933	0.9641645	terrestrial	0.000215467	0.9997845	self-supporting	0.003649366	0.99635065	perennial	0.000330488	0.99966955	phanerophyte	0.994466	0.002546831	0.000795623	0.000372057	0.001819612
Acacia heteroclita subsp. valida	tree	0.078880884	0.24320933	0.9641645	terrestrial	0.000215467	0.9997845	self-supporting	0.003649366	0.99635065	perennial	0.000330488	0.99966955	phanerophyte	0.994466	0.002546831	0.000795623	0.000372057	0.001819612
Acacia heteroneura	shrub	0.25514647	0.8268393	0.27992436	terrestrial	0.000211117	0.99978894	self-supporting	0.004801855	0.9951982	perennial	0.000372954	0.999627	phanerophyte	0.5177435	0.34745684	0.0380361	0.005711907	0.09105163
Acacia heteroneura var. jutsonii	shrub	0.25514647	0.8268393	0.27992436	terrestrial	0.000211117	0.99978894	self-supporting	0.004801855	0.9951982	perennial	0.000372954	0.999627	phanerophyte	0.5177435	0.34745684	0.0380361	0.005711907	0.09105163
Acacia heteroneura var. petila	shrub	0.25514647	0.8268393	0.27992436	terrestrial	0.000211117	0.99978894	self-supporting	0.004801855	0.9951982	perennial	0.000372954	0.999627	phanerophyte	0.5177435	0.34745684	0.0380361	0.005711907	0.09105163
Acacia heteroneura var. prolixa	shrub	0.25514647	0.8268393	0.27992436	terrestrial	0.000211117	0.99978894	self-supporting	0.004801855	0.9951982	perennial	0.000372954	0.999627	phanerophyte	0.5177435	0.34745684	0.0380361	0.005711907	0.09105163
Acacia heterophylla	tree	0.075602815	0.24695067	0.9662932	terrestrial	0.000223403	0.99977666	self-supporting	0.001927443	0.9980725	perennial	0.000330536	0.99966943	phanerophyte	0.99572915	0.002011783	0.000578635	0.000350145	0.001330289
Acacia hexaneura	shrub	0.25514647	0.8268393	0.27992436	terrestrial	0.000211117	0.99978894	self-supporting	0.004801855	0.9951982	perennial	0.000372954	0.999627	phanerophyte	0.5177435	0.34745684	0.0380361	0.005711907	0.09105163
Acacia hilliana	shrub	0.25514647	0.8268393	0.27992436	terrestrial	0.000211117	0.99978894	self-supporting	0.004801855	0.9951982	perennial	0.000372954	0.999627	phanerophyte	0.5177435	0.34745684	0.0380361	0.005711907	0.09105163
Acacia hippuroides	shrub	0.25514647	0.8268393	0.27992436	terrestrial	0.000211117	0.99978894	self-supporting	0.004801855	0.9951982	perennial	0.000372954	0.999627	phanerophyte	0.5177435	0.34745684	0.0380361	0.005711907	0.09105163
Acacia hispidula	shrub	0.25514647	0.8268393	0.27992436	terrestrial	0.000211117	0.99978894	self-supporting	0.004801855	0.9951982	perennial	0.000372954	0.999627	phanerophyte	0.5177435	0.34745684	0.0380361	0.005711907	0.09105163
Acacia hockingsii	shrub	0.25514647	0.8268393	0.27992436	terrestrial	0.000211117	0.99978894	self-supporting	0.004801855	0.9951982	perennial	0.000372954	0.999627	phanerophyte	0.5177435	0.34745684	0.0380361	0.005711907	0.09105163
Acacia holosericea	tree	0.07934176	0.2552875	0.9624366	terrestrial	0.000231893	0.9997681	self-supporting	0.002132773	0.9978672	perennial	0.0003577	0.99964225	phanerophyte	0.99454826	0.002639836	0.000786285	0.000366588	0.001658998
Acacia holotricha	tree	0.078880884	0.24320933	0.9641645	terrestrial	0.000215467	0.9997845	self-supporting	0.003649366	0.99635065	perennial	0.000330488	0.99966955	phanerophyte	0.994466	0.002546831	0.000795623	0.000372057	0.001819612
Acacia homaloclada	shrub	0.25514647	0.8268393	0.27992436	terrestrial	0.000211117	0.99978894	self-supporting	0.004801855	0.9951982	perennial	0.000372954	0.999627	phanerophyte	0.5177435	0.34745684	0.0380361	0.005711907	0.09105163
Acacia horridula	shrub	0.25514647	0.8268393	0.27992436	terrestrial	0.000211117	0.99978894	self-supporting	0.004801855	0.9951982	perennial	0.000372954	0.999627	phanerophyte	0.5177435	0.34745684	0.0380361	0.005711907	0.09105163
Acacia howittii	tree	0.0800175	0.25138223	0.9627882	terrestrial	0.000229303	0.9997707	self-supporting	0.001805537	0.9981945	perennial	0.000341714	0.99965835	phanerophyte	0.9950702	0.002288413	0.00073683	0.000395495	0.001508997
Acacia hubbardiana	shrub	0.25514647	0.8268393	0.27992436	terrestrial	0.000211117	0.99978894	self-supporting	0.004801855	0.9951982	perennial	0.000372954	0.999627	phanerophyte	0.5177435	0.34745684	0.0380361	0.005711907	0.09105163
Acacia huegelii	shrub	0.25514647	0.8268393	0.27992436	terrestrial	0.000211117	0.99978894	self-supporting	0.004801855	0.9951982	perennial	0.000372954	0.999627	phanerophyte	0.5177435	0.34745684	0.0380361	0.005711907	0.09105163
Acacia humifusa	shrub	0.25514647	0.8268393	0.27992436	terrestrial	0.000211117	0.99978894	self-supporting	0.004801855	0.9951982	perennial	0.000372954	0.999627	phanerophyte	0.5177435	0.34745684	0.0380361	0.005711907	0.09105163
Acacia hyaloneura	tree	0.078880884	0.24320933	0.9641645	terrestrial	0.000215467	0.9997845	self-supporting	0.003649366	0.99635065	perennial	0.000330488	0.99966955	phanerophyte	0.994466	0.002546831	0.000795623	0.000372057	0.001819612
Acacia hylonoma	tree	0.068768494	0.22458214	0.97433305	terrestrial	0.000217451	0.9997825	self-supporting	0.002918671	0.99708134	perennial	0.000302477	0.99969757	phanerophyte	0.9963097	0.001447504	0.000556324	0.000351893	0.00133447
Acacia hypermeces	shrub	0.25514647	0.8268393	0.27992436	terrestrial	0.000211117	0.99978894	self-supporting	0.004801855	0.9951982	perennial	0.000372954	0.999627	phanerophyte	0.5177435	0.34745684	0.0380361	0.005711907	0.09105163
Acacia hystrix	shrub	0.25514647	0.8268393	0.27992436	terrestrial	0.000211117	0.99978894	self-supporting	0.004801855	0.9951982	perennial	0.000372954	0.999627	phanerophyte	0.5177435	0.34745684	0.0380361	0.005711907	0.09105163
Acacia hystrix subsp. continua	shrub	0.25514647	0.8268393	0.27992436	terrestrial	0.000211117	0.99978894	self-supporting	0.004801855	0.9951982	perennial	0.000372954	0.999627	phanerophyte	0.5177435	0.34745684	0.0380361	0.005711907	0.09105163
Acacia idiomorpha	shrub	0.25514647	0.8268393	0.27992436	terrestrial	0.000211117	0.99978894	self-supporting	0.004801855	0.9951982	perennial	0.000372954	0.999627	phanerophyte	0.5177435	0.34745684	0.0380361	0.005711907	0.09105163
Acacia imbricata	shrub	0.25514647	0.8268393	0.27992436	terrestrial	0.000211117	0.99978894	self-supporting	0.004801855	0.9951982	perennial	0.000372954	0.999627	phanerophyte	0.5177435	0.34745684	0.0380361	0.005711907	0.09105163
Acacia imitans	shrub	0.25514647	0.8268393	0.27992436	terrestrial	0.000211117	0.99978894	self-supporting	0.004801855	0.9951982	perennial	0.000372954	0.999627	phanerophyte	0.5177435	0.34745684	0.0380361	0.005711907	0.09105163
Acacia imparilis	shrub	0.25514647	0.8268393	0.27992436	terrestrial	0.000211117	0.99978894	self-supporting	0.004801855	0.9951982	perennial	0.000372954	0.999627	phanerophyte	0.5177435	0.34745684	0.0380361	0.005711907	0.09105163
Acacia implexa	tree	0.07033812	0.23061123	0.9734108	terrestrial	0.000233759	0.9997663	self-supporting	0.001372646	0.9986274	perennial	0.00032329	0.9996767	phanerophyte	0.996139	0.001481165	0.000608625	0.000464277	0.001306899
Acacia improcera	shrub	0.25514647	0.8268393	0.27992436	terrestrial	0.000211117	0.99978894	self-supporting	0.004801855	0.9951982	perennial	0.000372954	0.999627	phanerophyte	0.5177435	0.34745684	0.0380361	0.005711907	0.09105163
Acacia inaequilatera	tree	0.06846734	0.22712821	0.97365236	terrestrial	0.000234276	0.9997657	self-supporting	0.002301178	0.99769884	perennial	0.00034364	0.9996563	phanerophyte	0.99632335	0.001447439	0.000552594	0.000353231	0.00132339
Acacia inaequiloba	shrub	0.25514647	0.8268393	0.27992436	terrestrial	0.000211117	0.99978894	self-supporting	0.004801855	0.9951982	perennial	0.000372954	0.999627	phanerophyte	0.5177435	0.34745684	0.0380361	0.005711907	0.09105163
Acacia inamabilis	shrub	0.25514647	0.8268393	0.27992436	terrestrial	0.000211117	0.99978894	self-supporting	0.004801855	0.9951982	perennial	0.000372954	0.999627	phanerophyte	0.5177435	0.34745684	0.0380361	0.005711907	0.09105163
Acacia incanicarpa	shrub	0.25514647	0.8268393	0.27992436	terrestrial	0.000211117	0.99978894	self-supporting	0.004801855	0.9951982	perennial	0.000372954	0.999627	phanerophyte	0.5177435	0.34745684	0.0380361	0.005711907	0.09105163
Acacia inceana	shrub	0.25514647	0.8268393	0.27992436	terrestrial	0.000211117	0.99978894	self-supporting	0.004801855	0.9951982	perennial	0.000372954	0.999627	phanerophyte	0.5177435	0.34745684	0.0380361	0.005711907	0.09105163
Acacia inceana subsp. conformis	shrub	0.25514647	0.8268393	0.27992436	terrestrial	0.000211117	0.99978894	self-supporting	0.004801855	0.9951982	perennial	0.000372954	0.999627	phanerophyte	0.5177435	0.34745684	0.0380361	0.005711907	0.09105163
Acacia incongesta	shrub	0.25514647	0.8268393	0.27992436	terrestrial	0.000211117	0.99978894	self-supporting	0.004801855	0.9951982	perennial	0.000372954	0.999627	phanerophyte	0.5177435	0.34745684	0.0380361	0.005711907	0.09105163
Acacia incrassata	shrub	0.6711973	0.7052612	0.14491604	terrestrial	0.000218578	0.9997814	self-supporting	0.004554734	0.99544525	perennial	0.00301144	0.9969886	therophyte	0.08126868	0.23868087	0.08414081	0.010571925	0.5853377
Acacia incurva	shrub	0.25514647	0.8268393	0.27992436	terrestrial	0.000211117	0.99978894	self-supporting	0.004801855	0.9951982	perennial	0.000372954	0.999627	phanerophyte	0.5177435	0.34745684	0.0380361	0.005711907	0.09105163
Acacia ingramii	tree	0.078880884	0.24320933	0.9641645	terrestrial	0.000215467	0.9997845	self-supporting	0.003649366	0.99635065	perennial	0.000330488	0.99966955	phanerophyte	0.994466	0.002546831	0.000795623	0.000372057	0.001819612
Acacia ingrata	shrub	0.25514647	0.8268393	0.27992436	terrestrial	0.000211117	0.99978894	self-supporting	0.004801855	0.9951982	perennial	0.000372954	0.999627	phanerophyte	0.5177435	0.34745684	0.0380361	0.005711907	0.09105163
Acacia inophloia	tree	0.078880884	0.24320933	0.9641645	terrestrial	0.000215467	0.9997845	self-supporting	0.003649366	0.99635065	perennial	0.000330488	0.99966955	phanerophyte	0.994466	0.002546831	0.000795623	0.000372057	0.001819612
Acacia inops	shrub	0.25514647	0.8268393	0.27992436	terrestrial	0.000211117	0.99978894	self-supporting	0.004801855	0.9951982	perennial	0.000372954	0.999627	phanerophyte	0.5177435	0.34745684	0.0380361	0.005711907	0.09105163
Acacia insolita	shrub	0.6711973	0.7052612	0.14491604	terrestrial	0.000218578	0.9997814	self-supporting	0.004554734	0.99544525	perennial	0.00301144	0.9969886	therophyte	0.08126868	0.23868087	0.08414081	0.010571925	0.5853377
Acacia insolita subsp. recurva	shrub	0.25514647	0.8268393	0.27992436	terrestrial	0.000211117	0.99978894	self-supporting	0.004801855	0.9951982	perennial	0.000372954	0.999627	phanerophyte	0.5177435	0.34745684	0.0380361	0.005711907	0.09105163
Acacia intorta	tree	0.078880884	0.24320933	0.9641645	terrestrial	0.000215467	0.9997845	self-supporting	0.003649366	0.99635065	perennial	0.000330488	0.99966955	phanerophyte	0.994466	0.002546831	0.000795623	0.000372057	0.001819612
Acacia intricata	shrub	0.25514647	0.8268393	0.27992436	terrestrial	0.000211117	0.99978894	self-supporting	0.004801855	0.9951982	perennial	0.000372954	0.999627	phanerophyte	0.5177435	0.34745684	0.0380361	0.005711907	0.09105163
Acacia irrorata	tree	0.0800175	0.25138223	0.9627882	terrestrial	0.000229303	0.9997707	self-supporting	0.001805537	0.9981945	perennial	0.000341714	0.99965835	phanerophyte	0.9950702	0.002288413	0.00073683	0.000395495	0.001508997
Acacia irrorata subsp. velutinella	tree	0.068768494	0.22458214	0.97433305	terrestrial	0.000217451	0.9997825	self-supporting	0.002918671	0.99708134	perennial	0.000302477	0.99969757	phanerophyte	0.9963097	0.001447504	0.000556324	0.000351893	0.00133447
Acacia islana	shrub	0.25514647	0.8268393	0.27992436	terrestrial	0.000211117	0.99978894	self-supporting	0.004801855	0.9951982	perennial	0.000372954	0.999627	phanerophyte	0.5177435	0.34745684	0.0380361	0.005711907	0.09105163
Acacia isoneura	shrub	0.25514647	0.8268393	0.27992436	terrestrial	0.000211117	0.99978894	self-supporting	0.004801855	0.9951982	perennial	0.000372954	0.999627	phanerophyte	0.5177435	0.34745684	0.0380361	0.005711907	0.09105163
Acacia isoneura subsp. nimia	shrub	0.25514647	0.8268393	0.27992436	terrestrial	0.000211117	0.99978894	self-supporting	0.004801855	0.9951982	perennial	0.000372954	0.999627	phanerophyte	0.5177435	0.34745684	0.0380361	0.005711907	0.09105163
Acacia iteaphylla	shrub	0.24210125	0.83221567	0.27643242	terrestrial	0.000225455	0.9997745	self-supporting	0.002083741	0.9979163	perennial	0.00038995	0.9996101	phanerophyte	0.889987	0.0765831	0.010354873	0.002231736	0.02084341
Acacia ixiophylla	shrub	0.24210125	0.83221567	0.27643242	terrestrial	0.000225455	0.9997745	self-supporting	0.002083741	0.9979163	perennial	0.00038995	0.9996101	phanerophyte	0.889987	0.0765831	0.010354873	0.002231736	0.02084341
Acacia ixodes	tree	0.078880884	0.24320933	0.9641645	terrestrial	0.000215467	0.9997845	self-supporting	0.003649366	0.99635065	perennial	0.000330488	0.99966955	phanerophyte	0.994466	0.002546831	0.000795623	0.000372057	0.001819612
Acacia jackesiana	shrub	0.25514647	0.8268393	0.27992436	terrestrial	0.000211117	0.99978894	self-supporting	0.004801855	0.9951982	perennial	0.000372954	0.999627	phanerophyte	0.5177435	0.34745684	0.0380361	0.005711907	0.09105163
Acacia jacksonioides	shrub	0.25514647	0.8268393	0.27992436	terrestrial	0.000211117	0.99978894	self-supporting	0.004801855	0.9951982	perennial	0.000372954	0.999627	phanerophyte	0.5177435	0.34745684	0.0380361	0.005711907	0.09105163
Acacia jamesiana	tree	0.078880884	0.24320933	0.9641645	terrestrial	0.000215467	0.9997845	self-supporting	0.003649366	0.99635065	perennial	0.000330488	0.99966955	phanerophyte	0.994466	0.002546831	0.000795623	0.000372057	0.001819612
Acacia jasperensis	tree	0.078880884	0.24320933	0.9641645	terrestrial	0.000215467	0.9997845	self-supporting	0.003649366	0.99635065	perennial	0.000330488	0.99966955	phanerophyte	0.994466	0.002546831	0.000795623	0.000372057	0.001819612
Acacia jennerae	tree	0.078880884	0.24320933	0.9641645	terrestrial	0.000215467	0.9997845	self-supporting	0.003649366	0.99635065	perennial	0.000330488	0.99966955	phanerophyte	0.994466	0.002546831	0.000795623	0.000372057	0.001819612
Acacia jensenii	tree	0.07767641	0.25177363	0.9635661	terrestrial	0.000238622	0.9997614	self-supporting	0.002449021	0.997551	perennial	0.000346798	0.9996532	phanerophyte	0.9940274	0.002820691	0.000870976	0.000382258	0.001898666
Acacia jibberdingensis	tree	0.078880884	0.24320933	0.9641645	terrestrial	0.000215467	0.9997845	self-supporting	0.003649366	0.99635065	perennial	0.000330488	0.99966955	phanerophyte	0.994466	0.002546831	0.000795623	0.000372057	0.001819612
Acacia johannis	shrub	0.25514647	0.8268393	0.27992436	terrestrial	0.000211117	0.99978894	self-supporting	0.004801855	0.9951982	perennial	0.000372954	0.999627	phanerophyte	0.5177435	0.34745684	0.0380361	0.005711907	0.09105163
Acacia johnsonii	shrub	0.25514647	0.8268393	0.27992436	terrestrial	0.000211117	0.99978894	self-supporting	0.004801855	0.9951982	perennial	0.000372954	0.999627	phanerophyte	0.5177435	0.34745684	0.0380361	0.005711907	0.09105163
Acacia jonesii	shrub	0.25514647	0.8268393	0.27992436	terrestrial	0.000211117	0.99978894	self-supporting	0.004801855	0.9951982	perennial	0.000372954	0.999627	phanerophyte	0.5177435	0.34745684	0.0380361	0.005711907	0.09105163
Acacia jucunda	tree	0.0800175	0.25138223	0.9627882	terrestrial	0.000229303	0.9997707	self-supporting	0.001805537	0.9981945	perennial	0.000341714	0.99965835	phanerophyte	0.9950702	0.002288413	0.00073683	0.000395495	0.001508997
Acacia julifera	tree	0.078880884	0.24320933	0.9641645	terrestrial	0.000215467	0.9997845	self-supporting	0.003649366	0.99635065	perennial	0.000330488	0.99966955	phanerophyte	0.994466	0.002546831	0.000795623	0.000372057	0.001819612
Acacia julifera subsp. gilbertensis	tree	0.078880884	0.24320933	0.9641645	terrestrial	0.000215467	0.9997845	self-supporting	0.003649366	0.99635065	perennial	0.000330488	0.99966955	phanerophyte	0.994466	0.002546831	0.000795623	0.000372057	0.001819612
Acacia juncifolia	shrub	0.25514647	0.8268393	0.27992436	terrestrial	0.000211117	0.99978894	self-supporting	0.004801855	0.9951982	perennial	0.000372954	0.999627	phanerophyte	0.5177435	0.34745684	0.0380361	0.005711907	0.09105163
Acacia kalgoorliensis	shrub	0.25514647	0.8268393	0.27992436	terrestrial	0.000211117	0.99978894	self-supporting	0.004801855	0.9951982	perennial	0.000372954	0.999627	phanerophyte	0.5177435	0.34745684	0.0380361	0.005711907	0.09105163
Acacia kelleri	tree	0.078880884	0.24320933	0.9641645	terrestrial	0.000215467	0.9997845	self-supporting	0.003649366	0.99635065	perennial	0.000330488	0.99966955	phanerophyte	0.994466	0.002546831	0.000795623	0.000372057	0.001819612
Acacia kempeana	tree	0.07646873	0.25794104	0.9627638	terrestrial	0.00023567	0.9997644	self-supporting	0.003484024	0.996516	perennial	0.000392414	0.9996076	phanerophyte	0.9925006	0.003659289	0.001070497	0.000410823	0.002358888
Acacia kenneallyi	tree	0.078880884	0.24320933	0.9641645	terrestrial	0.000215467	0.9997845	self-supporting	0.003649366	0.99635065	perennial	0.000330488	0.99966955	phanerophyte	0.994466	0.002546831	0.000795623	0.000372057	0.001819612
Acacia kerryana	shrub	0.25514647	0.8268393	0.27992436	terrestrial	0.000211117	0.99978894	self-supporting	0.004801855	0.9951982	perennial	0.000372954	0.999627	phanerophyte	0.5177435	0.34745684	0.0380361	0.005711907	0.09105163
Acacia kettlewelliae	tree	0.0800175	0.25138223	0.9627882	terrestrial	0.000229303	0.9997707	self-supporting	0.001805537	0.9981945	perennial	0.000341714	0.99965835	phanerophyte	0.9950702	0.002288413	0.00073683	0.000395495	0.001508997
Acacia kimberleyensis	shrub	0.25514647	0.8268393	0.27992436	terrestrial	0.000211117	0.99978894	self-supporting	0.004801855	0.9951982	perennial	0.000372954	0.999627	phanerophyte	0.5177435	0.34745684	0.0380361	0.005711907	0.09105163
Acacia kingiana	shrub	0.25514647	0.8268393	0.27992436	terrestrial	0.000211117	0.99978894	self-supporting	0.004801855	0.9951982	perennial	0.000372954	0.999627	phanerophyte	0.5177435	0.34745684	0.0380361	0.005711907	0.09105163
Acacia koa	tree	0.068768494	0.22458214	0.97433305	terrestrial	0.000217451	0.9997825	self-supporting	0.002918671	0.99708134	perennial	0.000302477	0.99969757	phanerophyte	0.9963097	0.001447504	0.000556324	0.000351893	0.00133447
Acacia kochii	shrub	0.25514647	0.8268393	0.27992436	terrestrial	0.000211117	0.99978894	self-supporting	0.004801855	0.9951982	perennial	0.000372954	0.999627	phanerophyte	0.5177435	0.34745684	0.0380361	0.005711907	0.09105163
Acacia kybeanensis	shrub	0.25514647	0.8268393	0.27992436	terrestrial	0.000211117	0.99978894	self-supporting	0.004801855	0.9951982	perennial	0.000372954	0.999627	phanerophyte	0.5177435	0.34745684	0.0380361	0.005711907	0.09105163
Acacia kydrensis	shrub	0.25514647	0.8268393	0.27992436	terrestrial	0.000211117	0.99978894	self-supporting	0.004801855	0.9951982	perennial	0.000372954	0.999627	phanerophyte	0.5177435	0.34745684	0.0380361	0.005711907	0.09105163
Acacia laccata	shrub	0.25514647	0.8268393	0.27992436	terrestrial	0.000211117	0.99978894	self-supporting	0.004801855	0.9951982	perennial	0.000372954	0.999627	phanerophyte	0.5177435	0.34745684	0.0380361	0.005711907	0.09105163
Acacia lacertensis	tree	0.068768494	0.22458214	0.97433305	terrestrial	0.000217451	0.9997825	self-supporting	0.002918671	0.99708134	perennial	0.000302477	0.99969757	phanerophyte	0.9963097	0.001447504	0.000556324	0.000351893	0.00133447
Acacia lachnophylla	shrub	0.25514647	0.8268393	0.27992436	terrestrial	0.000211117	0.99978894	self-supporting	0.004801855	0.9951982	perennial	0.000372954	0.999627	phanerophyte	0.5177435	0.34745684	0.0380361	0.005711907	0.09105163
Acacia lanceolata	shrub	0.25514647	0.8268393	0.27992436	terrestrial	0.000211117	0.99978894	self-supporting	0.004801855	0.9951982	perennial	0.000372954	0.999627	phanerophyte	0.5177435	0.34745684	0.0380361	0.005711907	0.09105163
Acacia lanei	shrub	0.25514647	0.8268393	0.27992436	terrestrial	0.000211117	0.99978894	self-supporting	0.004801855	0.9951982	perennial	0.000372954	0.999627	phanerophyte	0.5177435	0.34745684	0.0380361	0.005711907	0.09105163
Acacia lanigera	shrub	0.24210125	0.83221567	0.27643242	terrestrial	0.000225455	0.9997745	self-supporting	0.002083741	0.9979163	perennial	0.00038995	0.9996101	phanerophyte	0.889987	0.0765831	0.010354873	0.002231736	0.02084341
Acacia lanigera var. gracilipes	shrub	0.25514647	0.8268393	0.27992436	terrestrial	0.000211117	0.99978894	self-supporting	0.004801855	0.9951982	perennial	0.000372954	0.999627	phanerophyte	0.5177435	0.34745684	0.0380361	0.005711907	0.09105163
Acacia lanuginophylla	shrub	0.25514647	0.8268393	0.27992436	terrestrial	0.000211117	0.99978894	self-supporting	0.004801855	0.9951982	perennial	0.000372954	0.999627	phanerophyte	0.5177435	0.34745684	0.0380361	0.005711907	0.09105163
Acacia laricina	shrub	0.25514647	0.8268393	0.27992436	terrestrial	0.000211117	0.99978894	self-supporting	0.004801855	0.9951982	perennial	0.000372954	0.999627	phanerophyte	0.5177435	0.34745684	0.0380361	0.005711907	0.09105163
Acacia laricina var. crassifolia	shrub	0.25514647	0.8268393	0.27992436	terrestrial	0.000211117	0.99978894	self-supporting	0.004801855	0.9951982	perennial	0.000372954	0.999627	phanerophyte	0.5177435	0.34745684	0.0380361	0.005711907	0.09105163
Acacia lasiocalyx	tree	0.078880884	0.24320933	0.9641645	terrestrial	0.000215467	0.9997845	self-supporting	0.003649366	0.99635065	perennial	0.000330488	0.99966955	phanerophyte	0.994466	0.002546831	0.000795623	0.000372057	0.001819612
Acacia lasiocarpa	shrub	0.25514647	0.8268393	0.27992436	terrestrial	0.000211117	0.99978894	self-supporting	0.004801855	0.9951982	perennial	0.000372954	0.999627	phanerophyte	0.5177435	0.34745684	0.0380361	0.005711907	0.09105163
Acacia lasiocarpa var. bracteolata	shrub	0.25514647	0.8268393	0.27992436	terrestrial	0.000211117	0.99978894	self-supporting	0.004801855	0.9951982	perennial	0.000372954	0.999627	phanerophyte	0.5177435	0.34745684	0.0380361	0.005711907	0.09105163
Acacia lateriticola	shrub	0.25514647	0.8268393	0.27992436	terrestrial	0.000211117	0.99978894	self-supporting	0.004801855	0.9951982	perennial	0.000372954	0.999627	phanerophyte	0.5177435	0.34745684	0.0380361	0.005711907	0.09105163
Acacia latescens	tree	0.078880884	0.24320933	0.9641645	terrestrial	0.000215467	0.9997845	self-supporting	0.003649366	0.99635065	perennial	0.000330488	0.99966955	phanerophyte	0.994466	0.002546831	0.000795623	0.000372057	0.001819612
Acacia latifolia	tree	0.0800175	0.25138223	0.9627882	terrestrial	0.000229303	0.9997707	self-supporting	0.001805537	0.9981945	perennial	0.000341714	0.99965835	phanerophyte	0.9950702	0.002288413	0.00073683	0.000395495	0.001508997
Acacia latipes	shrub	0.25514647	0.8268393	0.27992436	terrestrial	0.000211117	0.99978894	self-supporting	0.004801855	0.9951982	perennial	0.000372954	0.999627	phanerophyte	0.5177435	0.34745684	0.0380361	0.005711907	0.09105163
Acacia latipes subsp. licina	shrub	0.25514647	0.8268393	0.27992436	terrestrial	0.000211117	0.99978894	self-supporting	0.004801855	0.9951982	perennial	0.000372954	0.999627	phanerophyte	0.5177435	0.34745684	0.0380361	0.005711907	0.09105163
Acacia latisepala	shrub	0.25514647	0.8268393	0.27992436	terrestrial	0.000211117	0.99978894	self-supporting	0.004801855	0.9951982	perennial	0.000372954	0.999627	phanerophyte	0.5177435	0.34745684	0.0380361	0.005711907	0.09105163
Acacia latzii	tree	0.078880884	0.24320933	0.9641645	terrestrial	0.000215467	0.9997845	self-supporting	0.003649366	0.99635065	perennial	0.000330488	0.99966955	phanerophyte	0.994466	0.002546831	0.000795623	0.000372057	0.001819612
Acacia lazaridis	shrub	0.25514647	0.8268393	0.27992436	terrestrial	0.000211117	0.99978894	self-supporting	0.004801855	0.9951982	perennial	0.000372954	0.999627	phanerophyte	0.5177435	0.34745684	0.0380361	0.005711907	0.09105163
Acacia legnota	tree	0.078880884	0.24320933	0.9641645	terrestrial	0.000215467	0.9997845	self-supporting	0.003649366	0.99635065	perennial	0.000330488	0.99966955	phanerophyte	0.994466	0.002546831	0.000795623	0.000372057	0.001819612
Acacia leichardtii	shrub	0.25514647	0.8268393	0.27992436	terrestrial	0.000211117	0.99978894	self-supporting	0.004801855	0.9951982	perennial	0.000372954	0.999627	phanerophyte	0.5177435	0.34745684	0.0380361	0.005711907	0.09105163
Acacia leiocalyx	tree	0.078880884	0.24320933	0.9641645	terrestrial	0.000215467	0.9997845	self-supporting	0.003649366	0.99635065	perennial	0.000330488	0.99966955	phanerophyte	0.994466	0.002546831	0.000795623	0.000372057	0.001819612
Acacia leiocalyx subsp. herveyensis	tree	0.078880884	0.24320933	0.9641645	terrestrial	0.000215467	0.9997845	self-supporting	0.003649366	0.99635065	perennial	0.000330488	0.99966955	phanerophyte	0.994466	0.002546831	0.000795623	0.000372057	0.001819612
Acacia leioderma	shrub	0.25514647	0.8268393	0.27992436	terrestrial	0.000211117	0.99978894	self-supporting	0.004801855	0.9951982	perennial	0.000372954	0.999627	phanerophyte	0.5177435	0.34745684	0.0380361	0.005711907	0.09105163
Acacia leiophylla	tree	0.078880884	0.24320933	0.9641645	terrestrial	0.000215467	0.9997845	self-supporting	0.003649366	0.99635065	perennial	0.000330488	0.99966955	phanerophyte	0.994466	0.002546831	0.000795623	0.000372057	0.001819612
Acacia lentiginea	shrub	0.25514647	0.8268393	0.27992436	terrestrial	0.000211117	0.99978894	self-supporting	0.004801855	0.9951982	perennial	0.000372954	0.999627	phanerophyte	0.5177435	0.34745684	0.0380361	0.005711907	0.09105163
Acacia leprosa	shrub	0.25514647	0.8268393	0.27992436	terrestrial	0.000211117	0.99978894	self-supporting	0.004801855	0.9951982	perennial	0.000372954	0.999627	phanerophyte	0.5177435	0.34745684	0.0380361	0.005711907	0.09105163
Acacia leptalea	shrub	0.25514647	0.8268393	0.27992436	terrestrial	0.000211117	0.99978894	self-supporting	0.004801855	0.9951982	perennial	0.000372954	0.999627	phanerophyte	0.5177435	0.34745684	0.0380361	0.005711907	0.09105163
Acacia leptocarpa	tree	0.078880884	0.24320933	0.9641645	terrestrial	0.000215467	0.9997845	self-supporting	0.003649366	0.99635065	perennial	0.000330488	0.99966955	phanerophyte	0.994466	0.002546831	0.000795623	0.000372057	0.001819612
Acacia leptoclada	shrub	0.25514647	0.8268393	0.27992436	terrestrial	0.000211117	0.99978894	self-supporting	0.004801855	0.9951982	perennial	0.000372954	0.999627	phanerophyte	0.5177435	0.34745684	0.0380361	0.005711907	0.09105163
Acacia leptoloba	tree	0.078880884	0.24320933	0.9641645	terrestrial	0.000215467	0.9997845	self-supporting	0.003649366	0.99635065	perennial	0.000330488	0.99966955	phanerophyte	0.994466	0.002546831	0.000795623	0.000372057	0.001819612
Acacia leptoneura	shrub	0.25514647	0.8268393	0.27992436	terrestrial	0.000211117	0.99978894	self-supporting	0.004801855	0.9951982	perennial	0.000372954	0.999627	phanerophyte	0.5177435	0.34745684	0.0380361	0.005711907	0.09105163
Acacia leptopetala	shrub	0.25514647	0.8268393	0.27992436	terrestrial	0.000211117	0.99978894	self-supporting	0.004801855	0.9951982	perennial	0.000372954	0.999627	phanerophyte	0.5177435	0.34745684	0.0380361	0.005711907	0.09105163
Acacia leptophleba	shrub	0.25514647	0.8268393	0.27992436	terrestrial	0.000211117	0.99978894	self-supporting	0.004801855	0.9951982	perennial	0.000372954	0.999627	phanerophyte	0.5177435	0.34745684	0.0380361	0.005711907	0.09105163
Acacia leptospermoides	shrub	0.25514647	0.8268393	0.27992436	terrestrial	0.000211117	0.99978894	self-supporting	0.004801855	0.9951982	perennial	0.000372954	0.999627	phanerophyte	0.5177435	0.34745684	0.0380361	0.005711907	0.09105163
Acacia leptospermoides subsp. obovata	shrub	0.25514647	0.8268393	0.27992436	terrestrial	0.000211117	0.99978894	self-supporting	0.004801855	0.9951982	perennial	0.000372954	0.999627	phanerophyte	0.5177435	0.34745684	0.0380361	0.005711907	0.09105163
Acacia leptospermoides subsp. psammophila	shrub	0.25514647	0.8268393	0.27992436	terrestrial	0.000211117	0.99978894	self-supporting	0.004801855	0.9951982	perennial	0.000372954	0.999627	phanerophyte	0.5177435	0.34745684	0.0380361	0.005711907	0.09105163
Acacia leptostachya	tree	0.0800175	0.25138223	0.9627882	terrestrial	0.000229303	0.9997707	self-supporting	0.001805537	0.9981945	perennial	0.000341714	0.99965835	phanerophyte	0.9950702	0.002288413	0.00073683	0.000395495	0.001508997
Acacia leucoclada	tree	0.078880884	0.24320933	0.9641645	terrestrial	0.000215467	0.9997845	self-supporting	0.003649366	0.99635065	perennial	0.000330488	0.99966955	phanerophyte	0.994466	0.002546831	0.000795623	0.000372057	0.001819612
Acacia leucoclada subsp. argentifolia	tree	0.06929396	0.24988584	0.97234523	terrestrial	0.000220854	0.99977916	self-supporting	0.00254058	0.9974595	perennial	0.000387383	0.9996126	phanerophyte	0.99607676	0.001659289	0.000575247	0.000372153	0.00131646
Acacia leucolobia	shrub	0.25514647	0.8268393	0.27992436	terrestrial	0.000211117	0.99978894	self-supporting	0.004801855	0.9951982	perennial	0.000372954	0.999627	phanerophyte	0.5177435	0.34745684	0.0380361	0.005711907	0.09105163
Acacia levata	shrub	0.25514647	0.8268393	0.27992436	terrestrial	0.000211117	0.99978894	self-supporting	0.004801855	0.9951982	perennial	0.000372954	0.999627	phanerophyte	0.5177435	0.34745684	0.0380361	0.005711907	0.09105163
Acacia ligulata	tree	0.076175235	0.2513277	0.9632665	terrestrial	0.000231727	0.9997683	self-supporting	0.001867089	0.9981329	perennial	0.000335666	0.9996643	phanerophyte	0.994194	0.002762514	0.000797801	0.000380111	0.001865629
Acacia ligustrina	tree	0.078880884	0.24320933	0.9641645	terrestrial	0.000215467	0.9997845	self-supporting	0.003649366	0.99635065	perennial	0.000330488	0.99966955	phanerophyte	0.994466	0.002546831	0.000795623	0.000372057	0.001819612
Acacia limbata	shrub	0.25514647	0.8268393	0.27992436	terrestrial	0.000211117	0.99978894	self-supporting	0.004801855	0.9951982	perennial	0.000372954	0.999627	phanerophyte	0.5177435	0.34745684	0.0380361	0.005711907	0.09105163
Acacia linarioides	shrub	0.25514647	0.8268393	0.27992436	terrestrial	0.000211117	0.99978894	self-supporting	0.004801855	0.9951982	perennial	0.000372954	0.999627	phanerophyte	0.5177435	0.34745684	0.0380361	0.005711907	0.09105163
Acacia lineata	shrub	0.24210125	0.83221567	0.27643242	terrestrial	0.000225455	0.9997745	self-supporting	0.002083741	0.9979163	perennial	0.00038995	0.9996101	phanerophyte	0.889987	0.0765831	0.010354873	0.002231736	0.02084341
Acacia lineolata	shrub	0.25514647	0.8268393	0.27992436	terrestrial	0.000211117	0.99978894	self-supporting	0.004801855	0.9951982	perennial	0.000372954	0.999627	phanerophyte	0.5177435	0.34745684	0.0380361	0.005711907	0.09105163
Acacia lineolata subsp. multilineata	shrub	0.25514647	0.8268393	0.27992436	terrestrial	0.000211117	0.99978894	self-supporting	0.004801855	0.9951982	perennial	0.000372954	0.999627	phanerophyte	0.5177435	0.34745684	0.0380361	0.005711907	0.09105163
Acacia linifolia	tree	0.078880884	0.24320933	0.9641645	terrestrial	0.000215467	0.9997845	self-supporting	0.003649366	0.99635065	perennial	0.000330488	0.99966955	phanerophyte	0.994466	0.002546831	0.000795623	0.000372057	0.001819612
Acacia lirellata	shrub	0.25514647	0.8268393	0.27992436	terrestrial	0.000211117	0.99978894	self-supporting	0.004801855	0.9951982	perennial	0.000372954	0.999627	phanerophyte	0.5177435	0.34745684	0.0380361	0.005711907	0.09105163
Acacia lirellata subsp. compressa	shrub	0.25514647	0.8268393	0.27992436	terrestrial	0.000211117	0.99978894	self-supporting	0.004801855	0.9951982	perennial	0.000372954	0.999627	phanerophyte	0.5177435	0.34745684	0.0380361	0.005711907	0.09105163
Acacia littorea	shrub	0.25514647	0.8268393	0.27992436	terrestrial	0.000211117	0.99978894	self-supporting	0.004801855	0.9951982	perennial	0.000372954	0.999627	phanerophyte	0.5177435	0.34745684	0.0380361	0.005711907	0.09105163
Acacia lobulata	shrub	0.25514647	0.8268393	0.27992436	terrestrial	0.000211117	0.99978894	self-supporting	0.004801855	0.9951982	perennial	0.000372954	0.999627	phanerophyte	0.5177435	0.34745684	0.0380361	0.005711907	0.09105163
Acacia loderi	tree	0.078880884	0.24320933	0.9641645	terrestrial	0.000215467	0.9997845	self-supporting	0.003649366	0.99635065	perennial	0.000330488	0.99966955	phanerophyte	0.994466	0.002546831	0.000795623	0.000372057	0.001819612
Acacia longifolia	tree	0.06942752	0.2664501	0.97003573	terrestrial	0.000234563	0.99976546	self-supporting	0.001070626	0.9989293	perennial	0.000365516	0.9996345	phanerophyte	0.9958204	0.001959586	0.00056548	0.000377147	0.001277471
Acacia longipedunculata	shrub	0.25514647	0.8268393	0.27992436	terrestrial	0.000211117	0.99978894	self-supporting	0.004801855	0.9951982	perennial	0.000372954	0.999627	phanerophyte	0.5177435	0.34745684	0.0380361	0.005711907	0.09105163
Acacia longiphyllodinea	shrub	0.25514647	0.8268393	0.27992436	terrestrial	0.000211117	0.99978894	self-supporting	0.004801855	0.9951982	perennial	0.000372954	0.999627	phanerophyte	0.5177435	0.34745684	0.0380361	0.005711907	0.09105163
Acacia longispicata	tree	0.068768494	0.22458214	0.97433305	terrestrial	0.000217451	0.9997825	self-supporting	0.002918671	0.99708134	perennial	0.000302477	0.99969757	phanerophyte	0.9963097	0.001447504	0.000556324	0.000351893	0.00133447
Acacia longispinea	shrub	0.25514647	0.8268393	0.27992436	terrestrial	0.000211117	0.99978894	self-supporting	0.004801855	0.9951982	perennial	0.000372954	0.999627	phanerophyte	0.5177435	0.34745684	0.0380361	0.005711907	0.09105163
Acacia longissima	tree	0.078880884	0.24320933	0.9641645	terrestrial	0.000215467	0.9997845	self-supporting	0.003649366	0.99635065	perennial	0.000330488	0.99966955	phanerophyte	0.994466	0.002546831	0.000795623	0.000372057	0.001819612
Acacia loroloba	tree	0.078880884	0.24320933	0.9641645	terrestrial	0.000215467	0.9997845	self-supporting	0.003649366	0.99635065	perennial	0.000330488	0.99966955	phanerophyte	0.994466	0.002546831	0.000795623	0.000372057	0.001819612
Acacia loxophylla	shrub	0.25514647	0.8268393	0.27992436	terrestrial	0.000211117	0.99978894	self-supporting	0.004801855	0.9951982	perennial	0.000372954	0.999627	phanerophyte	0.5177435	0.34745684	0.0380361	0.005711907	0.09105163
Acacia lucasii	shrub	0.25514647	0.8268393	0.27992436	terrestrial	0.000211117	0.99978894	self-supporting	0.004801855	0.9951982	perennial	0.000372954	0.999627	phanerophyte	0.5177435	0.34745684	0.0380361	0.005711907	0.09105163
Acacia lucens	tree	0.068768494	0.22458214	0.97433305	terrestrial	0.000217451	0.9997825	self-supporting	0.002918671	0.99708134	perennial	0.000302477	0.99969757	phanerophyte	0.9963097	0.001447504	0.000556324	0.000351893	0.00133447
Acacia lullfitziorum	shrub	0.24210125	0.83221567	0.27643242	terrestrial	0.000225455	0.9997745	self-supporting	0.002083741	0.9979163	perennial	0.00038995	0.9996101	phanerophyte	0.889987	0.0765831	0.010354873	0.002231736	0.02084341
Acacia lunata	shrub	0.25514647	0.8268393	0.27992436	terrestrial	0.000211117	0.99978894	self-supporting	0.004801855	0.9951982	perennial	0.000372954	0.999627	phanerophyte	0.5177435	0.34745684	0.0380361	0.005711907	0.09105163
Acacia luteola	shrub	0.24210125	0.83221567	0.27643242	terrestrial	0.000225455	0.9997745	self-supporting	0.002083741	0.9979163	perennial	0.00038995	0.9996101	phanerophyte	0.889987	0.0765831	0.010354873	0.002231736	0.02084341
Acacia lycopodiifolia	shrub	0.25514647	0.8268393	0.27992436	terrestrial	0.000211117	0.99978894	self-supporting	0.004801855	0.9951982	perennial	0.000372954	0.999627	phanerophyte	0.5177435	0.34745684	0.0380361	0.005711907	0.09105163
Acacia lysiphloia	shrub	0.25514647	0.8268393	0.27992436	terrestrial	0.000211117	0.99978894	self-supporting	0.004801855	0.9951982	perennial	0.000372954	0.999627	phanerophyte	0.5177435	0.34745684	0.0380361	0.005711907	0.09105163
Acacia mabellae	tree	0.0800175	0.25138223	0.9627882	terrestrial	0.000229303	0.9997707	self-supporting	0.001805537	0.9981945	perennial	0.000341714	0.99965835	phanerophyte	0.9950702	0.002288413	0.00073683	0.000395495	0.001508997
Acacia macdonnelliensis	tree	0.078880884	0.24320933	0.9641645	terrestrial	0.000215467	0.9997845	self-supporting	0.003649366	0.99635065	perennial	0.000330488	0.99966955	phanerophyte	0.994466	0.002546831	0.000795623	0.000372057	0.001819612
Acacia macdonnelliensis subsp. teretifolia	tree	0.078880884	0.24320933	0.9641645	terrestrial	0.000215467	0.9997845	self-supporting	0.003649366	0.99635065	perennial	0.000330488	0.99966955	phanerophyte	0.994466	0.002546831	0.000795623	0.000372057	0.001819612
Acacia mackeyana	shrub	0.25514647	0.8268393	0.27992436	terrestrial	0.000211117	0.99978894	self-supporting	0.004801855	0.9951982	perennial	0.000372954	0.999627	phanerophyte	0.5177435	0.34745684	0.0380361	0.005711907	0.09105163
Acacia macnuttiana	shrub	0.25514647	0.8268393	0.27992436	terrestrial	0.000211117	0.99978894	self-supporting	0.004801855	0.9951982	perennial	0.000372954	0.999627	phanerophyte	0.5177435	0.34745684	0.0380361	0.005711907	0.09105163
Acacia maconochieana	tree	0.068768494	0.22458214	0.97433305	terrestrial	0.000217451	0.9997825	self-supporting	0.002918671	0.99708134	perennial	0.000302477	0.99969757	phanerophyte	0.9963097	0.001447504	0.000556324	0.000351893	0.00133447
Acacia macradenia	tree	0.0800175	0.25138223	0.9627882	terrestrial	0.000229303	0.9997707	self-supporting	0.001805537	0.9981945	perennial	0.000341714	0.99965835	phanerophyte	0.9950702	0.002288413	0.00073683	0.000395495	0.001508997
Acacia maidenii	tree	0.078880884	0.24320933	0.9641645	terrestrial	0.000215467	0.9997845	self-supporting	0.003649366	0.99635065	perennial	0.000330488	0.99966955	phanerophyte	0.994466	0.002546831	0.000795623	0.000372057	0.001819612
Acacia maitlandii	shrub	0.25514656	0.8268393	0.27992433	terrestrial	0.000211117	0.99978894	self-supporting	0.004801855	0.9951982	perennial	0.000372954	0.999627	phanerophyte	0.5177437	0.34745663	0.03803608	0.005711907	0.09105159
Acacia malloclada	shrub	0.25514656	0.8268393	0.27992433	terrestrial	0.000211117	0.99978894	self-supporting	0.004801855	0.9951982	perennial	0.000372954	0.999627	phanerophyte	0.5177437	0.34745663	0.03803608	0.005711907	0.09105159
Acacia mangium	tree	0.10563812	0.3156884	0.93281835	terrestrial	0.003260823	0.9967392	self-supporting	0.000773189	0.9992268	perennial	0.000416119	0.9995839	phanerophyte	0.99446183	0.002241032	0.001105061	0.000650327	0.001541609
Acacia manipularis	shrub	0.25514656	0.8268393	0.27992433	terrestrial	0.000211117	0.99978894	self-supporting	0.004801855	0.9951982	perennial	0.000372954	0.999627	phanerophyte	0.5177437	0.34745663	0.03803608	0.005711907	0.09105159
Acacia maranoensis	tree	0.068768494	0.22458209	0.97433305	terrestrial	0.000217451	0.9997825	self-supporting	0.002918668	0.99708134	perennial	0.000302477	0.99969757	phanerophyte	0.9963097	0.001447504	0.000556324	0.000351892	0.00133447
Acacia marramamba	tree	0.068768494	0.22458209	0.97433305	terrestrial	0.000217451	0.9997825	self-supporting	0.002918668	0.99708134	perennial	0.000302477	0.99969757	phanerophyte	0.9963097	0.001447504	0.000556324	0.000351892	0.00133447
Acacia masliniana	tree	0.078880884	0.24320936	0.9641645	terrestrial	0.000215467	0.9997845	self-supporting	0.003649366	0.99635065	perennial	0.000330488	0.99966955	phanerophyte	0.994466	0.002546827	0.000795622	0.000372057	0.001819609
Acacia matthewii	tree	0.078880884	0.24320936	0.9641645	terrestrial	0.000215467	0.9997845	self-supporting	0.003649366	0.99635065	perennial	0.000330488	0.99966955	phanerophyte	0.994466	0.002546827	0.000795622	0.000372057	0.001819609
Acacia maxwellii	shrub	0.25514656	0.8268393	0.27992433	terrestrial	0.000211117	0.99978894	self-supporting	0.004801855	0.9951982	perennial	0.000372954	0.999627	phanerophyte	0.5177437	0.34745663	0.03803608	0.005711907	0.09105159
Acacia mearnsii	tree	0.09032028	0.27687964	0.9572207	terrestrial	0.000270638	0.99972934	self-supporting	0.001067123	0.9989329	perennial	0.000380435	0.9996195	phanerophyte	0.99652964	0.001360218	0.000641244	0.000375866	0.001093026
Acacia megacephala	shrub	0.24210122	0.8322157	0.27643242	terrestrial	0.000225455	0.9997745	self-supporting	0.002083738	0.9979163	perennial	0.00038995	0.9996101	phanerophyte	0.8899872	0.0765829	0.010354856	0.002231734	0.020843389
Acacia megalantha	shrub	0.25514656	0.8268393	0.27992433	terrestrial	0.000211117	0.99978894	self-supporting	0.004801855	0.9951982	perennial	0.000372954	0.999627	phanerophyte	0.5177437	0.34745663	0.03803608	0.005711907	0.09105159
Acacia meiantha	shrub	0.25514656	0.8268393	0.27992433	terrestrial	0.000211117	0.99978894	self-supporting	0.004801855	0.9951982	perennial	0.000372954	0.999627	phanerophyte	0.5177437	0.34745663	0.03803608	0.005711907	0.09105159
Acacia meiosperma	tree	0.078880884	0.24320936	0.9641645	terrestrial	0.000215467	0.9997845	self-supporting	0.003649366	0.99635065	perennial	0.000330488	0.99966955	phanerophyte	0.994466	0.002546827	0.000795622	0.000372057	0.001819609
Acacia meisneri	shrub	0.24210122	0.8322157	0.27643242	terrestrial	0.000225455	0.9997745	self-supporting	0.002083738	0.9979163	perennial	0.00038995	0.9996101	phanerophyte	0.8899872	0.0765829	0.010354856	0.002231734	0.020843389
Acacia melanoxylon	tree	0.0773075	0.23045133	0.97013634	terrestrial	0.000283143	0.9997168	self-supporting	0.000668869	0.9993311	perennial	0.000332469	0.9996675	phanerophyte	0.99685574	0.001086973	0.000541176	0.000425155	0.001090956
Acacia melleodora	shrub	0.25514656	0.8268393	0.27992433	terrestrial	0.000211117	0.99978894	self-supporting	0.004801855	0.9951982	perennial	0.000372954	0.999627	phanerophyte	0.5177437	0.34745663	0.03803608	0.005711907	0.09105159
Acacia melvillei	tree	0.068768494	0.22458209	0.97433305	terrestrial	0.000217451	0.9997825	self-supporting	0.002918668	0.99708134	perennial	0.000302477	0.99969757	phanerophyte	0.9963097	0.001447504	0.000556324	0.000351892	0.00133447
Acacia menzelii	shrub	0.25514656	0.8268393	0.27992433	terrestrial	0.000211117	0.99978894	self-supporting	0.004801855	0.9951982	perennial	0.000372954	0.999627	phanerophyte	0.5177437	0.34745663	0.03803608	0.005711907	0.09105159
Acacia merinthophora	tree	0.078880884	0.24320936	0.9641645	terrestrial	0.000215467	0.9997845	self-supporting	0.003649366	0.99635065	perennial	0.000330488	0.99966955	phanerophyte	0.994466	0.002546827	0.000795622	0.000372057	0.001819609
Acacia merrallii	shrub	0.25514656	0.8268393	0.27992433	terrestrial	0.000211117	0.99978894	self-supporting	0.004801855	0.9951982	perennial	0.000372954	0.999627	phanerophyte	0.5177437	0.34745663	0.03803608	0.005711907	0.09105159
Acacia merrickiae	shrub	0.25514656	0.8268393	0.27992433	terrestrial	0.000211117	0.99978894	self-supporting	0.004801855	0.9951982	perennial	0.000372954	0.999627	phanerophyte	0.5177437	0.34745663	0.03803608	0.005711907	0.09105159
Acacia microbotrya	tree	0.078880884	0.24320936	0.9641645	terrestrial	0.000215467	0.9997845	self-supporting	0.003649366	0.99635065	perennial	0.000330488	0.99966955	phanerophyte	0.994466	0.002546827	0.000795622	0.000372057	0.001819609
Acacia microcalyx	shrub	0.25514656	0.8268393	0.27992433	terrestrial	0.000211117	0.99978894	self-supporting	0.004801855	0.9951982	perennial	0.000372954	0.999627	phanerophyte	0.5177437	0.34745663	0.03803608	0.005711907	0.09105159
Acacia microcarpa	shrub	0.25514656	0.8268393	0.27992433	terrestrial	0.000211117	0.99978894	self-supporting	0.004801855	0.9951982	perennial	0.000372954	0.999627	phanerophyte	0.5177437	0.34745663	0.03803608	0.005711907	0.09105159
Acacia microneura	shrub	0.25514656	0.8268393	0.27992433	terrestrial	0.000211117	0.99978894	self-supporting	0.004801855	0.9951982	perennial	0.000372954	0.999627	phanerophyte	0.5177437	0.34745663	0.03803608	0.005711907	0.09105159
Acacia microsperma	tree	0.068768494	0.22458209	0.97433305	terrestrial	0.000217451	0.9997825	self-supporting	0.002918668	0.99708134	perennial	0.000302477	0.99969757	phanerophyte	0.9963097	0.001447504	0.000556324	0.000351892	0.00133447
Acacia mimica	shrub	0.25514656	0.8268393	0.27992433	terrestrial	0.000211117	0.99978894	self-supporting	0.004801855	0.9951982	perennial	0.000372954	0.999627	phanerophyte	0.5177437	0.34745663	0.03803608	0.005711907	0.09105159
Acacia mimica var. angusta	shrub	0.25514656	0.8268393	0.27992433	terrestrial	0.000211117	0.99978894	self-supporting	0.004801855	0.9951982	perennial	0.000372954	0.999627	phanerophyte	0.5177437	0.34745663	0.03803608	0.005711907	0.09105159
Acacia mimula	tree	0.068768494	0.22458209	0.97433305	terrestrial	0.000217451	0.9997825	self-supporting	0.002918668	0.99708134	perennial	0.000302477	0.99969757	phanerophyte	0.9963097	0.001447504	0.000556324	0.000351892	0.00133447
Acacia minutifolia	shrub	0.25514656	0.8268393	0.27992433	terrestrial	0.000211117	0.99978894	self-supporting	0.004801855	0.9951982	perennial	0.000372954	0.999627	phanerophyte	0.5177437	0.34745663	0.03803608	0.005711907	0.09105159
Acacia minyura	shrub	0.25514656	0.8268393	0.27992433	terrestrial	0.000211117	0.99978894	self-supporting	0.004801855	0.9951982	perennial	0.000372954	0.999627	phanerophyte	0.5177437	0.34745663	0.03803608	0.005711907	0.09105159
Acacia mitchellii	shrub	0.25514656	0.8268393	0.27992433	terrestrial	0.000211117	0.99978894	self-supporting	0.004801855	0.9951982	perennial	0.000372954	0.999627	phanerophyte	0.5177437	0.34745663	0.03803608	0.005711907	0.09105159
Acacia mitodes	shrub	0.25514656	0.8268393	0.27992433	terrestrial	0.000211117	0.99978894	self-supporting	0.004801855	0.9951982	perennial	0.000372954	0.999627	phanerophyte	0.5177437	0.34745663	0.03803608	0.005711907	0.09105159
Acacia moirii	shrub	0.6711972	0.7052612	0.1449161	terrestrial	0.000218578	0.9997814	self-supporting	0.004554738	0.99544525	perennial	0.003011441	0.9969886	therophyte	0.08126876	0.23868111	0.08414073	0.010571921	0.5853375
Acacia moirii subsp. dasycarpa	shrub	0.6711972	0.7052612	0.1449161	terrestrial	0.000218578	0.9997814	self-supporting	0.004554738	0.99544525	perennial	0.003011441	0.9969886	therophyte	0.08126876	0.23868111	0.08414073	0.010571921	0.5853375
Acacia moirii subsp. recurvistipula	shrub	0.6711972	0.7052612	0.1449161	terrestrial	0.000218578	0.9997814	self-supporting	0.004554738	0.99544525	perennial	0.003011441	0.9969886	therophyte	0.08126876	0.23868111	0.08414073	0.010571921	0.5853375
Acacia mollifolia	tree	0.0800175	0.25138217	0.9627882	terrestrial	0.000229303	0.9997707	self-supporting	0.001805535	0.9981945	perennial	0.000341714	0.99965835	phanerophyte	0.9950702	0.002288414	0.000736829	0.000395495	0.001508995
Acacia montana	tree	0.07967445	0.2946075	0.95893025	terrestrial	0.000216925	0.9997831	self-supporting	0.002818954	0.99718106	perennial	0.00039454	0.9996055	phanerophyte	0.9943388	0.002811007	0.000755094	0.000383144	0.001711954
Acacia monticola	tree	0.078880884	0.24320936	0.9641645	terrestrial	0.000215467	0.9997845	self-supporting	0.003649366	0.99635065	perennial	0.000330488	0.99966955	phanerophyte	0.994466	0.002546827	0.000795622	0.000372057	0.001819609
Acacia mooreana	shrub	0.25514656	0.8268393	0.27992433	terrestrial	0.000211117	0.99978894	self-supporting	0.004801855	0.9951982	perennial	0.000372954	0.999627	phanerophyte	0.5177437	0.34745663	0.03803608	0.005711907	0.09105159
Acacia mountfordiae	tree	0.078880884	0.24320936	0.9641645	terrestrial	0.000215467	0.9997845	self-supporting	0.003649366	0.99635065	perennial	0.000330488	0.99966955	phanerophyte	0.994466	0.002546827	0.000795622	0.000372057	0.001819609
Acacia mucronata	tree	0.078880884	0.24320936	0.9641645	terrestrial	0.000215467	0.9997845	self-supporting	0.003649366	0.99635065	perennial	0.000330488	0.99966955	phanerophyte	0.994466	0.002546827	0.000795622	0.000372057	0.001819609
Acacia mucronata subsp. dependens	tree	0.078880884	0.24320936	0.9641645	terrestrial	0.000215467	0.9997845	self-supporting	0.003649366	0.99635065	perennial	0.000330488	0.99966955	phanerophyte	0.994466	0.002546827	0.000795622	0.000372057	0.001819609
Acacia mucronata subsp. longifolia	tree	0.078880884	0.24320936	0.9641645	terrestrial	0.000215467	0.9997845	self-supporting	0.003649366	0.99635065	perennial	0.000330488	0.99966955	phanerophyte	0.994466	0.002546827	0.000795622	0.000372057	0.001819609
Acacia muelleriana	tree	0.078880884	0.24320936	0.9641645	terrestrial	0.000215467	0.9997845	self-supporting	0.003649366	0.99635065	perennial	0.000330488	0.99966955	phanerophyte	0.994466	0.002546827	0.000795622	0.000372057	0.001819609
Acacia multisiliqua	tree	0.07617521	0.2513277	0.9632664	terrestrial	0.000231727	0.9997683	self-supporting	0.001867089	0.9981329	perennial	0.000335666	0.9996643	phanerophyte	0.994194	0.002762514	0.000797801	0.000380111	0.001865629
Acacia multispicata	shrub	0.25514656	0.8268393	0.27992433	terrestrial	0.000211117	0.99978894	self-supporting	0.004801855	0.9951982	perennial	0.000372954	0.999627	phanerophyte	0.5177437	0.34745663	0.03803608	0.005711907	0.09105159
Acacia multistipulosa	tree	0.078880884	0.24320936	0.9641645	terrestrial	0.000215467	0.9997845	self-supporting	0.003649366	0.99635065	perennial	0.000330488	0.99966955	phanerophyte	0.994466	0.002546827	0.000795622	0.000372057	0.001819609
Acacia murrayana	tree	0.078880884	0.24320936	0.9641645	terrestrial	0.000215467	0.9997845	self-supporting	0.003649366	0.99635065	perennial	0.000330488	0.99966955	phanerophyte	0.994466	0.002546827	0.000795622	0.000372057	0.001819609
Acacia mutabilis	shrub	0.25514656	0.8268393	0.27992433	terrestrial	0.000211117	0.99978894	self-supporting	0.004801855	0.9951982	perennial	0.000372954	0.999627	phanerophyte	0.5177437	0.34745663	0.03803608	0.005711907	0.09105159
Acacia mutabilis subsp. angustifolia	shrub	0.25514656	0.8268393	0.27992433	terrestrial	0.000211117	0.99978894	self-supporting	0.004801855	0.9951982	perennial	0.000372954	0.999627	phanerophyte	0.5177437	0.34745663	0.03803608	0.005711907	0.09105159
Acacia mutabilis subsp. incurva	shrub	0.25514656	0.8268393	0.27992433	terrestrial	0.000211117	0.99978894	self-supporting	0.004801855	0.9951982	perennial	0.000372954	0.999627	phanerophyte	0.5177437	0.34745663	0.03803608	0.005711907	0.09105159
Acacia mutabilis subsp. rhynchophylla	shrub	0.25514656	0.8268393	0.27992433	terrestrial	0.000211117	0.99978894	self-supporting	0.004801855	0.9951982	perennial	0.000372954	0.999627	phanerophyte	0.5177437	0.34745663	0.03803608	0.005711907	0.09105159
Acacia mutabilis subsp. stipulifera	shrub	0.25514656	0.8268393	0.27992433	terrestrial	0.000211117	0.99978894	self-supporting	0.004801855	0.9951982	perennial	0.000372954	0.999627	phanerophyte	0.5177437	0.34745663	0.03803608	0.005711907	0.09105159
Acacia myrtifolia	tree	0.0800175	0.25138217	0.9627882	terrestrial	0.000229303	0.9997707	self-supporting	0.001805535	0.9981945	perennial	0.000341714	0.99965835	phanerophyte	0.9950702	0.002288414	0.000736829	0.000395495	0.001508995
Acacia nanodealbata	tree	0.068768494	0.22458209	0.97433305	terrestrial	0.000217451	0.9997825	self-supporting	0.002918668	0.99708134	perennial	0.000302477	0.99969757	phanerophyte	0.9963097	0.001447504	0.000556324	0.000351892	0.00133447
Acacia nematophylla	shrub	0.25514656	0.8268393	0.27992433	terrestrial	0.000211117	0.99978894	self-supporting	0.004801855	0.9951982	perennial	0.000372954	0.999627	phanerophyte	0.5177437	0.34745663	0.03803608	0.005711907	0.09105159
Acacia neriifolia	tree	0.078880884	0.24320936	0.9641645	terrestrial	0.000215467	0.9997845	self-supporting	0.003649366	0.99635065	perennial	0.000330488	0.99966955	phanerophyte	0.994466	0.002546827	0.000795622	0.000372057	0.001819609
Acacia nervosa	shrub	0.6711972	0.7052612	0.1449161	terrestrial	0.000218578	0.9997814	self-supporting	0.004554738	0.99544525	perennial	0.003011441	0.9969886	therophyte	0.08126876	0.23868111	0.08414073	0.010571921	0.5853375
Acacia nesophila	shrub	0.25514656	0.8268393	0.27992433	terrestrial	0.000211117	0.99978894	self-supporting	0.004801855	0.9951982	perennial	0.000372954	0.999627	phanerophyte	0.5177437	0.34745663	0.03803608	0.005711907	0.09105159
Acacia neurocarpa	tree	0.078880884	0.24320936	0.9641645	terrestrial	0.000215467	0.9997845	self-supporting	0.003649366	0.99635065	perennial	0.000330488	0.99966955	phanerophyte	0.994466	0.002546827	0.000795622	0.000372057	0.001819609
Acacia neurophylla	tree	0.078880884	0.24320936	0.9641645	terrestrial	0.000215467	0.9997845	self-supporting	0.003649366	0.99635065	perennial	0.000330488	0.99966955	phanerophyte	0.994466	0.002546827	0.000795622	0.000372057	0.001819609
Acacia neurophylla subsp. erugata	tree	0.078880884	0.24320936	0.9641645	terrestrial	0.000215467	0.9997845	self-supporting	0.003649366	0.99635065	perennial	0.000330488	0.99966955	phanerophyte	0.994466	0.002546827	0.000795622	0.000372057	0.001819609
Acacia newbeyi	shrub	0.25514656	0.8268393	0.27992433	terrestrial	0.000211117	0.99978894	self-supporting	0.004801855	0.9951982	perennial	0.000372954	0.999627	phanerophyte	0.5177437	0.34745663	0.03803608	0.005711907	0.09105159
Acacia nigricans	shrub	0.25514656	0.8268393	0.27992433	terrestrial	0.000211117	0.99978894	self-supporting	0.004801855	0.9951982	perennial	0.000372954	0.999627	phanerophyte	0.5177437	0.34745663	0.03803608	0.005711907	0.09105159
Acacia nigripilosa	shrub	0.25514656	0.8268393	0.27992433	terrestrial	0.000211117	0.99978894	self-supporting	0.004801855	0.9951982	perennial	0.000372954	0.999627	phanerophyte	0.5177437	0.34745663	0.03803608	0.005711907	0.09105159
Acacia nigripilosa subsp. latifolia	shrub	0.25514656	0.8268393	0.27992433	terrestrial	0.000211117	0.99978894	self-supporting	0.004801855	0.9951982	perennial	0.000372954	0.999627	phanerophyte	0.5177437	0.34745663	0.03803608	0.005711907	0.09105159
Acacia nitidula	shrub	0.25514656	0.8268393	0.27992433	terrestrial	0.000211117	0.99978894	self-supporting	0.004801855	0.9951982	perennial	0.000372954	0.999627	phanerophyte	0.5177437	0.34745663	0.03803608	0.005711907	0.09105159
Acacia nivea	shrub	0.25514656	0.8268393	0.27992433	terrestrial	0.000211117	0.99978894	self-supporting	0.004801855	0.9951982	perennial	0.000372954	0.999627	phanerophyte	0.5177437	0.34745663	0.03803608	0.005711907	0.09105159
Acacia nodiflora	shrub	0.25514656	0.8268393	0.27992433	terrestrial	0.000211117	0.99978894	self-supporting	0.004801855	0.9951982	perennial	0.000372954	0.999627	phanerophyte	0.5177437	0.34745663	0.03803608	0.005711907	0.09105159
Acacia notabilis	shrub	0.25514656	0.8268393	0.27992433	terrestrial	0.000211117	0.99978894	self-supporting	0.004801855	0.9951982	perennial	0.000372954	0.999627	phanerophyte	0.5177437	0.34745663	0.03803608	0.005711907	0.09105159
Acacia nuperrima	shrub	0.25514656	0.8268393	0.27992433	terrestrial	0.000211117	0.99978894	self-supporting	0.004801855	0.9951982	perennial	0.000372954	0.999627	phanerophyte	0.5177437	0.34745663	0.03803608	0.005711907	0.09105159
Acacia nyssophylla	tree	0.078880884	0.24320936	0.9641645	terrestrial	0.000215467	0.9997845	self-supporting	0.003649366	0.99635065	perennial	0.000330488	0.99966955	phanerophyte	0.994466	0.002546827	0.000795622	0.000372057	0.001819609
Acacia obesa	shrub	0.25514656	0.8268393	0.27992433	terrestrial	0.000211117	0.99978894	self-supporting	0.004801855	0.9951982	perennial	0.000372954	0.999627	phanerophyte	0.5177437	0.34745663	0.03803608	0.005711907	0.09105159
Acacia obliquinervia	tree	0.072193146	0.23808995	0.97241443	terrestrial	0.000223158	0.9997769	self-supporting	0.001133915	0.9988661	perennial	0.000330735	0.9996693	phanerophyte	0.9963766	0.001492489	0.000571027	0.00040082	0.001159036
Acacia obovata	shrub	0.25514656	0.8268393	0.27992433	terrestrial	0.000211117	0.99978894	self-supporting	0.004801855	0.9951982	perennial	0.000372954	0.999627	phanerophyte	0.5177437	0.34745663	0.03803608	0.005711907	0.09105159
Acacia obtecta	shrub	0.25514656	0.8268393	0.27992433	terrestrial	0.000211117	0.99978894	self-supporting	0.004801855	0.9951982	perennial	0.000372954	0.999627	phanerophyte	0.5177437	0.34745663	0.03803608	0.005711907	0.09105159
Acacia obtusata	shrub	0.25514656	0.8268393	0.27992433	terrestrial	0.000211117	0.99978894	self-supporting	0.004801855	0.9951982	perennial	0.000372954	0.999627	phanerophyte	0.5177437	0.34745663	0.03803608	0.005711907	0.09105159
Acacia obtusifolia	tree	0.078880884	0.24320936	0.9641645	terrestrial	0.000215467	0.9997845	self-supporting	0.003649366	0.99635065	perennial	0.000330488	0.99966955	phanerophyte	0.994466	0.002546827	0.000795622	0.000372057	0.001819609
Acacia octonervia	shrub	0.25514656	0.8268393	0.27992433	terrestrial	0.000211117	0.99978894	self-supporting	0.004801855	0.9951982	perennial	0.000372954	0.999627	phanerophyte	0.5177437	0.34745663	0.03803608	0.005711907	0.09105159
Acacia oldfieldii	tree	0.078880884	0.24320936	0.9641645	terrestrial	0.000215467	0.9997845	self-supporting	0.003649366	0.99635065	perennial	0.000330488	0.99966955	phanerophyte	0.994466	0.002546827	0.000795622	0.000372057	0.001819609
Acacia olgana	tree	0.078880884	0.24320936	0.9641645	terrestrial	0.000215467	0.9997845	self-supporting	0.003649366	0.99635065	perennial	0.000330488	0.99966955	phanerophyte	0.994466	0.002546827	0.000795622	0.000372057	0.001819609
Acacia oligoneura	shrub	0.25514656	0.8268393	0.27992433	terrestrial	0.000211117	0.99978894	self-supporting	0.004801855	0.9951982	perennial	0.000372954	0.999627	phanerophyte	0.5177437	0.34745663	0.03803608	0.005711907	0.09105159
Acacia olsenii	tree	0.068768494	0.22458209	0.97433305	terrestrial	0.000217451	0.9997825	self-supporting	0.002918668	0.99708134	perennial	0.000302477	0.99969757	phanerophyte	0.9963097	0.001447504	0.000556324	0.000351892	0.00133447
Acacia omalophylla	tree	0.06996705	0.23216566	0.973664	terrestrial	0.000236288	0.99976367	self-supporting	0.000999069	0.99900097	perennial	0.000322188	0.9996778	phanerophyte	0.99647105	0.001388163	0.000557173	0.000438622	0.001145122
Acacia ommatosperma	tree	0.078880884	0.24320936	0.9641645	terrestrial	0.000215467	0.9997845	self-supporting	0.003649366	0.99635065	perennial	0.000330488	0.99966955	phanerophyte	0.994466	0.002546827	0.000795622	0.000372057	0.001819609
Acacia oncinocarpa	tree	0.078880884	0.24320936	0.9641645	terrestrial	0.000215467	0.9997845	self-supporting	0.003649366	0.99635065	perennial	0.000330488	0.99966955	phanerophyte	0.994466	0.002546827	0.000795622	0.000372057	0.001819609
Acacia oncinophylla	shrub	0.25514656	0.8268393	0.27992433	terrestrial	0.000211117	0.99978894	self-supporting	0.004801855	0.9951982	perennial	0.000372954	0.999627	phanerophyte	0.5177437	0.34745663	0.03803608	0.005711907	0.09105159
Acacia oncinophylla subsp. patulifolia	shrub	0.25514656	0.8268393	0.27992433	terrestrial	0.000211117	0.99978894	self-supporting	0.004801855	0.9951982	perennial	0.000372954	0.999627	phanerophyte	0.5177437	0.34745663	0.03803608	0.005711907	0.09105159
Acacia ophiolithica	shrub	0.25514656	0.8268393	0.27992433	terrestrial	0.000211117	0.99978894	self-supporting	0.004801855	0.9951982	perennial	0.000372954	0.999627	phanerophyte	0.5177437	0.34745663	0.03803608	0.005711907	0.09105159
Acacia oraria	tree	0.068768494	0.22458209	0.97433305	terrestrial	0.000217451	0.9997825	self-supporting	0.002918668	0.99708134	perennial	0.000302477	0.99969757	phanerophyte	0.9963097	0.001447504	0.000556324	0.000351892	0.00133447
Acacia orbifolia	shrub	0.25514656	0.8268393	0.27992433	terrestrial	0.000211117	0.99978894	self-supporting	0.004801855	0.9951982	perennial	0.000372954	0.999627	phanerophyte	0.5177437	0.34745663	0.03803608	0.005711907	0.09105159
Acacia orites	tree	0.068768494	0.22458209	0.97433305	terrestrial	0.000217451	0.9997825	self-supporting	0.002918668	0.99708134	perennial	0.000302477	0.99969757	phanerophyte	0.9963097	0.001447504	0.000556324	0.000351892	0.00133447
Acacia orthocarpa	tree	0.078880884	0.24320936	0.9641645	terrestrial	0.000215467	0.9997845	self-supporting	0.003649366	0.99635065	perennial	0.000330488	0.99966955	phanerophyte	0.994466	0.002546827	0.000795622	0.000372057	0.001819609
Acacia orthotricha	shrub	0.25514656	0.8268393	0.27992433	terrestrial	0.000211117	0.99978894	self-supporting	0.004801855	0.9951982	perennial	0.000372954	0.999627	phanerophyte	0.5177437	0.34745663	0.03803608	0.005711907	0.09105159
Acacia oshanesii	tree	0.0800175	0.25138217	0.9627882	terrestrial	0.000229303	0.9997707	self-supporting	0.001805535	0.9981945	perennial	0.000341714	0.99965835	phanerophyte	0.9950702	0.002288414	0.000736829	0.000395495	0.001508995
Acacia oswaldii	tree	0.08116302	0.25226438	0.9623401	terrestrial	0.000238371	0.99976164	self-supporting	0.002372314	0.9976277	perennial	0.000379196	0.9996208	phanerophyte	0.9945379	0.002603162	0.000833423	0.000404745	0.001620721
Acacia oxycedrus	tree	0.0800175	0.25138217	0.9627882	terrestrial	0.000229303	0.9997707	self-supporting	0.001805535	0.9981945	perennial	0.000341714	0.99965835	phanerophyte	0.9950702	0.002288414	0.000736829	0.000395495	0.001508995
Acacia oxyclada	shrub	0.25514656	0.8268393	0.27992433	terrestrial	0.000211117	0.99978894	self-supporting	0.004801855	0.9951982	perennial	0.000372954	0.999627	phanerophyte	0.5177437	0.34745663	0.03803608	0.005711907	0.09105159
Acacia pachyacra	tree	0.07828442	0.24878553	0.9634634	terrestrial	0.000225968	0.99977404	self-supporting	0.003565401	0.99643457	perennial	0.000370657	0.9996294	phanerophyte	0.99399453	0.002818362	0.000856075	0.000379433	0.001951605
Acacia pachycarpa	tree	0.068768494	0.22458209	0.97433305	terrestrial	0.000217451	0.9997825	self-supporting	0.002918668	0.99708134	perennial	0.000302477	0.99969757	phanerophyte	0.9963097	0.001447504	0.000556324	0.000351892	0.00133447
Acacia pachyphylla	shrub	0.25514656	0.8268393	0.27992433	terrestrial	0.000211117	0.99978894	self-supporting	0.004801855	0.9951982	perennial	0.000372954	0.999627	phanerophyte	0.5177437	0.34745663	0.03803608	0.005711907	0.09105159
Acacia pachypoda	shrub	0.25514656	0.8268393	0.27992433	terrestrial	0.000211117	0.99978894	self-supporting	0.004801855	0.9951982	perennial	0.000372954	0.999627	phanerophyte	0.5177437	0.34745663	0.03803608	0.005711907	0.09105159
Acacia palustris	tree	0.078880884	0.24320936	0.9641645	terrestrial	0.000215467	0.9997845	self-supporting	0.003649366	0.99635065	perennial	0.000330488	0.99966955	phanerophyte	0.994466	0.002546827	0.000795622	0.000372057	0.001819609
Acacia papulosa	shrub	0.25514656	0.8268393	0.27992433	terrestrial	0.000211117	0.99978894	self-supporting	0.004801855	0.9951982	perennial	0.000372954	0.999627	phanerophyte	0.5177437	0.34745663	0.03803608	0.005711907	0.09105159
Acacia papyrocarpa	tree	0.078880884	0.24320936	0.9641645	terrestrial	0.000215467	0.9997845	self-supporting	0.003649366	0.99635065	perennial	0.000330488	0.99966955	phanerophyte	0.994466	0.002546827	0.000795622	0.000372057	0.001819609
Acacia paradoxa	tree	0.0827059	0.259004	0.9610972	terrestrial	0.000238125	0.9997619	self-supporting	0.001616852	0.99838316	perennial	0.000383858	0.99961615	phanerophyte	0.99435776	0.00276672	0.000800758	0.000391697	0.001683128
Acacia paraneura	tree	0.068768494	0.22458209	0.97433305	terrestrial	0.000217451	0.9997825	self-supporting	0.002918668	0.99708134	perennial	0.000302477	0.99969757	phanerophyte	0.9963097	0.001447504	0.000556324	0.000351892	0.00133447
Acacia parramattensis	tree	0.0800175	0.25138217	0.9627882	terrestrial	0.000229303	0.9997707	self-supporting	0.001805535	0.9981945	perennial	0.000341714	0.99965835	phanerophyte	0.9950702	0.002288414	0.000736829	0.000395495	0.001508995
Acacia parvipinnula	tree	0.078880884	0.24320936	0.9641645	terrestrial	0.000215467	0.9997845	self-supporting	0.003649366	0.99635065	perennial	0.000330488	0.99966955	phanerophyte	0.994466	0.002546827	0.000795622	0.000372057	0.001819609
Acacia pataczekii	tree	0.078880884	0.24320936	0.9641645	terrestrial	0.000215467	0.9997845	self-supporting	0.003649366	0.99635065	perennial	0.000330488	0.99966955	phanerophyte	0.994466	0.002546827	0.000795622	0.000372057	0.001819609
Acacia patagiata	shrub	0.25514656	0.8268393	0.27992433	terrestrial	0.000211117	0.99978894	self-supporting	0.004801855	0.9951982	perennial	0.000372954	0.999627	phanerophyte	0.5177437	0.34745663	0.03803608	0.005711907	0.09105159
Acacia paula	shrub	0.6711972	0.7052612	0.1449161	terrestrial	0.000218578	0.9997814	self-supporting	0.004554738	0.99544525	perennial	0.003011441	0.9969886	therophyte	0.08126876	0.23868111	0.08414073	0.010571921	0.5853375
Acacia pedleyi	tree	0.068768494	0.22458209	0.97433305	terrestrial	0.000217451	0.9997825	self-supporting	0.002918668	0.99708134	perennial	0.000302477	0.99969757	phanerophyte	0.9963097	0.001447504	0.000556324	0.000351892	0.00133447
Acacia pellita	tree	0.078880884	0.24320936	0.9641645	terrestrial	0.000215467	0.9997845	self-supporting	0.003649366	0.99635065	perennial	0.000330488	0.99966955	phanerophyte	0.994466	0.002546827	0.000795622	0.000372057	0.001819609
Acacia pelophila	shrub	0.25514656	0.8268393	0.27992433	terrestrial	0.000211117	0.99978894	self-supporting	0.004801855	0.9951982	perennial	0.000372954	0.999627	phanerophyte	0.5177437	0.34745663	0.03803608	0.005711907	0.09105159
Acacia pendula	tree	0.07039569	0.22684778	0.9737848	terrestrial	0.000239636	0.9997603	self-supporting	0.001222257	0.9987777	perennial	0.000330759	0.9996692	phanerophyte	0.9964072	0.001344437	0.000592437	0.000439034	0.001216793
Acacia penninervis	tree	0.0800175	0.25138217	0.9627882	terrestrial	0.000229303	0.9997707	self-supporting	0.001805535	0.9981945	perennial	0.000341714	0.99965835	phanerophyte	0.9950702	0.002288414	0.000736829	0.000395495	0.001508995
Acacia penninervis var. longiracemosa	tree	0.078880884	0.24320936	0.9641645	terrestrial	0.000215467	0.9997845	self-supporting	0.003649366	0.99635065	perennial	0.000330488	0.99966955	phanerophyte	0.994466	0.002546827	0.000795622	0.000372057	0.001819609
Acacia pentadenia	tree	0.0800175	0.25138217	0.9627882	terrestrial	0.000229303	0.9997707	self-supporting	0.001805535	0.9981945	perennial	0.000341714	0.99965835	phanerophyte	0.9950702	0.002288414	0.000736829	0.000395495	0.001508995
Acacia perryi	shrub	0.25514656	0.8268393	0.27992433	terrestrial	0.000211117	0.99978894	self-supporting	0.004801855	0.9951982	perennial	0.000372954	0.999627	phanerophyte	0.5177437	0.34745663	0.03803608	0.005711907	0.09105159
Acacia petraea	tree	0.078880884	0.24320936	0.9641645	terrestrial	0.000215467	0.9997845	self-supporting	0.003649366	0.99635065	perennial	0.000330488	0.99966955	phanerophyte	0.994466	0.002546827	0.000795622	0.000372057	0.001819609
Acacia peuce	tree	0.06901531	0.2273303	0.97411	terrestrial	0.000231425	0.99976856	self-supporting	0.001557727	0.99844223	perennial	0.000319042	0.999681	phanerophyte	0.99660206	0.001411242	0.000498762	0.000347619	0.001140255
Acacia phaeocalyx	shrub	0.25514656	0.8268393	0.27992433	terrestrial	0.000211117	0.99978894	self-supporting	0.004801855	0.9951982	perennial	0.000372954	0.999627	phanerophyte	0.5177437	0.34745663	0.03803608	0.005711907	0.09105159
Acacia pharangites	shrub	0.25514656	0.8268393	0.27992433	terrestrial	0.000211117	0.99978894	self-supporting	0.004801855	0.9951982	perennial	0.000372954	0.999627	phanerophyte	0.5177437	0.34745663	0.03803608	0.005711907	0.09105159
Acacia phasmoides	shrub	0.25514656	0.8268393	0.27992433	terrestrial	0.000211117	0.99978894	self-supporting	0.004801855	0.9951982	perennial	0.000372954	0.999627	phanerophyte	0.5177437	0.34745663	0.03803608	0.005711907	0.09105159
Acacia phlebocarpa	shrub	0.25514656	0.8268393	0.27992433	terrestrial	0.000211117	0.99978894	self-supporting	0.004801855	0.9951982	perennial	0.000372954	0.999627	phanerophyte	0.5177437	0.34745663	0.03803608	0.005711907	0.09105159
Acacia phlebopetala	shrub	0.25514656	0.8268393	0.27992433	terrestrial	0.000211117	0.99978894	self-supporting	0.004801855	0.9951982	perennial	0.000372954	0.999627	phanerophyte	0.5177437	0.34745663	0.03803608	0.005711907	0.09105159
Acacia phlebopetala var. pubescens	shrub	0.25514656	0.8268393	0.27992433	terrestrial	0.000211117	0.99978894	self-supporting	0.004801855	0.9951982	perennial	0.000372954	0.999627	phanerophyte	0.5177437	0.34745663	0.03803608	0.005711907	0.09105159
Acacia phlebophylla	tree	0.0800175	0.25138217	0.9627882	terrestrial	0.000229303	0.9997707	self-supporting	0.001805535	0.9981945	perennial	0.000341714	0.99965835	phanerophyte	0.9950702	0.002288414	0.000736829	0.000395495	0.001508995
Acacia pickardii	tree	0.078880884	0.24320936	0.9641645	terrestrial	0.000215467	0.9997845	self-supporting	0.003649366	0.99635065	perennial	0.000330488	0.99966955	phanerophyte	0.994466	0.002546827	0.000795622	0.000372057	0.001819609
Acacia piligera	shrub	0.25514656	0.8268393	0.27992433	terrestrial	0.000211117	0.99978894	self-supporting	0.004801855	0.9951982	perennial	0.000372954	0.999627	phanerophyte	0.5177437	0.34745663	0.03803608	0.005711907	0.09105159
Acacia pilligaensis	shrub	0.25514656	0.8268393	0.27992433	terrestrial	0.000211117	0.99978894	self-supporting	0.004801855	0.9951982	perennial	0.000372954	0.999627	phanerophyte	0.5177437	0.34745663	0.03803608	0.005711907	0.09105159
Acacia pinguiculosa	shrub	0.25514656	0.8268393	0.27992433	terrestrial	0.000211117	0.99978894	self-supporting	0.004801855	0.9951982	perennial	0.000372954	0.999627	phanerophyte	0.5177437	0.34745663	0.03803608	0.005711907	0.09105159
Acacia pinguiculosa subsp. teretifolia	shrub	0.25514656	0.8268393	0.27992433	terrestrial	0.000211117	0.99978894	self-supporting	0.004801855	0.9951982	perennial	0.000372954	0.999627	phanerophyte	0.5177437	0.34745663	0.03803608	0.005711907	0.09105159
Acacia pinguifolia	shrub	0.25514656	0.8268393	0.27992433	terrestrial	0.000211117	0.99978894	self-supporting	0.004801855	0.9951982	perennial	0.000372954	0.999627	phanerophyte	0.5177437	0.34745663	0.03803608	0.005711907	0.09105159
Acacia platycarpa	tree	0.078880884	0.24320936	0.9641645	terrestrial	0.000215467	0.9997845	self-supporting	0.003649366	0.99635065	perennial	0.000330488	0.99966955	phanerophyte	0.994466	0.002546827	0.000795622	0.000372057	0.001819609
Acacia plautella	shrub	0.25514656	0.8268393	0.27992433	terrestrial	0.000211117	0.99978894	self-supporting	0.004801855	0.9951982	perennial	0.000372954	0.999627	phanerophyte	0.5177437	0.34745663	0.03803608	0.005711907	0.09105159
Acacia plectocarpa	tree	0.078880884	0.24320936	0.9641645	terrestrial	0.000215467	0.9997845	self-supporting	0.003649366	0.99635065	perennial	0.000330488	0.99966955	phanerophyte	0.994466	0.002546827	0.000795622	0.000372057	0.001819609
Acacia plectocarpa subsp. tanumbirinensis	tree	0.078880884	0.24320936	0.9641645	terrestrial	0.000215467	0.9997845	self-supporting	0.003649366	0.99635065	perennial	0.000330488	0.99966955	phanerophyte	0.994466	0.002546827	0.000795622	0.000372057	0.001819609
Acacia plicata	shrub	0.25514656	0.8268393	0.27992433	terrestrial	0.000211117	0.99978894	self-supporting	0.004801855	0.9951982	perennial	0.000372954	0.999627	phanerophyte	0.5177437	0.34745663	0.03803608	0.005711907	0.09105159
Acacia podalyriifolia	tree	0.062091857	0.36895838	0.95187587	terrestrial	0.000259256	0.9997408	self-supporting	0.002035375	0.9979646	perennial	0.000344756	0.99965525	phanerophyte	0.9966072	0.001362966	0.000519173	0.000354972	0.001155737
Acacia polifolia	tree	0.078880884	0.24320936	0.9641645	terrestrial	0.000215467	0.9997845	self-supporting	0.003649366	0.99635065	perennial	0.000330488	0.99966955	phanerophyte	0.994466	0.002546827	0.000795622	0.000372057	0.001819609
Acacia poliochroa	shrub	0.25514656	0.8268393	0.27992433	terrestrial	0.000211117	0.99978894	self-supporting	0.004801855	0.9951982	perennial	0.000372954	0.999627	phanerophyte	0.5177437	0.34745663	0.03803608	0.005711907	0.09105159
Acacia polyadenia	tree	0.078880884	0.24320936	0.9641645	terrestrial	0.000215467	0.9997845	self-supporting	0.003649366	0.99635065	perennial	0.000330488	0.99966955	phanerophyte	0.994466	0.002546827	0.000795622	0.000372057	0.001819609
Acacia polybotrya	shrub	0.24210122	0.8322157	0.27643242	terrestrial	0.000225455	0.9997745	self-supporting	0.002083738	0.9979163	perennial	0.00038995	0.9996101	phanerophyte	0.8899872	0.0765829	0.010354856	0.002231734	0.020843389
Acacia polystachya	tree	0.068768494	0.22458209	0.97433305	terrestrial	0.000217451	0.9997825	self-supporting	0.002918668	0.99708134	perennial	0.000302477	0.99969757	phanerophyte	0.9963097	0.001447504	0.000556324	0.000351892	0.00133447
Acacia porcata	shrub	0.25514656	0.8268393	0.27992433	terrestrial	0.000211117	0.99978894	self-supporting	0.004801855	0.9951982	perennial	0.000372954	0.999627	phanerophyte	0.5177437	0.34745663	0.03803608	0.005711907	0.09105159
Acacia praelongata	tree	0.068768494	0.22458209	0.97433305	terrestrial	0.000217451	0.9997825	self-supporting	0.002918668	0.99708134	perennial	0.000302477	0.99969757	phanerophyte	0.9963097	0.001447504	0.000556324	0.000351892	0.00133447
Acacia praemorsa	shrub	0.25514656	0.8268393	0.27992433	terrestrial	0.000211117	0.99978894	self-supporting	0.004801855	0.9951982	perennial	0.000372954	0.999627	phanerophyte	0.5177437	0.34745663	0.03803608	0.005711907	0.09105159
Acacia praetermissa	shrub	0.25514656	0.8268393	0.27992433	terrestrial	0.000211117	0.99978894	self-supporting	0.004801855	0.9951982	perennial	0.000372954	0.999627	phanerophyte	0.5177437	0.34745663	0.03803608	0.005711907	0.09105159
Acacia prainii	tree	0.078880884	0.24320936	0.9641645	terrestrial	0.000215467	0.9997845	self-supporting	0.003649366	0.99635065	perennial	0.000330488	0.99966955	phanerophyte	0.994466	0.002546827	0.000795622	0.000372057	0.001819609
Acacia pravifolia	shrub	0.25514656	0.8268393	0.27992433	terrestrial	0.000211117	0.99978894	self-supporting	0.004801855	0.9951982	perennial	0.000372954	0.999627	phanerophyte	0.5177437	0.34745663	0.03803608	0.005711907	0.09105159
Acacia pravissima	tree	0.0800175	0.25138217	0.9627882	terrestrial	0.000229303	0.9997707	self-supporting	0.001805535	0.9981945	perennial	0.000341714	0.99965835	phanerophyte	0.9950702	0.002288414	0.000736829	0.000395495	0.001508995
Acacia preissiana	shrub	0.25514656	0.8268393	0.27992433	terrestrial	0.000211117	0.99978894	self-supporting	0.004801855	0.9951982	perennial	0.000372954	0.999627	phanerophyte	0.5177437	0.34745663	0.03803608	0.005711907	0.09105159
Acacia prismifolia	shrub	0.25514656	0.8268393	0.27992433	terrestrial	0.000211117	0.99978894	self-supporting	0.004801855	0.9951982	perennial	0.000372954	0.999627	phanerophyte	0.5177437	0.34745663	0.03803608	0.005711907	0.09105159
Acacia pritzeliana	shrub	0.25514656	0.8268393	0.27992433	terrestrial	0.000211117	0.99978894	self-supporting	0.004801855	0.9951982	perennial	0.000372954	0.999627	phanerophyte	0.5177437	0.34745663	0.03803608	0.005711907	0.09105159
Acacia producta	shrub	0.25514656	0.8268393	0.27992433	terrestrial	0.000211117	0.99978894	self-supporting	0.004801855	0.9951982	perennial	0.000372954	0.999627	phanerophyte	0.5177437	0.34745663	0.03803608	0.005711907	0.09105159
Acacia profusa	shrub	0.25514656	0.8268393	0.27992433	terrestrial	0.000211117	0.99978894	self-supporting	0.004801855	0.9951982	perennial	0.000372954	0.999627	phanerophyte	0.5177437	0.34745663	0.03803608	0.005711907	0.09105159
Acacia proiantha	shrub	0.25514656	0.8268393	0.27992433	terrestrial	0.000211117	0.99978894	self-supporting	0.004801855	0.9951982	perennial	0.000372954	0.999627	phanerophyte	0.5177437	0.34745663	0.03803608	0.005711907	0.09105159
Acacia prominens	tree	0.0800175	0.25138217	0.9627882	terrestrial	0.000229303	0.9997707	self-supporting	0.001805535	0.9981945	perennial	0.000341714	0.99965835	phanerophyte	0.9950702	0.002288414	0.000736829	0.000395495	0.001508995
Acacia pruinocarpa	tree	0.0800175	0.25138217	0.9627882	terrestrial	0.000229303	0.9997707	self-supporting	0.001805535	0.9981945	perennial	0.000341714	0.99965835	phanerophyte	0.9950702	0.002288414	0.000736829	0.000395495	0.001508995
Acacia pterocaulon	shrub	0.25514656	0.8268393	0.27992433	terrestrial	0.000211117	0.99978894	self-supporting	0.004801855	0.9951982	perennial	0.000372954	0.999627	phanerophyte	0.5177437	0.34745663	0.03803608	0.005711907	0.09105159
Acacia ptychoclada	shrub	0.25514656	0.8268393	0.27992433	terrestrial	0.000211117	0.99978894	self-supporting	0.004801855	0.9951982	perennial	0.000372954	0.999627	phanerophyte	0.5177437	0.34745663	0.03803608	0.005711907	0.09105159
Acacia ptychophylla	shrub	0.25514656	0.8268393	0.27992433	terrestrial	0.000211117	0.99978894	self-supporting	0.004801855	0.9951982	perennial	0.000372954	0.999627	phanerophyte	0.5177437	0.34745663	0.03803608	0.005711907	0.09105159
Acacia pubescens	shrub	0.24210122	0.8322157	0.27643242	terrestrial	0.000225455	0.9997745	self-supporting	0.002083738	0.9979163	perennial	0.00038995	0.9996101	phanerophyte	0.8899872	0.0765829	0.010354856	0.002231734	0.020843389
Acacia pubicosta	tree	0.078880884	0.24320936	0.9641645	terrestrial	0.000215467	0.9997845	self-supporting	0.003649366	0.99635065	perennial	0.000330488	0.99966955	phanerophyte	0.994466	0.002546827	0.000795622	0.000372057	0.001819609
Acacia pubifolia	tree	0.078880884	0.24320936	0.9641645	terrestrial	0.000215467	0.9997845	self-supporting	0.003649366	0.99635065	perennial	0.000330488	0.99966955	phanerophyte	0.994466	0.002546827	0.000795622	0.000372057	0.001819609
Acacia pubirhachis	tree	0.078880884	0.24320936	0.9641645	terrestrial	0.000215467	0.9997845	self-supporting	0.003649366	0.99635065	perennial	0.000330488	0.99966955	phanerophyte	0.994466	0.002546827	0.000795622	0.000372057	0.001819609
Acacia pulchella	tree	0.0800175	0.25138217	0.9627882	terrestrial	0.000229303	0.9997707	self-supporting	0.001805535	0.9981945	perennial	0.000341714	0.99965835	phanerophyte	0.9950702	0.002288414	0.000736829	0.000395495	0.001508995
Acacia pulchella var. glaberrima	shrub	0.25514656	0.8268393	0.27992433	terrestrial	0.000211117	0.99978894	self-supporting	0.004801855	0.9951982	perennial	0.000372954	0.999627	phanerophyte	0.5177437	0.34745663	0.03803608	0.005711907	0.09105159
Acacia pulchella var. goadbyi	shrub	0.25514656	0.8268393	0.27992433	terrestrial	0.000211117	0.99978894	self-supporting	0.004801855	0.9951982	perennial	0.000372954	0.999627	phanerophyte	0.5177437	0.34745663	0.03803608	0.005711907	0.09105159
Acacia pulchella var. reflexa	shrub	0.25514656	0.8268393	0.27992433	terrestrial	0.000211117	0.99978894	self-supporting	0.004801855	0.9951982	perennial	0.000372954	0.999627	phanerophyte	0.5177437	0.34745663	0.03803608	0.005711907	0.09105159
Acacia pulviniformis	shrub	0.25514656	0.8268393	0.27992433	terrestrial	0.000211117	0.99978894	self-supporting	0.004801855	0.9951982	perennial	0.000372954	0.999627	phanerophyte	0.5177437	0.34745663	0.03803608	0.005711907	0.09105159
Acacia puncticulata	shrub	0.25514656	0.8268393	0.27992433	terrestrial	0.000211117	0.99978894	self-supporting	0.004801855	0.9951982	perennial	0.000372954	0.999627	phanerophyte	0.5177437	0.34745663	0.03803608	0.005711907	0.09105159
Acacia purpureapetala	shrub	0.25514656	0.8268393	0.27992433	terrestrial	0.000211117	0.99978894	self-supporting	0.004801855	0.9951982	perennial	0.000372954	0.999627	phanerophyte	0.5177437	0.34745663	0.03803608	0.005711907	0.09105159
Acacia pusilla	shrub	0.25514656	0.8268393	0.27992433	terrestrial	0.000211117	0.99978894	self-supporting	0.004801855	0.9951982	perennial	0.000372954	0.999627	phanerophyte	0.5177437	0.34745663	0.03803608	0.005711907	0.09105159
Acacia pustula	tree	0.068768494	0.22458209	0.97433305	terrestrial	0.000217451	0.9997825	self-supporting	0.002918668	0.99708134	perennial	0.000302477	0.99969757	phanerophyte	0.9963097	0.001447504	0.000556324	0.000351892	0.00133447
Acacia pycnantha	tree	0.07574695	0.264774	0.9623558	terrestrial	0.000251745	0.9997483	self-supporting	0.003257608	0.9967424	perennial	0.000363121	0.9996369	phanerophyte	0.99417335	0.003041465	0.000752557	0.000360049	0.001672577
Acacia pycnocephala	shrub	0.25514656	0.8268393	0.27992433	terrestrial	0.000211117	0.99978894	self-supporting	0.004801855	0.9951982	perennial	0.000372954	0.999627	phanerophyte	0.5177437	0.34745663	0.03803608	0.005711907	0.09105159
Acacia pycnostachya	tree	0.078880884	0.24320936	0.9641645	terrestrial	0.000215467	0.9997845	self-supporting	0.003649366	0.99635065	perennial	0.000330488	0.99966955	phanerophyte	0.994466	0.002546827	0.000795622	0.000372057	0.001819609
Acacia pygmaea	shrub	0.6711972	0.7052612	0.1449161	terrestrial	0.000218578	0.9997814	self-supporting	0.004554738	0.99544525	perennial	0.003011441	0.9969886	therophyte	0.08126876	0.23868111	0.08414073	0.010571921	0.5853375
Acacia pyrifolia	shrub	0.24210122	0.8322157	0.27643242	terrestrial	0.000225455	0.9997745	self-supporting	0.002083738	0.9979163	perennial	0.00038995	0.9996101	phanerophyte	0.8899872	0.0765829	0.010354856	0.002231734	0.020843389
Acacia quadrilateralis	shrub	0.25514656	0.8268393	0.27992433	terrestrial	0.000211117	0.99978894	self-supporting	0.004801855	0.9951982	perennial	0.000372954	0.999627	phanerophyte	0.5177437	0.34745663	0.03803608	0.005711907	0.09105159
Acacia quadrimarginea	tree	0.07828442	0.24878553	0.9634634	terrestrial	0.000225968	0.99977404	self-supporting	0.003565401	0.99643457	perennial	0.000370657	0.9996294	phanerophyte	0.99399453	0.002818362	0.000856075	0.000379433	0.001951605
Acacia quadrisulcata	shrub	0.25514656	0.8268393	0.27992433	terrestrial	0.000211117	0.99978894	self-supporting	0.004801855	0.9951982	perennial	0.000372954	0.999627	phanerophyte	0.5177437	0.34745663	0.03803608	0.005711907	0.09105159
Acacia quinquenervia	shrub	0.25514656	0.8268393	0.27992433	terrestrial	0.000211117	0.99978894	self-supporting	0.004801855	0.9951982	perennial	0.000372954	0.999627	phanerophyte	0.5177437	0.34745663	0.03803608	0.005711907	0.09105159
Acacia quornensis	shrub	0.25514656	0.8268393	0.27992433	terrestrial	0.000211117	0.99978894	self-supporting	0.004801855	0.9951982	perennial	0.000372954	0.999627	phanerophyte	0.5177437	0.34745663	0.03803608	0.005711907	0.09105159
Acacia racospermoides	tree	0.078880884	0.24320936	0.9641645	terrestrial	0.000215467	0.9997845	self-supporting	0.003649366	0.99635065	perennial	0.000330488	0.99966955	phanerophyte	0.994466	0.002546827	0.000795622	0.000372057	0.001819609
Acacia ramiflora	shrub	0.25514656	0.8268393	0.27992433	terrestrial	0.000211117	0.99978894	self-supporting	0.004801855	0.9951982	perennial	0.000372954	0.999627	phanerophyte	0.5177437	0.34745663	0.03803608	0.005711907	0.09105159
Acacia ramulosa	shrub	0.25514656	0.8268393	0.27992433	terrestrial	0.000211117	0.99978894	self-supporting	0.004801855	0.9951982	perennial	0.000372954	0.999627	phanerophyte	0.5177437	0.34745663	0.03803608	0.005711907	0.09105159
Acacia ramulosa var. linophylla	shrub	0.25514656	0.8268393	0.27992433	terrestrial	0.000211117	0.99978894	self-supporting	0.004801855	0.9951982	perennial	0.000372954	0.999627	phanerophyte	0.5177437	0.34745663	0.03803608	0.005711907	0.09105159
Acacia recurvata	shrub	0.25514656	0.8268393	0.27992433	terrestrial	0.000211117	0.99978894	self-supporting	0.004801855	0.9951982	perennial	0.000372954	0.999627	phanerophyte	0.5177437	0.34745663	0.03803608	0.005711907	0.09105159
Acacia redolens	shrub	0.24210122	0.8322157	0.27643242	terrestrial	0.000225455	0.9997745	self-supporting	0.002083738	0.9979163	perennial	0.00038995	0.9996101	phanerophyte	0.8899872	0.0765829	0.010354856	0.002231734	0.020843389
Acacia rendlei	shrub	0.25514656	0.8268393	0.27992433	terrestrial	0.000211117	0.99978894	self-supporting	0.004801855	0.9951982	perennial	0.000372954	0.999627	phanerophyte	0.5177437	0.34745663	0.03803608	0.005711907	0.09105159
Acacia repanda	shrub	0.25514656	0.8268393	0.27992433	terrestrial	0.000211117	0.99978894	self-supporting	0.004801855	0.9951982	perennial	0.000372954	0.999627	phanerophyte	0.5177437	0.34745663	0.03803608	0.005711907	0.09105159
Acacia repens	shrub	0.25514656	0.8268393	0.27992433	terrestrial	0.000211117	0.99978894	self-supporting	0.004801855	0.9951982	perennial	0.000372954	0.999627	phanerophyte	0.5177437	0.34745663	0.03803608	0.005711907	0.09105159
Acacia resinimarginea	tree	0.078880884	0.24320936	0.9641645	terrestrial	0.000215467	0.9997845	self-supporting	0.003649366	0.99635065	perennial	0.000330488	0.99966955	phanerophyte	0.994466	0.002546827	0.000795622	0.000372057	0.001819609
Acacia resinistipulea	tree	0.078880884	0.24320936	0.9641645	terrestrial	0.000215467	0.9997845	self-supporting	0.003649366	0.99635065	perennial	0.000330488	0.99966955	phanerophyte	0.994466	0.002546827	0.000795622	0.000372057	0.001819609
Acacia resinocostata	shrub	0.25514656	0.8268393	0.27992433	terrestrial	0.000211117	0.99978894	self-supporting	0.004801855	0.9951982	perennial	0.000372954	0.999627	phanerophyte	0.5177437	0.34745663	0.03803608	0.005711907	0.09105159
Acacia resinosa	shrub	0.25514656	0.8268393	0.27992433	terrestrial	0.000211117	0.99978894	self-supporting	0.004801855	0.9951982	perennial	0.000372954	0.999627	phanerophyte	0.5177437	0.34745663	0.03803608	0.005711907	0.09105159
Acacia restiacea	shrub	0.25514656	0.8268393	0.27992433	terrestrial	0.000211117	0.99978894	self-supporting	0.004801855	0.9951982	perennial	0.000372954	0.999627	phanerophyte	0.5177437	0.34745663	0.03803608	0.005711907	0.09105159
Acacia retinervis	tree	0.078880884	0.24320936	0.9641645	terrestrial	0.000215467	0.9997845	self-supporting	0.003649366	0.99635065	perennial	0.000330488	0.99966955	phanerophyte	0.994466	0.002546827	0.000795622	0.000372057	0.001819609
Acacia retinodes	tree	0.07101257	0.24432883	0.9700366	terrestrial	0.000227343	0.9997726	self-supporting	0.000954868	0.9990451	perennial	0.000314606	0.9996854	phanerophyte	0.99642366	0.001545079	0.000525922	0.000355144	0.00115003
Acacia retivenea	shrub	0.25514656	0.8268393	0.27992433	terrestrial	0.000211117	0.99978894	self-supporting	0.004801855	0.9951982	perennial	0.000372954	0.999627	phanerophyte	0.5177437	0.34745663	0.03803608	0.005711907	0.09105159
Acacia retivenea subsp. clandestina	shrub	0.25514656	0.8268393	0.27992433	terrestrial	0.000211117	0.99978894	self-supporting	0.004801855	0.9951982	perennial	0.000372954	0.999627	phanerophyte	0.5177437	0.34745663	0.03803608	0.005711907	0.09105159
Acacia retrorsa	shrub	0.25514656	0.8268393	0.27992433	terrestrial	0.000211117	0.99978894	self-supporting	0.004801855	0.9951982	perennial	0.000372954	0.999627	phanerophyte	0.5177437	0.34745663	0.03803608	0.005711907	0.09105159
Acacia rhamphophylla	shrub	0.6711972	0.7052612	0.1449161	terrestrial	0.000218578	0.9997814	self-supporting	0.004554738	0.99544525	perennial	0.003011441	0.9969886	therophyte	0.08126876	0.23868111	0.08414073	0.010571921	0.5853375
Acacia rhetinocarpa	shrub	0.25514656	0.8268393	0.27992433	terrestrial	0.000211117	0.99978894	self-supporting	0.004801855	0.9951982	perennial	0.000372954	0.999627	phanerophyte	0.5177437	0.34745663	0.03803608	0.005711907	0.09105159
Acacia rhigiophylla	shrub	0.25514656	0.8268393	0.27992433	terrestrial	0.000211117	0.99978894	self-supporting	0.004801855	0.9951982	perennial	0.000372954	0.999627	phanerophyte	0.5177437	0.34745663	0.03803608	0.005711907	0.09105159
Acacia rhodophloia	tree	0.078880884	0.24320936	0.9641645	terrestrial	0.000215467	0.9997845	self-supporting	0.003649366	0.99635065	perennial	0.000330488	0.99966955	phanerophyte	0.994466	0.002546827	0.000795622	0.000372057	0.001819609
Acacia rhodoxylon	tree	0.06996705	0.23216566	0.973664	terrestrial	0.000236288	0.99976367	self-supporting	0.000999069	0.99900097	perennial	0.000322188	0.9996778	phanerophyte	0.99647105	0.001388163	0.000557173	0.000438622	0.001145122
Acacia riceana	tree	0.078880884	0.24320936	0.9641645	terrestrial	0.000215467	0.9997845	self-supporting	0.003649366	0.99635065	perennial	0.000330488	0.99966955	phanerophyte	0.994466	0.002546827	0.000795622	0.000372057	0.001819609
Acacia richardsii	shrub	0.25514656	0.8268393	0.27992433	terrestrial	0.000211117	0.99978894	self-supporting	0.004801855	0.9951982	perennial	0.000372954	0.999627	phanerophyte	0.5177437	0.34745663	0.03803608	0.005711907	0.09105159
Acacia richii	tree	0.06803781	0.2318634	0.973777	terrestrial	0.000241767	0.9997582	self-supporting	0.00136855	0.9986314	perennial	0.000313602	0.99968636	phanerophyte	0.99659353	0.001371223	0.000507699	0.000387044	0.001140556
Acacia ridleyana	shrub	0.25514656	0.8268393	0.27992433	terrestrial	0.000211117	0.99978894	self-supporting	0.004801855	0.9951982	perennial	0.000372954	0.999627	phanerophyte	0.5177437	0.34745663	0.03803608	0.005711907	0.09105159
Acacia rigens	tree	0.0800175	0.25138217	0.9627882	terrestrial	0.000229303	0.9997707	self-supporting	0.001805535	0.9981945	perennial	0.000341714	0.99965835	phanerophyte	0.9950702	0.002288414	0.000736829	0.000395495	0.001508995
Acacia rigescens	shrub	0.25514656	0.8268393	0.27992433	terrestrial	0.000211117	0.99978894	self-supporting	0.004801855	0.9951982	perennial	0.000372954	0.999627	phanerophyte	0.5177437	0.34745663	0.03803608	0.005711907	0.09105159
Acacia rivalis	tree	0.078880884	0.24320936	0.9641645	terrestrial	0.000215467	0.9997845	self-supporting	0.003649366	0.99635065	perennial	0.000330488	0.99966955	phanerophyte	0.994466	0.002546827	0.000795622	0.000372057	0.001819609
Acacia robiniae	shrub	0.25514656	0.8268393	0.27992433	terrestrial	0.000211117	0.99978894	self-supporting	0.004801855	0.9951982	perennial	0.000372954	0.999627	phanerophyte	0.5177437	0.34745663	0.03803608	0.005711907	0.09105159
Acacia rossei	shrub	0.25514656	0.8268393	0.27992433	terrestrial	0.000211117	0.99978894	self-supporting	0.004801855	0.9951982	perennial	0.000372954	0.999627	phanerophyte	0.5177437	0.34745663	0.03803608	0.005711907	0.09105159
Acacia rostellata	shrub	0.25514656	0.8268393	0.27992433	terrestrial	0.000211117	0.99978894	self-supporting	0.004801855	0.9951982	perennial	0.000372954	0.999627	phanerophyte	0.5177437	0.34745663	0.03803608	0.005711907	0.09105159
Acacia rostellifera	tree	0.078880884	0.24320936	0.9641645	terrestrial	0.000215467	0.9997845	self-supporting	0.003649366	0.99635065	perennial	0.000330488	0.99966955	phanerophyte	0.994466	0.002546827	0.000795622	0.000372057	0.001819609
Acacia rothii	tree	0.068768494	0.22458209	0.97433305	terrestrial	0.000217451	0.9997825	self-supporting	0.002918668	0.99708134	perennial	0.000302477	0.99969757	phanerophyte	0.9963097	0.001447504	0.000556324	0.000351892	0.00133447
Acacia roycei	tree	0.078880884	0.24320936	0.9641645	terrestrial	0.000215467	0.9997845	self-supporting	0.003649366	0.99635065	perennial	0.000330488	0.99966955	phanerophyte	0.994466	0.002546827	0.000795622	0.000372057	0.001819609
Acacia rubida	tree	0.08116302	0.25226438	0.9623401	terrestrial	0.000238371	0.99976164	self-supporting	0.002372314	0.9976277	perennial	0.000379196	0.9996208	phanerophyte	0.9945379	0.002603162	0.000833423	0.000404745	0.001620721
Acacia rupicola	shrub	0.25514656	0.8268393	0.27992433	terrestrial	0.000211117	0.99978894	self-supporting	0.004801855	0.9951982	perennial	0.000372954	0.999627	phanerophyte	0.5177437	0.34745663	0.03803608	0.005711907	0.09105159
Acacia ruppii	shrub	0.25514656	0.8268393	0.27992433	terrestrial	0.000211117	0.99978894	self-supporting	0.004801855	0.9951982	perennial	0.000372954	0.999627	phanerophyte	0.5177437	0.34745663	0.03803608	0.005711907	0.09105159
Acacia ryaniana	shrub	0.25514656	0.8268393	0.27992433	terrestrial	0.000211117	0.99978894	self-supporting	0.004801855	0.9951982	perennial	0.000372954	0.999627	phanerophyte	0.5177437	0.34745663	0.03803608	0.005711907	0.09105159
Acacia sabulosa	shrub	0.25514656	0.8268393	0.27992433	terrestrial	0.000211117	0.99978894	self-supporting	0.004801855	0.9951982	perennial	0.000372954	0.999627	phanerophyte	0.5177437	0.34745663	0.03803608	0.005711907	0.09105159
Acacia saliciformis	tree	0.078880884	0.24320936	0.9641645	terrestrial	0.000215467	0.9997845	self-supporting	0.003649366	0.99635065	perennial	0.000330488	0.99966955	phanerophyte	0.994466	0.002546827	0.000795622	0.000372057	0.001819609
Acacia salicina	tree	0.0800175	0.25138217	0.9627882	terrestrial	0.000229303	0.9997707	self-supporting	0.001805535	0.9981945	perennial	0.000341714	0.99965835	phanerophyte	0.9950702	0.002288414	0.000736829	0.000395495	0.001508995
Acacia saligna	tree	0.07686586	0.29988125	0.95770675	terrestrial	0.000277651	0.9997223	self-supporting	0.002150158	0.9978498	perennial	0.000326785	0.99967325	phanerophyte	0.9963509	0.001659948	0.00054853	0.000336918	0.001103701
Acacia saxatilis	shrub	0.25514656	0.8268393	0.27992433	terrestrial	0.000211117	0.99978894	self-supporting	0.004801855	0.9951982	perennial	0.000372954	0.999627	phanerophyte	0.5177437	0.34745663	0.03803608	0.005711907	0.09105159
Acacia saxicola	shrub	0.25514656	0.8268393	0.27992433	terrestrial	0.000211117	0.99978894	self-supporting	0.004801855	0.9951982	perennial	0.000372954	0.999627	phanerophyte	0.5177437	0.34745663	0.03803608	0.005711907	0.09105159
Acacia scalena	shrub	0.25514656	0.8268393	0.27992433	terrestrial	0.000211117	0.99978894	self-supporting	0.004801855	0.9951982	perennial	0.000372954	0.999627	phanerophyte	0.5177437	0.34745663	0.03803608	0.005711907	0.09105159
Acacia scalpelliformis	shrub	0.25514656	0.8268393	0.27992433	terrestrial	0.000211117	0.99978894	self-supporting	0.004801855	0.9951982	perennial	0.000372954	0.999627	phanerophyte	0.5177437	0.34745663	0.03803608	0.005711907	0.09105159
Acacia schinoides	tree	0.074423365	0.24208178	0.96933323	terrestrial	0.000270475	0.99972945	self-supporting	0.001546001	0.998454	perennial	0.000348705	0.9996513	phanerophyte	0.9963601	0.001432834	0.000601529	0.000383752	0.001221897
Acacia sciophanes	shrub	0.25514656	0.8268393	0.27992433	terrestrial	0.000211117	0.99978894	self-supporting	0.004801855	0.9951982	perennial	0.000372954	0.999627	phanerophyte	0.5177437	0.34745663	0.03803608	0.005711907	0.09105159
Acacia scirpifolia	tree	0.078880884	0.24320936	0.9641645	terrestrial	0.000215467	0.9997845	self-supporting	0.003649366	0.99635065	perennial	0.000330488	0.99966955	phanerophyte	0.994466	0.002546827	0.000795622	0.000372057	0.001819609
Acacia scleroclada	shrub	0.25514656	0.8268393	0.27992433	terrestrial	0.000211117	0.99978894	self-supporting	0.004801855	0.9951982	perennial	0.000372954	0.999627	phanerophyte	0.5177437	0.34745663	0.03803608	0.005711907	0.09105159
Acacia sclerophylla	shrub	0.25514656	0.8268393	0.27992433	terrestrial	0.000211117	0.99978894	self-supporting	0.004801855	0.9951982	perennial	0.000372954	0.999627	phanerophyte	0.5177437	0.34745663	0.03803608	0.005711907	0.09105159
Acacia sclerophylla var. pilosa	shrub	0.25514656	0.8268393	0.27992433	terrestrial	0.000211117	0.99978894	self-supporting	0.004801855	0.9951982	perennial	0.000372954	0.999627	phanerophyte	0.5177437	0.34745663	0.03803608	0.005711907	0.09105159
Acacia sclerophylla var. teretiuscula	shrub	0.25514656	0.8268393	0.27992433	terrestrial	0.000211117	0.99978894	self-supporting	0.004801855	0.9951982	perennial	0.000372954	0.999627	phanerophyte	0.5177437	0.34745663	0.03803608	0.005711907	0.09105159
Acacia sclerosperma	tree	0.078880884	0.24320936	0.9641645	terrestrial	0.000215467	0.9997845	self-supporting	0.003649366	0.99635065	perennial	0.000330488	0.99966955	phanerophyte	0.994466	0.002546827	0.000795622	0.000372057	0.001819609
Acacia sclerosperma subsp. glaucescens	tree	0.078880884	0.24320936	0.9641645	terrestrial	0.000215467	0.9997845	self-supporting	0.003649366	0.99635065	perennial	0.000330488	0.99966955	phanerophyte	0.994466	0.002546827	0.000795622	0.000372057	0.001819609
Acacia scopulorum	tree	0.078880884	0.24320936	0.9641645	terrestrial	0.000215467	0.9997845	self-supporting	0.003649366	0.99635065	perennial	0.000330488	0.99966955	phanerophyte	0.994466	0.002546827	0.000795622	0.000372057	0.001819609
Acacia sedifolia	shrub	0.25514656	0.8268393	0.27992433	terrestrial	0.000211117	0.99978894	self-supporting	0.004801855	0.9951982	perennial	0.000372954	0.999627	phanerophyte	0.5177437	0.34745663	0.03803608	0.005711907	0.09105159
Acacia sedifolia subsp. pulvinata	shrub	0.25514656	0.8268393	0.27992433	terrestrial	0.000211117	0.99978894	self-supporting	0.004801855	0.9951982	perennial	0.000372954	0.999627	phanerophyte	0.5177437	0.34745663	0.03803608	0.005711907	0.09105159
Acacia semicircinalis	shrub	0.25514656	0.8268393	0.27992433	terrestrial	0.000211117	0.99978894	self-supporting	0.004801855	0.9951982	perennial	0.000372954	0.999627	phanerophyte	0.5177437	0.34745663	0.03803608	0.005711907	0.09105159
Acacia semilunata	tree	0.078880884	0.24320936	0.9641645	terrestrial	0.000215467	0.9997845	self-supporting	0.003649366	0.99635065	perennial	0.000330488	0.99966955	phanerophyte	0.994466	0.002546827	0.000795622	0.000372057	0.001819609
Acacia semirigida	tree	0.078880884	0.24320936	0.9641645	terrestrial	0.000215467	0.9997845	self-supporting	0.003649366	0.99635065	perennial	0.000330488	0.99966955	phanerophyte	0.994466	0.002546827	0.000795622	0.000372057	0.001819609
Acacia semitrullata	shrub	0.25514656	0.8268393	0.27992433	terrestrial	0.000211117	0.99978894	self-supporting	0.004801855	0.9951982	perennial	0.000372954	0.999627	phanerophyte	0.5177437	0.34745663	0.03803608	0.005711907	0.09105159
Acacia sericata	tree	0.078880884	0.24320936	0.9641645	terrestrial	0.000215467	0.9997845	self-supporting	0.003649366	0.99635065	perennial	0.000330488	0.99966955	phanerophyte	0.994466	0.002546827	0.000795622	0.000372057	0.001819609
Acacia sericocarpa	shrub	0.25514656	0.8268393	0.27992433	terrestrial	0.000211117	0.99978894	self-supporting	0.004801855	0.9951982	perennial	0.000372954	0.999627	phanerophyte	0.5177437	0.34745663	0.03803608	0.005711907	0.09105159
Acacia sericoflora	tree	0.078880884	0.24320936	0.9641645	terrestrial	0.000215467	0.9997845	self-supporting	0.003649366	0.99635065	perennial	0.000330488	0.99966955	phanerophyte	0.994466	0.002546827	0.000795622	0.000372057	0.001819609
Acacia sertiformis	shrub	0.25514656	0.8268393	0.27992433	terrestrial	0.000211117	0.99978894	self-supporting	0.004801855	0.9951982	perennial	0.000372954	0.999627	phanerophyte	0.5177437	0.34745663	0.03803608	0.005711907	0.09105159
Acacia sessilis	shrub	0.25514656	0.8268393	0.27992433	terrestrial	0.000211117	0.99978894	self-supporting	0.004801855	0.9951982	perennial	0.000372954	0.999627	phanerophyte	0.5177437	0.34745663	0.03803608	0.005711907	0.09105159
Acacia sessilispica	shrub	0.25514656	0.8268393	0.27992433	terrestrial	0.000211117	0.99978894	self-supporting	0.004801855	0.9951982	perennial	0.000372954	0.999627	phanerophyte	0.5177437	0.34745663	0.03803608	0.005711907	0.09105159
Acacia setulifera	shrub	0.6711972	0.7052612	0.1449161	terrestrial	0.000218578	0.9997814	self-supporting	0.004554738	0.99544525	perennial	0.003011441	0.9969886	therophyte	0.08126876	0.23868111	0.08414073	0.010571921	0.5853375
Acacia shirleyi	tree	0.07729187	0.25231278	0.9652254	terrestrial	0.000228364	0.99977165	self-supporting	0.001579891	0.9984201	perennial	0.000346279	0.9996537	phanerophyte	0.9953126	0.002228423	0.000679809	0.000390757	0.001388457
Acacia shuttleworthii	shrub	0.6711972	0.7052612	0.1449161	terrestrial	0.000218578	0.9997814	self-supporting	0.004554738	0.99544525	perennial	0.003011441	0.9969886	therophyte	0.08126876	0.23868111	0.08414073	0.010571921	0.5853375
Acacia sibilans	tree	0.068768494	0.22458209	0.97433305	terrestrial	0.000217451	0.9997825	self-supporting	0.002918668	0.99708134	perennial	0.000302477	0.99969757	phanerophyte	0.9963097	0.001447504	0.000556324	0.000351892	0.00133447
Acacia sibina	shrub	0.25514656	0.8268393	0.27992433	terrestrial	0.000211117	0.99978894	self-supporting	0.004801855	0.9951982	perennial	0.000372954	0.999627	phanerophyte	0.5177437	0.34745663	0.03803608	0.005711907	0.09105159
Acacia siculiformis	shrub	0.25514656	0.8268393	0.27992433	terrestrial	0.000211117	0.99978894	self-supporting	0.004801855	0.9951982	perennial	0.000372954	0.999627	phanerophyte	0.5177437	0.34745663	0.03803608	0.005711907	0.09105159
Acacia signata	tree	0.078880884	0.24320936	0.9641645	terrestrial	0.000215467	0.9997845	self-supporting	0.003649366	0.99635065	perennial	0.000330488	0.99966955	phanerophyte	0.994466	0.002546827	0.000795622	0.000372057	0.001819609
Acacia silvestris	tree	0.06996705	0.23216566	0.973664	terrestrial	0.000236288	0.99976367	self-supporting	0.000999069	0.99900097	perennial	0.000322188	0.9996778	phanerophyte	0.99647105	0.001388163	0.000557173	0.000438622	0.001145122
Acacia simplex	tree	0.070038	0.22355247	0.97424185	terrestrial	0.000304361	0.99969566	self-supporting	0.20523511	0.7947649	perennial	0.000296071	0.99970394	phanerophyte	0.9967347	0.001211138	0.000500551	0.000401418	0.001152239
Acacia simsii	tree	0.078880884	0.24320936	0.9641645	terrestrial	0.000215467	0.9997845	self-supporting	0.003649366	0.99635065	perennial	0.000330488	0.99966955	phanerophyte	0.994466	0.002546827	0.000795622	0.000372057	0.001819609
Acacia simulans	shrub	0.25514656	0.8268393	0.27992433	terrestrial	0.000211117	0.99978894	self-supporting	0.004801855	0.9951982	perennial	0.000372954	0.999627	phanerophyte	0.5177437	0.34745663	0.03803608	0.005711907	0.09105159
Acacia singula	shrub	0.25514656	0.8268393	0.27992433	terrestrial	0.000211117	0.99978894	self-supporting	0.004801855	0.9951982	perennial	0.000372954	0.999627	phanerophyte	0.5177437	0.34745663	0.03803608	0.005711907	0.09105159
Acacia smeringa	shrub	0.25514656	0.8268393	0.27992433	terrestrial	0.000211117	0.99978894	self-supporting	0.004801855	0.9951982	perennial	0.000372954	0.999627	phanerophyte	0.5177437	0.34745663	0.03803608	0.005711907	0.09105159
Acacia solenota	shrub	0.25514656	0.8268393	0.27992433	terrestrial	0.000211117	0.99978894	self-supporting	0.004801855	0.9951982	perennial	0.000372954	0.999627	phanerophyte	0.5177437	0.34745663	0.03803608	0.005711907	0.09105159
Acacia sorophylla	shrub	0.25514656	0.8268393	0.27992433	terrestrial	0.000211117	0.99978894	self-supporting	0.004801855	0.9951982	perennial	0.000372954	0.999627	phanerophyte	0.5177437	0.34745663	0.03803608	0.005711907	0.09105159
Acacia spania	tree	0.068768494	0.22458209	0.97433305	terrestrial	0.000217451	0.9997825	self-supporting	0.002918668	0.99708134	perennial	0.000302477	0.99969757	phanerophyte	0.9963097	0.001447504	0.000556324	0.000351892	0.00133447
Acacia sparsiflora	tree	0.07094985	0.22651316	0.97344875	terrestrial	0.000242085	0.99975795	self-supporting	0.001417865	0.9985821	perennial	0.000347408	0.9996526	phanerophyte	0.9962863	0.001471207	0.000623324	0.000408689	0.001210588
Acacia spathulifolia	shrub	0.25514656	0.8268393	0.27992433	terrestrial	0.000211117	0.99978894	self-supporting	0.004801855	0.9951982	perennial	0.000372954	0.999627	phanerophyte	0.5177437	0.34745663	0.03803608	0.005711907	0.09105159
Acacia speckii	tree	0.078880884	0.24320936	0.9641645	terrestrial	0.000215467	0.9997845	self-supporting	0.003649366	0.99635065	perennial	0.000330488	0.99966955	phanerophyte	0.994466	0.002546827	0.000795622	0.000372057	0.001819609
Acacia spectabilis	tree	0.0800175	0.25138217	0.9627882	terrestrial	0.000229303	0.9997707	self-supporting	0.001805535	0.9981945	perennial	0.000341714	0.99965835	phanerophyte	0.9950702	0.002288414	0.000736829	0.000395495	0.001508995
Acacia sphacelata	shrub	0.25514656	0.8268393	0.27992433	terrestrial	0.000211117	0.99978894	self-supporting	0.004801855	0.9951982	perennial	0.000372954	0.999627	phanerophyte	0.5177437	0.34745663	0.03803608	0.005711907	0.09105159
Acacia sphacelata subsp. recurva	shrub	0.25514656	0.8268393	0.27992433	terrestrial	0.000211117	0.99978894	self-supporting	0.004801855	0.9951982	perennial	0.000372954	0.999627	phanerophyte	0.5177437	0.34745663	0.03803608	0.005711907	0.09105159
Acacia sphacelata subsp. verticillata	shrub	0.25514656	0.8268393	0.27992433	terrestrial	0.000211117	0.99978894	self-supporting	0.004801855	0.9951982	perennial	0.000372954	0.999627	phanerophyte	0.5177437	0.34745663	0.03803608	0.005711907	0.09105159
Acacia sphaerostachya	shrub	0.25514656	0.8268393	0.27992433	terrestrial	0.000211117	0.99978894	self-supporting	0.004801855	0.9951982	perennial	0.000372954	0.999627	phanerophyte	0.5177437	0.34745663	0.03803608	0.005711907	0.09105159
Acacia sphenophylla	shrub	0.25514656	0.8268393	0.27992433	terrestrial	0.000211117	0.99978894	self-supporting	0.004801855	0.9951982	perennial	0.000372954	0.999627	phanerophyte	0.5177437	0.34745663	0.03803608	0.005711907	0.09105159
Acacia spilleriana	shrub	0.25514656	0.8268393	0.27992433	terrestrial	0.000211117	0.99978894	self-supporting	0.004801855	0.9951982	perennial	0.000372954	0.999627	phanerophyte	0.5177437	0.34745663	0.03803608	0.005711907	0.09105159
Acacia spinescens	shrub	0.25514656	0.8268393	0.27992433	terrestrial	0.000211117	0.99978894	self-supporting	0.004801855	0.9951982	perennial	0.000372954	0.999627	phanerophyte	0.5177437	0.34745663	0.03803608	0.005711907	0.09105159
Acacia spinosissima	shrub	0.25514656	0.8268393	0.27992433	terrestrial	0.000211117	0.99978894	self-supporting	0.004801855	0.9951982	perennial	0.000372954	0.999627	phanerophyte	0.5177437	0.34745663	0.03803608	0.005711907	0.09105159
Acacia spirorbis	tree	0.07560284	0.24695067	0.9662932	terrestrial	0.000223404	0.99977666	self-supporting	0.001927443	0.9980725	perennial	0.000330536	0.99966943	phanerophyte	0.99572915	0.002011783	0.000578635	0.000350145	0.001330289
Acacia spirorbis subsp. solandri	tree	0.078880884	0.24320936	0.9641645	terrestrial	0.000215467	0.9997845	self-supporting	0.003649366	0.99635065	perennial	0.000330488	0.99966955	phanerophyte	0.994466	0.002546827	0.000795622	0.000372057	0.001819609
Acacia spondylophylla	shrub	0.25514656	0.8268393	0.27992433	terrestrial	0.000211117	0.99978894	self-supporting	0.004801855	0.9951982	perennial	0.000372954	0.999627	phanerophyte	0.5177437	0.34745663	0.03803608	0.005711907	0.09105159
Acacia spongolitica	shrub	0.25514656	0.8268393	0.27992433	terrestrial	0.000211117	0.99978894	self-supporting	0.004801855	0.9951982	perennial	0.000372954	0.999627	phanerophyte	0.5177437	0.34745663	0.03803608	0.005711907	0.09105159
Acacia squamata	shrub	0.6711972	0.7052612	0.1449161	terrestrial	0.000218578	0.9997814	self-supporting	0.004554738	0.99544525	perennial	0.003011441	0.9969886	therophyte	0.08126876	0.23868111	0.08414073	0.010571921	0.5853375
Acacia startii	shrub	0.25514656	0.8268393	0.27992433	terrestrial	0.000211117	0.99978894	self-supporting	0.004801855	0.9951982	perennial	0.000372954	0.999627	phanerophyte	0.5177437	0.34745663	0.03803608	0.005711907	0.09105159
Acacia steedmanii	tree	0.078880884	0.24320936	0.9641645	terrestrial	0.000215467	0.9997845	self-supporting	0.003649366	0.99635065	perennial	0.000330488	0.99966955	phanerophyte	0.994466	0.002546827	0.000795622	0.000372057	0.001819609
Acacia stellaticeps	shrub	0.25514656	0.8268393	0.27992433	terrestrial	0.000211117	0.99978894	self-supporting	0.004801855	0.9951982	perennial	0.000372954	0.999627	phanerophyte	0.5177437	0.34745663	0.03803608	0.005711907	0.09105159
Acacia stenophylla	tree	0.0800175	0.25138217	0.9627882	terrestrial	0.000229303	0.9997707	self-supporting	0.001805535	0.9981945	perennial	0.000341714	0.99965835	phanerophyte	0.9950702	0.002288414	0.000736829	0.000395495	0.001508995
Acacia stenoptera	shrub	0.6711972	0.7052612	0.1449161	terrestrial	0.000218578	0.9997814	self-supporting	0.004554738	0.99544525	perennial	0.003011441	0.9969886	therophyte	0.08126876	0.23868111	0.08414073	0.010571921	0.5853375
Acacia stereophylla	tree	0.078880884	0.24320936	0.9641645	terrestrial	0.000215467	0.9997845	self-supporting	0.003649366	0.99635065	perennial	0.000330488	0.99966955	phanerophyte	0.994466	0.002546827	0.000795622	0.000372057	0.001819609
Acacia stereophylla var. cylindrata	tree	0.078880884	0.24320936	0.9641645	terrestrial	0.000215467	0.9997845	self-supporting	0.003649366	0.99635065	perennial	0.000330488	0.99966955	phanerophyte	0.994466	0.002546827	0.000795622	0.000372057	0.001819609
Acacia stigmatophylla	shrub	0.25514656	0.8268393	0.27992433	terrestrial	0.000211117	0.99978894	self-supporting	0.004801855	0.9951982	perennial	0.000372954	0.999627	phanerophyte	0.5177437	0.34745663	0.03803608	0.005711907	0.09105159
Acacia stipuligera	shrub	0.25514656	0.8268393	0.27992433	terrestrial	0.000211117	0.99978894	self-supporting	0.004801855	0.9951982	perennial	0.000372954	0.999627	phanerophyte	0.5177437	0.34745663	0.03803608	0.005711907	0.09105159
Acacia stipulosa	shrub	0.25514656	0.8268393	0.27992433	terrestrial	0.000211117	0.99978894	self-supporting	0.004801855	0.9951982	perennial	0.000372954	0.999627	phanerophyte	0.5177437	0.34745663	0.03803608	0.005711907	0.09105159
Acacia storyi	tree	0.078880884	0.24320936	0.9641645	terrestrial	0.000215467	0.9997845	self-supporting	0.003649366	0.99635065	perennial	0.000330488	0.99966955	phanerophyte	0.994466	0.002546827	0.000795622	0.000372057	0.001819609
Acacia striatifolia	tree	0.078880884	0.24320936	0.9641645	terrestrial	0.000215467	0.9997845	self-supporting	0.003649366	0.99635065	perennial	0.000330488	0.99966955	phanerophyte	0.994466	0.002546827	0.000795622	0.000372057	0.001819609
Acacia stricta	tree	0.0800175	0.25138217	0.9627882	terrestrial	0.000229303	0.9997707	self-supporting	0.001805535	0.9981945	perennial	0.000341714	0.99965835	phanerophyte	0.9950702	0.002288414	0.000736829	0.000395495	0.001508995
Acacia strongylophylla	shrub	0.25514656	0.8268393	0.27992433	terrestrial	0.000211117	0.99978894	self-supporting	0.004801855	0.9951982	perennial	0.000372954	0.999627	phanerophyte	0.5177437	0.34745663	0.03803608	0.005711907	0.09105159
Acacia suaveolens	shrub	0.24210122	0.8322157	0.27643242	terrestrial	0.000225455	0.9997745	self-supporting	0.002083738	0.9979163	perennial	0.00038995	0.9996101	phanerophyte	0.8899872	0.0765829	0.010354856	0.002231734	0.020843389
Acacia subcaerulea	shrub	0.25514656	0.8268393	0.27992433	terrestrial	0.000211117	0.99978894	self-supporting	0.004801855	0.9951982	perennial	0.000372954	0.999627	phanerophyte	0.5177437	0.34745663	0.03803608	0.005711907	0.09105159
Acacia subflexuosa	shrub	0.25514656	0.8268393	0.27992433	terrestrial	0.000211117	0.99978894	self-supporting	0.004801855	0.9951982	perennial	0.000372954	0.999627	phanerophyte	0.5177437	0.34745663	0.03803608	0.005711907	0.09105159
Acacia subflexuosa subsp. capillata	shrub	0.25514656	0.8268393	0.27992433	terrestrial	0.000211117	0.99978894	self-supporting	0.004801855	0.9951982	perennial	0.000372954	0.999627	phanerophyte	0.5177437	0.34745663	0.03803608	0.005711907	0.09105159
Acacia sublanata	shrub	0.25514656	0.8268393	0.27992433	terrestrial	0.000211117	0.99978894	self-supporting	0.004801855	0.9951982	perennial	0.000372954	0.999627	phanerophyte	0.5177437	0.34745663	0.03803608	0.005711907	0.09105159
Acacia subporosa	tree	0.068768494	0.22458209	0.97433305	terrestrial	0.000217451	0.9997825	self-supporting	0.002918668	0.99708134	perennial	0.000302477	0.99969757	phanerophyte	0.9963097	0.001447504	0.000556324	0.000351892	0.00133447
Acacia subracemosa	shrub	0.25514656	0.8268393	0.27992433	terrestrial	0.000211117	0.99978894	self-supporting	0.004801855	0.9951982	perennial	0.000372954	0.999627	phanerophyte	0.5177437	0.34745663	0.03803608	0.005711907	0.09105159
Acacia subrigida	shrub	0.25514656	0.8268393	0.27992433	terrestrial	0.000211117	0.99978894	self-supporting	0.004801855	0.9951982	perennial	0.000372954	0.999627	phanerophyte	0.5177437	0.34745663	0.03803608	0.005711907	0.09105159
Acacia subsessilis	shrub	0.25514656	0.8268393	0.27992433	terrestrial	0.000211117	0.99978894	self-supporting	0.004801855	0.9951982	perennial	0.000372954	0.999627	phanerophyte	0.5177437	0.34745663	0.03803608	0.005711907	0.09105159
Acacia subternata	shrub	0.25514656	0.8268393	0.27992433	terrestrial	0.000211117	0.99978894	self-supporting	0.004801855	0.9951982	perennial	0.000372954	0.999627	phanerophyte	0.5177437	0.34745663	0.03803608	0.005711907	0.09105159
Acacia subtessarogona	tree	0.068768494	0.22458209	0.97433305	terrestrial	0.000217451	0.9997825	self-supporting	0.002918668	0.99708134	perennial	0.000302477	0.99969757	phanerophyte	0.9963097	0.001447504	0.000556324	0.000351892	0.00133447
Acacia subtilinervis	shrub	0.25514656	0.8268393	0.27992433	terrestrial	0.000211117	0.99978894	self-supporting	0.004801855	0.9951982	perennial	0.000372954	0.999627	phanerophyte	0.5177437	0.34745663	0.03803608	0.005711907	0.09105159
Acacia subulata	tree	0.078880884	0.24320936	0.9641645	terrestrial	0.000215467	0.9997845	self-supporting	0.003649366	0.99635065	perennial	0.000330488	0.99966955	phanerophyte	0.994466	0.002546827	0.000795622	0.000372057	0.001819609
Acacia sulcata	shrub	0.25514656	0.8268393	0.27992433	terrestrial	0.000211117	0.99978894	self-supporting	0.004801855	0.9951982	perennial	0.000372954	0.999627	phanerophyte	0.5177437	0.34745663	0.03803608	0.005711907	0.09105159
Acacia sulcata var. planoconvexa	shrub	0.25514656	0.8268393	0.27992433	terrestrial	0.000211117	0.99978894	self-supporting	0.004801855	0.9951982	perennial	0.000372954	0.999627	phanerophyte	0.5177437	0.34745663	0.03803608	0.005711907	0.09105159
Acacia sulcata var. platyphylla	shrub	0.25514656	0.8268393	0.27992433	terrestrial	0.000211117	0.99978894	self-supporting	0.004801855	0.9951982	perennial	0.000372954	0.999627	phanerophyte	0.5177437	0.34745663	0.03803608	0.005711907	0.09105159
Acacia symonii	tree	0.078880884	0.24320936	0.9641645	terrestrial	0.000215467	0.9997845	self-supporting	0.003649366	0.99635065	perennial	0.000330488	0.99966955	phanerophyte	0.994466	0.002546827	0.000795622	0.000372057	0.001819609
Acacia synchronicia	tree	0.078880884	0.24320936	0.9641645	terrestrial	0.000215467	0.9997845	self-supporting	0.003649366	0.99635065	perennial	0.000330488	0.99966955	phanerophyte	0.994466	0.002546827	0.000795622	0.000372057	0.001819609
Acacia tarculensis	shrub	0.25514656	0.8268393	0.27992433	terrestrial	0.000211117	0.99978894	self-supporting	0.004801855	0.9951982	perennial	0.000372954	0.999627	phanerophyte	0.5177437	0.34745663	0.03803608	0.005711907	0.09105159
Acacia tayloriana	shrub	0.25514656	0.8268393	0.27992433	terrestrial	0.000211117	0.99978894	self-supporting	0.004801855	0.9951982	perennial	0.000372954	0.999627	phanerophyte	0.5177437	0.34745663	0.03803608	0.005711907	0.09105159
Acacia telmica	shrub	0.25514656	0.8268393	0.27992433	terrestrial	0.000211117	0.99978894	self-supporting	0.004801855	0.9951982	perennial	0.000372954	0.999627	phanerophyte	0.5177437	0.34745663	0.03803608	0.005711907	0.09105159
Acacia tenuinervis	tree	0.078880884	0.24320936	0.9641645	terrestrial	0.000215467	0.9997845	self-supporting	0.003649366	0.99635065	perennial	0.000330488	0.99966955	phanerophyte	0.994466	0.002546827	0.000795622	0.000372057	0.001819609
Acacia tenuior	shrub	0.25514656	0.8268393	0.27992433	terrestrial	0.000211117	0.99978894	self-supporting	0.004801855	0.9951982	perennial	0.000372954	0.999627	phanerophyte	0.5177437	0.34745663	0.03803608	0.005711907	0.09105159
Acacia tenuispica	tree	0.078880884	0.24320936	0.9641645	terrestrial	0.000215467	0.9997845	self-supporting	0.003649366	0.99635065	perennial	0.000330488	0.99966955	phanerophyte	0.994466	0.002546827	0.000795622	0.000372057	0.001819609
Acacia tenuissima	shrub	0.24210122	0.8322157	0.27643242	terrestrial	0.000225455	0.9997745	self-supporting	0.002083738	0.9979163	perennial	0.00038995	0.9996101	phanerophyte	0.8899872	0.0765829	0.010354856	0.002231734	0.020843389
Acacia tephrina	tree	0.068768494	0.22458209	0.97433305	terrestrial	0.000217451	0.9997825	self-supporting	0.002918668	0.99708134	perennial	0.000302477	0.99969757	phanerophyte	0.9963097	0.001447504	0.000556324	0.000351892	0.00133447
Acacia teretifolia	shrub	0.6711972	0.7052612	0.1449161	terrestrial	0.000218578	0.9997814	self-supporting	0.004554738	0.99544525	perennial	0.003011441	0.9969886	therophyte	0.08126876	0.23868111	0.08414073	0.010571921	0.5853375
Acacia terminalis	tree	0.0800175	0.25138217	0.9627882	terrestrial	0.000229303	0.9997707	self-supporting	0.001805535	0.9981945	perennial	0.000341714	0.99965835	phanerophyte	0.9950702	0.002288414	0.000736829	0.000395495	0.001508995
Acacia tessellata	tree	0.078880884	0.24320936	0.9641645	terrestrial	0.000215467	0.9997845	self-supporting	0.003649366	0.99635065	perennial	0.000330488	0.99966955	phanerophyte	0.994466	0.002546827	0.000795622	0.000372057	0.001819609
Acacia tetanophylla	shrub	0.25514656	0.8268393	0.27992433	terrestrial	0.000211117	0.99978894	self-supporting	0.004801855	0.9951982	perennial	0.000372954	0.999627	phanerophyte	0.5177437	0.34745663	0.03803608	0.005711907	0.09105159
Acacia tetragonocarpa	shrub	0.25514656	0.8268393	0.27992433	terrestrial	0.000211117	0.99978894	self-supporting	0.004801855	0.9951982	perennial	0.000372954	0.999627	phanerophyte	0.5177437	0.34745663	0.03803608	0.005711907	0.09105159
Acacia tetragonophylla	tree	0.077317536	0.25341874	0.9626366	terrestrial	0.000238562	0.9997614	self-supporting	0.002935303	0.99706465	perennial	0.000369001	0.9996309	phanerophyte	0.99358726	0.00317169	0.000894049	0.000369942	0.001977094
Acacia tetraneura	shrub	0.25514656	0.8268393	0.27992433	terrestrial	0.000211117	0.99978894	self-supporting	0.004801855	0.9951982	perennial	0.000372954	0.999627	phanerophyte	0.5177437	0.34745663	0.03803608	0.005711907	0.09105159
Acacia tetraptera	shrub	0.25514656	0.8268393	0.27992433	terrestrial	0.000211117	0.99978894	self-supporting	0.004801855	0.9951982	perennial	0.000372954	0.999627	phanerophyte	0.5177437	0.34745663	0.03803608	0.005711907	0.09105159
Acacia thomsonii	tree	0.078880884	0.24320936	0.9641645	terrestrial	0.000215467	0.9997845	self-supporting	0.003649366	0.99635065	perennial	0.000330488	0.99966955	phanerophyte	0.994466	0.002546827	0.000795622	0.000372057	0.001819609
Acacia tindaleae	shrub	0.25514656	0.8268393	0.27992433	terrestrial	0.000211117	0.99978894	self-supporting	0.004801855	0.9951982	perennial	0.000372954	0.999627	phanerophyte	0.5177437	0.34745663	0.03803608	0.005711907	0.09105159
Acacia tolmerensis	shrub	0.25514656	0.8268393	0.27992433	terrestrial	0.000211117	0.99978894	self-supporting	0.004801855	0.9951982	perennial	0.000372954	0.999627	phanerophyte	0.5177437	0.34745663	0.03803608	0.005711907	0.09105159
Acacia torticarpa	shrub	0.25514656	0.8268393	0.27992433	terrestrial	0.000211117	0.99978894	self-supporting	0.004801855	0.9951982	perennial	0.000372954	0.999627	phanerophyte	0.5177437	0.34745663	0.03803608	0.005711907	0.09105159
Acacia torulosa	tree	0.078880884	0.24320936	0.9641645	terrestrial	0.000215467	0.9997845	self-supporting	0.003649366	0.99635065	perennial	0.000330488	0.99966955	phanerophyte	0.994466	0.002546827	0.000795622	0.000372057	0.001819609
Acacia trachycarpa	tree	0.0776133	0.24820405	0.96505886	terrestrial	0.00023489	0.9997651	self-supporting	0.002778236	0.9972218	perennial	0.000348586	0.99965143	phanerophyte	0.99518317	0.002375427	0.000650828	0.000355421	0.001435125
Acacia trachyphloia	tree	0.0800175	0.25138217	0.9627882	terrestrial	0.000229303	0.9997707	self-supporting	0.001805535	0.9981945	perennial	0.000341714	0.99965835	phanerophyte	0.9950702	0.002288414	0.000736829	0.000395495	0.001508995
Acacia translucens	shrub	0.25514656	0.8268393	0.27992433	terrestrial	0.000211117	0.99978894	self-supporting	0.004801855	0.9951982	perennial	0.000372954	0.999627	phanerophyte	0.5177437	0.34745663	0.03803608	0.005711907	0.09105159
Acacia tratmaniana	shrub	0.25514656	0.8268393	0.27992433	terrestrial	0.000211117	0.99978894	self-supporting	0.004801855	0.9951982	perennial	0.000372954	0.999627	phanerophyte	0.5177437	0.34745663	0.03803608	0.005711907	0.09105159
Acacia trigonophylla	shrub	0.25514656	0.8268393	0.27992433	terrestrial	0.000211117	0.99978894	self-supporting	0.004801855	0.9951982	perennial	0.000372954	0.999627	phanerophyte	0.5177437	0.34745663	0.03803608	0.005711907	0.09105159
Acacia trinalis	tree	0.078880884	0.24320936	0.9641645	terrestrial	0.000215467	0.9997845	self-supporting	0.003649366	0.99635065	perennial	0.000330488	0.99966955	phanerophyte	0.994466	0.002546827	0.000795622	0.000372057	0.001819609
Acacia trinervata	tree	0.078880884	0.24320936	0.9641645	terrestrial	0.000215467	0.9997845	self-supporting	0.003649366	0.99635065	perennial	0.000330488	0.99966955	phanerophyte	0.994466	0.002546827	0.000795622	0.000372057	0.001819609
Acacia trineura	tree	0.078880884	0.24320936	0.9641645	terrestrial	0.000215467	0.9997845	self-supporting	0.003649366	0.99635065	perennial	0.000330488	0.99966955	phanerophyte	0.994466	0.002546827	0.000795622	0.000372057	0.001819609
Acacia triptera	tree	0.078880884	0.24320936	0.9641645	terrestrial	0.000215467	0.9997845	self-supporting	0.003649366	0.99635065	perennial	0.000330488	0.99966955	phanerophyte	0.994466	0.002546827	0.000795622	0.000372057	0.001819609
Acacia triptycha	tree	0.078880884	0.24320936	0.9641645	terrestrial	0.000215467	0.9997845	self-supporting	0.003649366	0.99635065	perennial	0.000330488	0.99966955	phanerophyte	0.994466	0.002546827	0.000795622	0.000372057	0.001819609
Acacia triquetra	shrub	0.25514656	0.8268393	0.27992433	terrestrial	0.000211117	0.99978894	self-supporting	0.004801855	0.9951982	perennial	0.000372954	0.999627	phanerophyte	0.5177437	0.34745663	0.03803608	0.005711907	0.09105159
Acacia tropica	tree	0.078880884	0.24320936	0.9641645	terrestrial	0.000215467	0.9997845	self-supporting	0.003649366	0.99635065	perennial	0.000330488	0.99966955	phanerophyte	0.994466	0.002546827	0.000795622	0.000372057	0.001819609
Acacia truculenta	shrub	0.25514656	0.8268393	0.27992433	terrestrial	0.000211117	0.99978894	self-supporting	0.004801855	0.9951982	perennial	0.000372954	0.999627	phanerophyte	0.5177437	0.34745663	0.03803608	0.005711907	0.09105159
Acacia trulliformis	shrub	0.25514656	0.8268393	0.27992433	terrestrial	0.000211117	0.99978894	self-supporting	0.004801855	0.9951982	perennial	0.000372954	0.999627	phanerophyte	0.5177437	0.34745663	0.03803608	0.005711907	0.09105159
Acacia truncata	shrub	0.25514656	0.8268393	0.27992433	terrestrial	0.000211117	0.99978894	self-supporting	0.004801855	0.9951982	perennial	0.000372954	0.999627	phanerophyte	0.5177437	0.34745663	0.03803608	0.005711907	0.09105159
Acacia tuberculata	shrub	0.25514656	0.8268393	0.27992433	terrestrial	0.000211117	0.99978894	self-supporting	0.004801855	0.9951982	perennial	0.000372954	0.999627	phanerophyte	0.5177437	0.34745663	0.03803608	0.005711907	0.09105159
Acacia tumida	tree	0.075992115	0.2645181	0.961742	terrestrial	0.00023842	0.99976164	self-supporting	0.003272203	0.9967278	perennial	0.000408432	0.9995915	phanerophyte	0.99189717	0.004237954	0.001134607	0.000407192	0.002322983
Acacia tysonii	tree	0.078880884	0.24320936	0.9641645	terrestrial	0.000215467	0.9997845	self-supporting	0.003649366	0.99635065	perennial	0.000330488	0.99966955	phanerophyte	0.994466	0.002546827	0.000795622	0.000372057	0.001819609
Acacia ulicifolia	shrub	0.25514656	0.8268393	0.27992433	terrestrial	0.000211117	0.99978894	self-supporting	0.004801855	0.9951982	perennial	0.000372954	0.999627	phanerophyte	0.5177437	0.34745663	0.03803608	0.005711907	0.09105159
Acacia ulicina	shrub	0.25514656	0.8268393	0.27992433	terrestrial	0.000211117	0.99978894	self-supporting	0.004801855	0.9951982	perennial	0.000372954	0.999627	phanerophyte	0.5177437	0.34745663	0.03803608	0.005711907	0.09105159
Acacia uliginosa	shrub	0.25514656	0.8268393	0.27992433	terrestrial	0.000211117	0.99978894	self-supporting	0.004801855	0.9951982	perennial	0.000372954	0.999627	phanerophyte	0.5177437	0.34745663	0.03803608	0.005711907	0.09105159
Acacia umbellata	tree	0.078880884	0.24320936	0.9641645	terrestrial	0.000215467	0.9997845	self-supporting	0.003649366	0.99635065	perennial	0.000330488	0.99966955	phanerophyte	0.994466	0.002546827	0.000795622	0.000372057	0.001819609
Acacia uncifera	tree	0.078880884	0.24320936	0.9641645	terrestrial	0.000215467	0.9997845	self-supporting	0.003649366	0.99635065	perennial	0.000330488	0.99966955	phanerophyte	0.994466	0.002546827	0.000795622	0.000372057	0.001819609
Acacia uncinata	shrub	0.25514656	0.8268393	0.27992433	terrestrial	0.000211117	0.99978894	self-supporting	0.004801855	0.9951982	perennial	0.000372954	0.999627	phanerophyte	0.5177437	0.34745663	0.03803608	0.005711907	0.09105159
Acacia uncinella	shrub	0.25514656	0.8268393	0.27992433	terrestrial	0.000211117	0.99978894	self-supporting	0.004801855	0.9951982	perennial	0.000372954	0.999627	phanerophyte	0.5177437	0.34745663	0.03803608	0.005711907	0.09105159
Acacia undoolyana	tree	0.078880884	0.24320936	0.9641645	terrestrial	0.000215467	0.9997845	self-supporting	0.003649366	0.99635065	perennial	0.000330488	0.99966955	phanerophyte	0.994466	0.002546827	0.000795622	0.000372057	0.001819609
Acacia undosa	shrub	0.25514656	0.8268393	0.27992433	terrestrial	0.000211117	0.99978894	self-supporting	0.004801855	0.9951982	perennial	0.000372954	0.999627	phanerophyte	0.5177437	0.34745663	0.03803608	0.005711907	0.09105159
Acacia undulifolia	shrub	0.25514656	0.8268393	0.27992433	terrestrial	0.000211117	0.99978894	self-supporting	0.004801855	0.9951982	perennial	0.000372954	0.999627	phanerophyte	0.5177437	0.34745663	0.03803608	0.005711907	0.09105159
Acacia unguicula	tree	0.078880884	0.24320936	0.9641645	terrestrial	0.000215467	0.9997845	self-supporting	0.003649366	0.99635065	perennial	0.000330488	0.99966955	phanerophyte	0.994466	0.002546827	0.000795622	0.000372057	0.001819609
Acacia unifissilis	shrub	0.25514656	0.8268393	0.27992433	terrestrial	0.000211117	0.99978894	self-supporting	0.004801855	0.9951982	perennial	0.000372954	0.999627	phanerophyte	0.5177437	0.34745663	0.03803608	0.005711907	0.09105159
Acacia urophylla	shrub	0.25514656	0.8268393	0.27992433	terrestrial	0.000211117	0.99978894	self-supporting	0.004801855	0.9951982	perennial	0.000372954	0.999627	phanerophyte	0.5177437	0.34745663	0.03803608	0.005711907	0.09105159
Acacia validinervia	shrub	0.25514656	0.8268393	0.27992433	terrestrial	0.000211117	0.99978894	self-supporting	0.004801855	0.9951982	perennial	0.000372954	0.999627	phanerophyte	0.5177437	0.34745663	0.03803608	0.005711907	0.09105159
Acacia varia	shrub	0.6711972	0.7052612	0.1449161	terrestrial	0.000218578	0.9997814	self-supporting	0.004554738	0.99544525	perennial	0.003011441	0.9969886	therophyte	0.08126876	0.23868111	0.08414073	0.010571921	0.5853375
Acacia varia var. crassinervis	shrub	0.6711972	0.7052612	0.1449161	terrestrial	0.000218578	0.9997814	self-supporting	0.004554738	0.99544525	perennial	0.003011441	0.9969886	therophyte	0.08126876	0.23868111	0.08414073	0.010571921	0.5853375
Acacia varia var. parviflora	shrub	0.25514656	0.8268393	0.27992433	terrestrial	0.000211117	0.99978894	self-supporting	0.004801855	0.9951982	perennial	0.000372954	0.999627	phanerophyte	0.5177437	0.34745663	0.03803608	0.005711907	0.09105159
Acacia vassalii	shrub	0.25514656	0.8268393	0.27992433	terrestrial	0.000211117	0.99978894	self-supporting	0.004801855	0.9951982	perennial	0.000372954	0.999627	phanerophyte	0.5177437	0.34745663	0.03803608	0.005711907	0.09105159
Acacia venulosa	shrub	0.25514656	0.8268393	0.27992433	terrestrial	0.000211117	0.99978894	self-supporting	0.004801855	0.9951982	perennial	0.000372954	0.999627	phanerophyte	0.5177437	0.34745663	0.03803608	0.005711907	0.09105159
Acacia verniciflua	tree	0.0800175	0.25138217	0.9627882	terrestrial	0.000229303	0.9997707	self-supporting	0.001805535	0.9981945	perennial	0.000341714	0.99965835	phanerophyte	0.9950702	0.002288414	0.000736829	0.000395495	0.001508995
Acacia veronica	tree	0.078880884	0.24320936	0.9641645	terrestrial	0.000215467	0.9997845	self-supporting	0.003649366	0.99635065	perennial	0.000330488	0.99966955	phanerophyte	0.994466	0.002546827	0.000795622	0.000372057	0.001819609
Acacia verricula	tree	0.078880884	0.24320936	0.9641645	terrestrial	0.000215467	0.9997845	self-supporting	0.003649366	0.99635065	perennial	0.000330488	0.99966955	phanerophyte	0.994466	0.002546827	0.000795622	0.000372057	0.001819609
Acacia verticillata	tree	0.0693621	0.27485994	0.9693514	terrestrial	0.000222468	0.9997775	self-supporting	0.002403986	0.99759597	perennial	0.00035787	0.99964213	phanerophyte	0.9964385	0.001570893	0.000509125	0.000375218	0.001106211
Acacia verticillata subsp. cephalantha	tree	0.078880884	0.24320936	0.9641645	terrestrial	0.000215467	0.9997845	self-supporting	0.003649366	0.99635065	perennial	0.000330488	0.99966955	phanerophyte	0.994466	0.002546827	0.000795622	0.000372057	0.001819609
Acacia verticillata subsp. ovoidea	shrub	0.25514656	0.8268393	0.27992433	terrestrial	0.000211117	0.99978894	self-supporting	0.004801855	0.9951982	perennial	0.000372954	0.999627	phanerophyte	0.5177437	0.34745663	0.03803608	0.005711907	0.09105159
Acacia verticillata subsp. ruscifolia	tree	0.078880884	0.24320936	0.9641645	terrestrial	0.000215467	0.9997845	self-supporting	0.003649366	0.99635065	perennial	0.000330488	0.99966955	phanerophyte	0.994466	0.002546827	0.000795622	0.000372057	0.001819609
Acacia vestita	shrub	0.24210122	0.8322157	0.27643242	terrestrial	0.000225455	0.9997745	self-supporting	0.002083738	0.9979163	perennial	0.00038995	0.9996101	phanerophyte	0.8899872	0.0765829	0.010354856	0.002231734	0.020843389
Acacia victoriae	tree	0.07887555	0.25893325	0.9617224	terrestrial	0.000248696	0.99975127	self-supporting	0.003319735	0.99668026	perennial	0.000384833	0.9996152	phanerophyte	0.9921821	0.004040842	0.001108596	0.000401612	0.002266779
Acacia viscidula	tree	0.078880884	0.24320936	0.9641645	terrestrial	0.000215467	0.9997845	self-supporting	0.003649366	0.99635065	perennial	0.000330488	0.99966955	phanerophyte	0.994466	0.002546827	0.000795622	0.000372057	0.001819609
Acacia viscifolia	shrub	0.25514656	0.8268393	0.27992433	terrestrial	0.000211117	0.99978894	self-supporting	0.004801855	0.9951982	perennial	0.000372954	0.999627	phanerophyte	0.5177437	0.34745663	0.03803608	0.005711907	0.09105159
Acacia vittata	shrub	0.25514656	0.8268393	0.27992433	terrestrial	0.000211117	0.99978894	self-supporting	0.004801855	0.9951982	perennial	0.000372954	0.999627	phanerophyte	0.5177437	0.34745663	0.03803608	0.005711907	0.09105159
Acacia volubilis	shrub	0.25514656	0.8268393	0.27992433	terrestrial	0.000211117	0.99978894	self-supporting	0.004801855	0.9951982	perennial	0.000372954	0.999627	phanerophyte	0.5177437	0.34745663	0.03803608	0.005711907	0.09105159
Acacia wanyu	tree	0.078880884	0.24320936	0.9641645	terrestrial	0.000215467	0.9997845	self-supporting	0.003649366	0.99635065	perennial	0.000330488	0.99966955	phanerophyte	0.994466	0.002546827	0.000795622	0.000372057	0.001819609
Acacia wardellii	tree	0.078880884	0.24320936	0.9641645	terrestrial	0.000215467	0.9997845	self-supporting	0.003649366	0.99635065	perennial	0.000330488	0.99966955	phanerophyte	0.994466	0.002546827	0.000795622	0.000372057	0.001819609
Acacia warramaba	shrub	0.25514656	0.8268393	0.27992433	terrestrial	0.000211117	0.99978894	self-supporting	0.004801855	0.9951982	perennial	0.000372954	0.999627	phanerophyte	0.5177437	0.34745663	0.03803608	0.005711907	0.09105159
Acacia wattsiana	tree	0.0800175	0.25138217	0.9627882	terrestrial	0.000229303	0.9997707	self-supporting	0.001805535	0.9981945	perennial	0.000341714	0.99965835	phanerophyte	0.9950702	0.002288414	0.000736829	0.000395495	0.001508995
Acacia websteri	tree	0.078880884	0.24320936	0.9641645	terrestrial	0.000215467	0.9997845	self-supporting	0.003649366	0.99635065	perennial	0.000330488	0.99966955	phanerophyte	0.994466	0.002546827	0.000795622	0.000372057	0.001819609
Acacia wetarensis	tree	0.068768494	0.22458209	0.97433305	terrestrial	0.000217451	0.9997825	self-supporting	0.002918668	0.99708134	perennial	0.000302477	0.99969757	phanerophyte	0.9963097	0.001447504	0.000556324	0.000351892	0.00133447
Acacia whibleyana	shrub	0.25514656	0.8268393	0.27992433	terrestrial	0.000211117	0.99978894	self-supporting	0.004801855	0.9951982	perennial	0.000372954	0.999627	phanerophyte	0.5177437	0.34745663	0.03803608	0.005711907	0.09105159
Acacia whitei	shrub	0.25514656	0.8268393	0.27992433	terrestrial	0.000211117	0.99978894	self-supporting	0.004801855	0.9951982	perennial	0.000372954	0.999627	phanerophyte	0.5177437	0.34745663	0.03803608	0.005711907	0.09105159
Acacia wickhamii	shrub	0.25514656	0.8268393	0.27992433	terrestrial	0.000211117	0.99978894	self-supporting	0.004801855	0.9951982	perennial	0.000372954	0.999627	phanerophyte	0.5177437	0.34745663	0.03803608	0.005711907	0.09105159
Acacia wickhamii subsp. cassitera	shrub	0.25514656	0.8268393	0.27992433	terrestrial	0.000211117	0.99978894	self-supporting	0.004801855	0.9951982	perennial	0.000372954	0.999627	phanerophyte	0.5177437	0.34745663	0.03803608	0.005711907	0.09105159
Acacia wilcoxii	shrub	0.25514656	0.8268393	0.27992433	terrestrial	0.000211117	0.99978894	self-supporting	0.004801855	0.9951982	perennial	0.000372954	0.999627	phanerophyte	0.5177437	0.34745663	0.03803608	0.005711907	0.09105159
Acacia wilhelmiana	shrub	0.25514656	0.8268393	0.27992433	terrestrial	0.000211117	0.99978894	self-supporting	0.004801855	0.9951982	perennial	0.000372954	0.999627	phanerophyte	0.5177437	0.34745663	0.03803608	0.005711907	0.09105159
Acacia willdenowiana	shrub	0.25514656	0.8268393	0.27992433	terrestrial	0.000211117	0.99978894	self-supporting	0.004801855	0.9951982	perennial	0.000372954	0.999627	phanerophyte	0.5177437	0.34745663	0.03803608	0.005711907	0.09105159
Acacia williamsonii	shrub	0.24210122	0.8322157	0.27643242	terrestrial	0.000225455	0.9997745	self-supporting	0.002083738	0.9979163	perennial	0.00038995	0.9996101	phanerophyte	0.8899872	0.0765829	0.010354856	0.002231734	0.020843389
Acacia wilsonii	shrub	0.25514656	0.8268393	0.27992433	terrestrial	0.000211117	0.99978894	self-supporting	0.004801855	0.9951982	perennial	0.000372954	0.999627	phanerophyte	0.5177437	0.34745663	0.03803608	0.005711907	0.09105159
Acacia wiseana	shrub	0.25514656	0.8268393	0.27992433	terrestrial	0.000211117	0.99978894	self-supporting	0.004801855	0.9951982	perennial	0.000372954	0.999627	phanerophyte	0.5177437	0.34745663	0.03803608	0.005711907	0.09105159
Acacia xanthina	tree	0.078880884	0.24320936	0.9641645	terrestrial	0.000215467	0.9997845	self-supporting	0.003649366	0.99635065	perennial	0.000330488	0.99966955	phanerophyte	0.994466	0.002546827	0.000795622	0.000372057	0.001819609
Acacia xanthocarpa	shrub	0.25514656	0.8268393	0.27992433	terrestrial	0.000211117	0.99978894	self-supporting	0.004801855	0.9951982	perennial	0.000372954	0.999627	phanerophyte	0.5177437	0.34745663	0.03803608	0.005711907	0.09105159
Acacia xerophila	shrub	0.25514656	0.8268393	0.27992433	terrestrial	0.000211117	0.99978894	self-supporting	0.004801855	0.9951982	perennial	0.000372954	0.999627	phanerophyte	0.5177437	0.34745663	0.03803608	0.005711907	0.09105159
Acacia xerophila var. brevior	shrub	0.25514656	0.8268393	0.27992433	terrestrial	0.000211117	0.99978894	self-supporting	0.004801855	0.9951982	perennial	0.000372954	0.999627	phanerophyte	0.5177437	0.34745663	0.03803608	0.005711907	0.09105159
Acacia xiphophylla	tree	0.078880884	0.24320936	0.9641645	terrestrial	0.000215467	0.9997845	self-supporting	0.003649366	0.99635065	perennial	0.000330488	0.99966955	phanerophyte	0.994466	0.002546827	0.000795622	0.000372057	0.001819609
Acacia yirrkallensis	shrub	0.25514656	0.8268393	0.27992433	terrestrial	0.000211117	0.99978894	self-supporting	0.004801855	0.9951982	perennial	0.000372954	0.999627	phanerophyte	0.5177437	0.34745663	0.03803608	0.005711907	0.09105159
Acacia yorkrakinensis	tree	0.078880884	0.24320936	0.9641645	terrestrial	0.000215467	0.9997845	self-supporting	0.003649366	0.99635065	perennial	0.000330488	0.99966955	phanerophyte	0.994466	0.002546827	0.000795622	0.000372057	0.001819609
Acacia yorkrakinensis subsp. acrita	tree	0.078880884	0.24320936	0.9641645	terrestrial	0.000215467	0.9997845	self-supporting	0.003649366	0.99635065	perennial	0.000330488	0.99966955	phanerophyte	0.994466	0.002546827	0.000795622	0.000372057	0.001819609
Acacia zatrichota	shrub	0.25514656	0.8268393	0.27992433	terrestrial	0.000211117	0.99978894	self-supporting	0.004801855	0.9951982	perennial	0.000372954	0.999627	phanerophyte	0.5177437	0.34745663	0.03803608	0.005711907	0.09105159
Acacia Ã— grayana	tree	0.078880884	0.24320936	0.9641645	terrestrial	0.000215467	0.9997845	self-supporting	0.003649366	0.99635065	perennial	0.000330488	0.99966955	phanerophyte	0.994466	0.002546827	0.000795622	0.000372057	0.001819609
Acaciella angustissima	tree	0.06400529	0.24279806	0.97391385	terrestrial	0.006530678	0.99346936	self-supporting	0.000620841	0.99937916	perennial	0.000280893	0.9997191	phanerophyte	0.99703455	0.001123871	0.000422877	0.000372164	0.001046529
Acaciella glauca	tree	0.06862136	0.22747909	0.97458017	terrestrial	0.006111162	0.99388885	self-supporting	0.000596158	0.99940383	perennial	0.000269096	0.9997309	phanerophyte	0.99713504	0.000967881	0.000444385	0.000424715	0.001027954
Acaena cylindristachya	herb	0.968344	0.27720514	0.05053304	terrestrial	0.001515436	0.99848455	self-supporting	0.000613148	0.9993868	perennial	0.03666952	0.9633305	hemicryptophyte	0.023586854	0.061296944	0.34733385	0.30420828	0.2635741
Acaena elongata	herb	0.87896645	0.5654607	0.062374398	terrestrial	0.001313621	0.9986864	self-supporting	0.00175084	0.9982492	perennial	0.003278962	0.9967211	therophyte	0.09990376	0.21731031	0.059640437	0.01634372	0.60680175
Acaena ovalifolia	herb	0.93709445	0.43479863	0.051894095	terrestrial	0.001014226	0.9989857	self-supporting	0.002184951	0.997815	perennial	0.00404709	0.99595296	therophyte	0.12007513	0.19525225	0.05301105	0.013141433	0.6185201
Acaena subincisa	herb	0.971143	0.24376684	0.05622477	terrestrial	0.07335949	0.9266405	self-supporting	0.000562421	0.9994375	perennial	0.12109317	0.8789068	hemicryptophyte	0.0411684	0.13247496	0.4021673	0.24775179	0.1764376
Acalypha acrogyna	shrub	0.105688736	0.8073914	0.5581602	terrestrial	0.000395917	0.99960405	self-supporting	0.008828484	0.99117154	perennial	0.000375595	0.9996244	phanerophyte	0.99613947	0.001609372	0.000508656	0.000373252	0.001369256
Acalypha allenii	herb	0.9634746	0.32383433	0.05036224	terrestrial	0.000279126	0.9997209	self-supporting	0.001702717	0.9982973	perennial	0.000916127	0.9990839	hemicryptophyte	0.008271361	0.14024459	0.58033603	0.041994262	0.22915372
Acalypha alopecuroidea	herb	0.971143	0.24376684	0.05622477	terrestrial	0.07335949	0.9266405	self-supporting	0.000562421	0.9994375	perennial	0.12109317	0.8789068	hemicryptophyte	0.0411684	0.13247496	0.4021673	0.24775179	0.1764376
Acalypha ambigua	herb	0.9642568	0.31498107	0.050307244	terrestrial	0.000321789	0.99967825	self-supporting	0.004023502	0.9959765	perennial	0.001245792	0.99875426	hemicryptophyte	0.007252106	0.0784815	0.8305741	0.055462837	0.0282295
Acalypha amentacea	shrub	0.14917155	0.83350986	0.42634115	terrestrial	0.005515976	0.994484	self-supporting	0.003982612	0.9960174	perennial	0.000530785	0.9994692	phanerophyte	0.9777038	0.013853472	0.001762226	0.000916782	0.005763632
Acalypha arvensis	herb	0.971143	0.24376684	0.05622477	terrestrial	0.07335949	0.9266405	self-supporting	0.000562421	0.9994375	perennial	0.12109317	0.8789068	hemicryptophyte	0.0411684	0.13247496	0.4021673	0.24775179	0.1764376
Acalypha boiviniana	shrub	0.37587646	0.6159234	0.41048333	terrestrial	0.008796762	0.9912033	self-supporting	0.002921128	0.9970789	perennial	0.009084732	0.99091524	phanerophyte	0.82179046	0.08610354	0.026671156	0.019934554	0.045500252
Acalypha bussei	shrub	0.42376146	0.65376735	0.35369423	terrestrial	0.005888594	0.99411136	self-supporting	0.02690485	0.9730952	perennial	0.000726942	0.9992731	phanerophyte	0.7197323	0.09871225	0.017545568	0.100809306	0.06320055
Acalypha caperonioides	herb	0.9611703	0.33044666	0.051389318	terrestrial	0.000297131	0.9997029	self-supporting	0.002093002	0.99790704	perennial	0.000603652	0.9993963	hemicryptophyte	0.008961251	0.06976958	0.72809136	0.1728238	0.020354023
Acalypha carrascoana	herb	0.971143	0.24376684	0.05622477	terrestrial	0.07335949	0.9266405	self-supporting	0.000562421	0.9994375	perennial	0.12109317	0.8789068	hemicryptophyte	0.0411684	0.13247496	0.4021673	0.24775179	0.1764376
Acalypha castroviejoi	shrub	0.2206951	0.839278	0.3034654	terrestrial	0.002742813	0.9972572	self-supporting	0.003061658	0.99693835	perennial	0.000392152	0.99960786	phanerophyte	0.8440689	0.10939969	0.009098052	0.002698277	0.03473512
Acalypha ceraceopunctata	shrub	0.18322892	0.8587645	0.32832032	terrestrial	0.000562169	0.99943787	self-supporting	0.003067376	0.9969326	perennial	0.000351512	0.99964845	phanerophyte	0.9915181	0.004661371	0.000849229	0.000488653	0.002482637
Acalypha chirindica	tree	0.07752789	0.69046	0.7702182	terrestrial	0.000342609	0.9996574	self-supporting	0.014057962	0.98594207	perennial	0.000353623	0.9996464	phanerophyte	0.9960854	0.001603255	0.000539347	0.000372379	0.001399585
Acalypha chocoana	tree	0.06400529	0.24279806	0.97391385	terrestrial	0.006530678	0.99346936	self-supporting	0.000620841	0.99937916	perennial	0.000280893	0.9997191	phanerophyte	0.99703455	0.001123871	0.000422877	0.000372164	0.001046529
Acalypha ciliata	herb	0.9684114	0.29764596	0.05055421	terrestrial	0.00027009	0.99972993	self-supporting	0.002039808	0.9979602	annual	0.94309264	0.056907363	therophyte	0.000998663	0.00133067	0.007689888	0.001003922	0.9889769
Acalypha clutioides	herb	0.9601113	0.34202605	0.051028248	terrestrial	0.000277401	0.99972254	self-supporting	0.002866248	0.99713373	perennial	0.001060655	0.99893934	hemicryptophyte	0.00983564	0.12725285	0.7813215	0.04932543	0.032264546
Acalypha crenata	herb	0.966459	0.3032971	0.050512146	terrestrial	0.000269577	0.9997304	self-supporting	0.000965084	0.9990349	annual	0.95979357	0.040206447	therophyte	0.001067455	0.001807205	0.008091735	0.001493178	0.9875404
Acalypha cuneata	shrub	0.14917155	0.83350986	0.42634115	terrestrial	0.005515976	0.994484	self-supporting	0.003982612	0.9960174	perennial	0.000530785	0.9994692	phanerophyte	0.9777038	0.013853472	0.001762226	0.000916782	0.005763632
Acalypha cuspidata	herb	0.9559867	0.36902797	0.049632583	terrestrial	0.001399574	0.9986004	self-supporting	0.000857823	0.99914217	perennial	0.018246805	0.98175323	chamaephyte	0.23822524	0.36452094	0.04257927	0.016530924	0.33814368
Acalypha dikuluwensis	herb	0.6381365	0.5533003	0.24146394	terrestrial	0.000425891	0.9995741	self-supporting	0.005096778	0.9949032	perennial	0.004167543	0.9958325	chamaephyte	0.025028659	0.5543347	0.08873375	0.016822662	0.3150803
Acalypha diversifolia	shrub	0.14917155	0.83350986	0.42634115	terrestrial	0.005515976	0.994484	self-supporting	0.003982612	0.9960174	perennial	0.000530785	0.9994692	phanerophyte	0.9777038	0.013853472	0.001762226	0.000916782	0.005763632
Acalypha echinus	shrub	0.19963308	0.85941905	0.30543953	terrestrial	0.000254493	0.99974555	self-supporting	0.006129933	0.99387	perennial	0.000372917	0.9996271	phanerophyte	0.99042493	0.00565867	0.000876326	0.000462855	0.002577354
Acalypha engleri	shrub	0.19611771	0.860523	0.31089845	terrestrial	0.000284251	0.99971575	self-supporting	0.002874573	0.99712545	perennial	0.00036073	0.9996393	phanerophyte	0.985342	0.009091158	0.001244727	0.000536998	0.003785003
Acalypha fimbriata	herb	0.6936326	0.51123226	0.2534119	terrestrial	0.001271518	0.99872845	self-supporting	0.014001751	0.9859983	perennial	0.040040385	0.9599596	therophyte	0.029479878	0.034745675	0.11129586	0.04052299	0.78395563
Acalypha fruticosa	tree	0.12181277	0.5815261	0.7876959	terrestrial	0.000356082	0.9996439	self-supporting	0.002288555	0.9977114	perennial	0.000325178	0.9996748	phanerophyte	0.995928	0.001468571	0.000661733	0.00046626	0.001475347
Acalypha fuscescens	herb	0.96272403	0.3211938	0.050529473	terrestrial	0.000357001	0.99964297	self-supporting	0.002409539	0.99759054	perennial	0.000816514	0.9991835	hemicryptophyte	0.005342239	0.062175706	0.7675091	0.14284472	0.022128208
Acalypha gillmanii	shrub	0.19529404	0.8512499	0.31527352	terrestrial	0.000272898	0.9997271	self-supporting	0.001503435	0.99849653	perennial	0.00036925	0.9996307	phanerophyte	0.9951479	0.00238778	0.000611921	0.000392143	0.001460264
Acalypha glabrata	tree	0.09342314	0.5188679	0.8700744	terrestrial	0.000432182	0.9995678	self-supporting	0.002864316	0.99713564	perennial	0.000350313	0.99964964	phanerophyte	0.9962394	0.001644846	0.000516753	0.000355325	0.001243702
Acalypha glandulosa	herb	0.971143	0.24376684	0.05622477	terrestrial	0.07335949	0.9266405	self-supporting	0.000562421	0.9994375	perennial	0.12109317	0.8789068	hemicryptophyte	0.0411684	0.13247496	0.4021673	0.24775179	0.1764376
Acalypha hispida	shrub	0.3059797	0.80539745	0.22946645	terrestrial	0.00033844	0.99966156	self-supporting	0.004008865	0.9959912	perennial	0.000391019	0.99960905	phanerophyte	0.9857546	0.008349606	0.001444487	0.000519859	0.003931412
Acalypha inaequilatera	tree	0.06400529	0.24279806	0.97391385	terrestrial	0.006530678	0.99346936	self-supporting	0.000620841	0.99937916	perennial	0.000280893	0.9997191	phanerophyte	0.99703455	0.001123871	0.000422877	0.000372164	0.001046529
Acalypha indica	herb	0.96496916	0.31702578	0.04931544	terrestrial	0.000280761	0.9997192	self-supporting	0.001742196	0.9982578	annual	0.925735	0.07426503	therophyte	0.027642218	0.122659266	0.016899155	0.005537446	0.8272619
Acalypha infesta	herb	0.971143	0.24376684	0.05622477	terrestrial	0.07335949	0.9266405	self-supporting	0.000562421	0.9994375	perennial	0.12109317	0.8789068	hemicryptophyte	0.0411684	0.13247496	0.4021673	0.24775179	0.1764376
Acalypha lanceolata	herb	0.8273389	0.56685144	0.12295183	terrestrial	0.001345302	0.9986547	self-supporting	0.010300563	0.9896994	perennial	0.00543926	0.9945608	therophyte	0.049267188	0.27431187	0.06276228	0.23114125	0.3825174
Acalypha macrostachya	tree	0.06862136	0.22747909	0.97458017	terrestrial	0.006111162	0.99388885	self-supporting	0.000596158	0.99940383	perennial	0.000269096	0.9997309	phanerophyte	0.99713504	0.000967881	0.000444385	0.000424715	0.001027954
Acalypha manniana	shrub	0.21667287	0.8512977	0.2953137	terrestrial	0.000508144	0.9994918	obligatory	0.9783554	0.021644553	perennial	0.000351761	0.9996482	phanerophyte	0.9951715	0.002308054	0.000565677	0.000424359	0.001530446
Acalypha mutisii	shrub	0.14917155	0.83350986	0.42634115	terrestrial	0.005515976	0.994484	self-supporting	0.003982612	0.9960174	perennial	0.000530785	0.9994692	phanerophyte	0.9777038	0.013853472	0.001762226	0.000916782	0.005763632
Acalypha neptunica	shrub	0.16500854	0.8531641	0.37809366	terrestrial	0.001009424	0.9989906	self-supporting	0.003680549	0.9963194	perennial	0.00033064	0.9996693	phanerophyte	0.99182194	0.005234403	0.000878059	0.000483044	0.001582628
Acalypha nyasica	herb	0.9654813	0.30244043	0.05273175	terrestrial	0.000297671	0.9997023	self-supporting	0.002085445	0.9979145	annual	0.9554938	0.044506207	therophyte	0.001272838	0.002180999	0.009312792	0.001149572	0.9860838
Acalypha ornata	herb	0.90579313	0.46604756	0.067396276	terrestrial	0.000362251	0.9996377	self-supporting	0.00314362	0.99685633	perennial	0.000422265	0.9995777	phanerophyte	0.93411213	0.034662925	0.005279313	0.00138469	0.024560902
Acalypha padifolia	shrub	0.14917155	0.83350986	0.42634115	terrestrial	0.005515976	0.994484	self-supporting	0.003982612	0.9960174	perennial	0.000530785	0.9994692	phanerophyte	0.9777038	0.013853472	0.001762226	0.000916782	0.005763632
Acalypha paucifolia	shrub	0.40900007	0.7916349	0.23111053	terrestrial	0.004547262	0.99545276	self-supporting	0.026055325	0.97394466	perennial	0.000744548	0.9992555	phanerophyte	0.72235596	0.23820108	0.007816372	0.013843261	0.017783338
Acalypha platyphylla	shrub	0.14917155	0.83350986	0.42634115	terrestrial	0.005515976	0.994484	self-supporting	0.003982612	0.9960174	perennial	0.000530785	0.9994692	phanerophyte	0.9777038	0.013853472	0.001762226	0.000916782	0.005763632
Acalypha plicata	shrub	0.14917155	0.83350986	0.42634115	terrestrial	0.005515976	0.994484	self-supporting	0.003982612	0.9960174	perennial	0.000530785	0.9994692	phanerophyte	0.9777038	0.013853472	0.001762226	0.000916782	0.005763632
Acalypha polymorpha	herb	0.9585152	0.33770204	0.05414732	terrestrial	0.000294805	0.99970514	self-supporting	0.002927326	0.9970727	perennial	0.001139868	0.9988601	hemicryptophyte	0.006904091	0.102703184	0.74739176	0.10911286	0.033888027
Acalypha psilostachya	herb	0.9517547	0.36581782	0.05431794	terrestrial	0.000301652	0.9996984	self-supporting	0.006856828	0.9931432	perennial	0.000857424	0.9991425	chamaephyte	0.030874096	0.9046611	0.02727864	0.007373531	0.029812621
Acalypha scandens	shrub	0.14917155	0.83350986	0.42634115	terrestrial	0.005515976	0.994484	self-supporting	0.003982612	0.9960174	perennial	0.000530785	0.9994692	phanerophyte	0.9777038	0.013853472	0.001762226	0.000916782	0.005763632
Acalypha schiedeana	shrub	0.14917155	0.83350986	0.42634115	terrestrial	0.005515976	0.994484	self-supporting	0.003982612	0.9960174	perennial	0.000530785	0.9994692	phanerophyte	0.9777038	0.013853472	0.001762226	0.000916782	0.005763632
Acalypha schultesii	herb	0.971143	0.24376684	0.05622477	terrestrial	0.07335949	0.9266405	self-supporting	0.000562421	0.9994375	perennial	0.12109317	0.8789068	hemicryptophyte	0.0411684	0.13247496	0.4021673	0.24775179	0.1764376
Acalypha segetalis	herb	0.96057004	0.32669595	0.053183164	terrestrial	0.000457187	0.99954283	self-supporting	0.001253933	0.99874604	annual	0.9461207	0.053879313	therophyte	0.001144665	0.002622138	0.00898455	0.001412436	0.98583615
Acalypha setosa	herb	0.971143	0.24376684	0.05622477	terrestrial	0.07335949	0.9266405	self-supporting	0.000562421	0.9994375	perennial	0.12109317	0.8789068	hemicryptophyte	0.0411684	0.13247496	0.4021673	0.24775179	0.1764376
Acalypha sonderiana	shrub	0.17848791	0.86069685	0.33850387	terrestrial	0.001330739	0.99866927	self-supporting	0.009200743	0.99079925	perennial	0.00038361	0.9996164	phanerophyte	0.9738408	0.01835997	0.001962717	0.000779036	0.005057348
Acalypha stachyura	shrub	0.14917155	0.83350986	0.42634115	terrestrial	0.005515976	0.994484	self-supporting	0.003982612	0.9960174	perennial	0.000530785	0.9994692	phanerophyte	0.9777038	0.013853472	0.001762226	0.000916782	0.005763632
Acalypha villicaulis	herb	0.9517179	0.36138347	0.055611238	terrestrial	0.000462648	0.99953735	self-supporting	0.002774764	0.9972253	perennial	0.00079731	0.99920267	chamaephyte	0.020288723	0.92425096	0.02173831	0.006433135	0.027288869
Acalypha villosa	shrub	0.14917155	0.83350986	0.42634115	terrestrial	0.005515976	0.994484	self-supporting	0.003982612	0.9960174	perennial	0.000530785	0.9994692	phanerophyte	0.9777038	0.013853472	0.001762226	0.000916782	0.005763632
Acalypha volkensii	herb	0.9453651	0.38375044	0.05796784	terrestrial	0.000284487	0.9997155	self-supporting	0.004212427	0.99578756	perennial	0.000706318	0.9992937	chamaephyte	0.054621626	0.8817039	0.013577706	0.004955263	0.045141492
Acalypha welwitschiana	shrub	0.30666852	0.8309665	0.21768838	terrestrial	0.000282406	0.99971753	self-supporting	0.002703748	0.9972963	perennial	0.000405057	0.999595	chamaephyte	0.42583522	0.46532318	0.018007847	0.005272075	0.08556163
Acalypha wilkesiana	shrub	0.1990683	0.85817903	0.30773482	terrestrial	0.000276106	0.99972385	self-supporting	0.00273881	0.99726117	perennial	0.000401785	0.9995982	phanerophyte	0.9898617	0.005553021	0.000990819	0.000481961	0.003112505
Acampe pachyglossa	herb	0.95381355	0.34111014	0.053737473	obligatory	0.9798767	0.020123249	self-supporting	0.001900276	0.99809974	perennial	0.000997669	0.9990024	chamaephyte	0.007121702	0.9658203	0.015026245	0.004441858	0.007589947
Acanthella pulchra	tree	0.060427148	0.2657447	0.9722848	terrestrial	0.002045903	0.99795413	self-supporting	0.004907477	0.9950925	perennial	0.000287911	0.99971205	phanerophyte	0.9969607	0.00113202	0.000447241	0.000420227	0.001039764
Acanthella sprucei	tree	0.07727602	0.35989442	0.943631	terrestrial	0.00263372	0.99736625	self-supporting	0.001308803	0.99869126	perennial	0.000419571	0.99958044	phanerophyte	0.94694936	0.033308994	0.003934851	0.00129061	0.014516171
Acanthocereus tetragonus	shrub	0.14917155	0.83350986	0.42634115	terrestrial	0.005515976	0.994484	self-supporting	0.003982612	0.9960174	perennial	0.000530785	0.9994692	phanerophyte	0.9777038	0.013853472	0.001762226	0.000916782	0.005763632
Acanthocladus colombianus	tree	0.06862136	0.22747909	0.97458017	terrestrial	0.006111162	0.99388885	self-supporting	0.000596158	0.99940383	perennial	0.000269096	0.9997309	phanerophyte	0.99713504	0.000967881	0.000444385	0.000424715	0.001027954
Acanthopale aethiogermanica	herb	0.5900166	0.5192997	0.32257992	terrestrial	0.000251279	0.99974877	self-supporting	0.007878601	0.99212146	perennial	0.00123052	0.99876946	therophyte	0.04248023	0.027014213	0.08873666	0.018164786	0.8236041
Acanthopale confertiflora	shrub	0.6490366	0.7459337	0.108590394	terrestrial	0.000246219	0.9997538	self-supporting	0.002479887	0.99752	perennial	0.000484847	0.9995152	phanerophyte	0.59997576	0.31508562	0.021553835	0.004114308	0.059270393
Acanthopale decempedalis	shrub	0.20957483	0.8480498	0.30190253	terrestrial	0.001629419	0.9983706	self-supporting	0.025287999	0.97471195	perennial	0.000369777	0.9996302	phanerophyte	0.985053	0.009841425	0.001400503	0.000563613	0.003141279
Acanthopale laxiflora	shrub	0.61798394	0.7576383	0.11364524	terrestrial	0.000280434	0.99971956	self-supporting	0.002662303	0.99733764	perennial	0.000509505	0.9994905	phanerophyte	0.76711625	0.17419502	0.014291219	0.002919145	0.041478325
Acanthopale macrocarpa	herb	0.7529515	0.6766073	0.08984169	terrestrial	0.000233833	0.9997662	self-supporting	0.002826779	0.9971732	perennial	0.000561058	0.99943894	phanerophyte	0.8657681	0.09594797	0.008904798	0.002010443	0.027368743
Acanthopale pubescens	shrub	0.713188	0.7200877	0.097284086	terrestrial	0.000260098	0.99973994	self-supporting	0.00226037	0.9977397	perennial	0.000612075	0.99938786	phanerophyte	0.73385006	0.18421465	0.015591064	0.003315294	0.06302881
Acanthophoenix rousselii	tree	0.09836695	0.37219915	0.9136894	terrestrial	0.000277171	0.9997228	self-supporting	0.001047327	0.9989526	perennial	0.000482658	0.9995173	phanerophyte	0.99374443	0.003222863	0.000957386	0.000545005	0.00153023
Acanthospermum australe	shrub	0.41882893	0.75632656	0.22929427	terrestrial	0.001189302	0.99881077	self-supporting	0.00170387	0.9982962	perennial	0.051966835	0.94803315	therophyte	0.14967151	0.0906793	0.0538153	0.024679948	0.6811539
Acanthospermum glabratum	herb	0.9731522	0.25332603	0.050569467	terrestrial	0.000375711	0.99962425	self-supporting	0.000770768	0.9992292	annual	0.9588222	0.04117777	therophyte	0.000958756	0.001986408	0.009406118	0.001125294	0.98652345
Acanthospermum hispidum	herb	0.9655365	0.2952291	0.050601367	terrestrial	0.000234966	0.999765	self-supporting	0.001276279	0.9987237	annual	0.96106	0.038940035	therophyte	0.001069357	0.00177945	0.007214494	0.000984871	0.98895186
Acanthosyris annonagustata	tree	0.06862136	0.22747909	0.97458017	terrestrial	0.006111162	0.99388885	self-supporting	0.000596158	0.99940383	perennial	0.000269096	0.9997309	phanerophyte	0.99713504	0.000967881	0.000444385	0.000424715	0.001027954
Acanthosyris glabrata	tree	0.06862136	0.22747909	0.97458017	terrestrial	0.006111162	0.99388885	self-supporting	0.000596158	0.99940383	perennial	0.000269096	0.9997309	phanerophyte	0.99713504	0.000967881	0.000444385	0.000424715	0.001027954
Acanthus austromontanus	shrub	0.23219338	0.8596155	0.27571526	terrestrial	0.000408653	0.9995914	self-supporting	0.004330671	0.99566936	perennial	0.000509093	0.99949086	phanerophyte	0.9923666	0.003942328	0.000867355	0.000472368	0.002351342
Acanthus eminens	herb	0.8625914	0.57052344	0.06751441	terrestrial	0.000358402	0.99964154	self-supporting	0.003582878	0.99641716	perennial	0.000470473	0.9995296	phanerophyte	0.612722	0.29173234	0.020772394	0.00406354	0.07070976
Acanthus gaed	shrub	0.22349806	0.8607883	0.28047925	terrestrial	0.000735826	0.9992642	self-supporting	0.003129989	0.99687	perennial	0.00040535	0.9995946	phanerophyte	0.94891983	0.03631727	0.003313844	0.00109902	0.010349892
Acanthus guineensis	herb	0.9220038	0.375218	0.07915478	terrestrial	0.001571005	0.998429	self-supporting	0.004651634	0.9953484	perennial	0.008763645	0.9912363	phanerophyte	0.84745383	0.11889781	0.009896638	0.005090581	0.018661106
Acanthus hirsutus subsp. syriacus	herb	0.94759965	0.33986828	0.059968874	terrestrial	0.000296942	0.999703	self-supporting	0.001945892	0.99805415	perennial	0.003060622	0.9969394	hemicryptophyte	0.00512566	0.022136448	0.7836567	0.1326097	0.056471463
Acanthus kulalensis	shrub	0.22127618	0.85961175	0.28792295	terrestrial	0.000419885	0.9995801	self-supporting	0.0040571	0.9959429	perennial	0.000473838	0.99952614	phanerophyte	0.9854897	0.009136869	0.001257362	0.000580657	0.003535324
Acanthus mollis	herb	0.971143	0.24376684	0.05622477	terrestrial	0.07335949	0.9266405	self-supporting	0.000562421	0.9994375	perennial	0.12109317	0.8789068	hemicryptophyte	0.0411684	0.13247496	0.4021673	0.24775179	0.1764376
Acanthus montanus	herb	0.81491333	0.5026743	0.122369625	terrestrial	0.000530386	0.9994696	self-supporting	0.003322188	0.9966779	perennial	0.002988526	0.9970114	phanerophyte	0.7016624	0.23641844	0.022509452	0.00470755	0.03470219
Acanthus polystachyus	herb	0.6065602	0.5174833	0.30387136	terrestrial	0.000495728	0.9995042	self-supporting	0.14690082	0.85309917	perennial	0.14252423	0.85747576	phanerophyte	0.97088045	0.0093702	0.004466334	0.002759538	0.012523512
Acanthus ueleensis	herb	0.9527504	0.35280186	0.05102098	terrestrial	0.000358755	0.9996412	self-supporting	0.00265414	0.99734586	perennial	0.003002761	0.99699724	hemicryptophyte	0.004312892	0.036321726	0.82066035	0.09383663	0.044868447
Acaulimalva purdiaei	herb	0.971143	0.24376684	0.05622477	terrestrial	0.07335949	0.9266405	self-supporting	0.000562421	0.9994375	perennial	0.12109317	0.8789068	hemicryptophyte	0.0411684	0.13247496	0.4021673	0.24775179	0.1764376
Acaulimalva purpurea	herb	0.971143	0.24376684	0.05622477	terrestrial	0.07335949	0.9266405	self-supporting	0.000562421	0.9994375	perennial	0.12109317	0.8789068	hemicryptophyte	0.0411684	0.13247496	0.4021673	0.24775179	0.1764376
Acer griseum	tree	0.09491552	0.24162169	0.9613805	terrestrial	0.000856363	0.9991436	self-supporting	0.001224822	0.9987752	perennial	0.000343622	0.9996563	phanerophyte	0.99616015	0.001415325	0.000691911	0.000469348	0.001263311
Achatocarpus nigricans	tree	0.06400529	0.24279806	0.97391385	terrestrial	0.006530678	0.99346936	self-supporting	0.000620841	0.99937916	perennial	0.000280893	0.9997191	phanerophyte	0.99703455	0.001123871	0.000422877	0.000372164	0.001046529
Achetaria bicolor	herb	0.971143	0.24376684	0.05622477	terrestrial	0.07335949	0.9266405	self-supporting	0.000562421	0.9994375	perennial	0.12109317	0.8789068	hemicryptophyte	0.0411684	0.13247496	0.4021673	0.24775179	0.1764376
Achillea millefolium	herb	0.971143	0.24376684	0.05622477	terrestrial	0.07335949	0.9266405	self-supporting	0.000562421	0.9994375	perennial	0.12109317	0.8789068	hemicryptophyte	0.0411684	0.13247496	0.4021673	0.24775179	0.1764376
Achimenes erecta	herb	0.971143	0.24376684	0.05622477	terrestrial	0.07335949	0.9266405	self-supporting	0.000562421	0.9994375	perennial	0.12109317	0.8789068	hemicryptophyte	0.0411684	0.13247496	0.4021673	0.24775179	0.1764376
Achimenes longiflora	herb	0.971143	0.24376684	0.05622477	terrestrial	0.07335949	0.9266405	self-supporting	0.000562421	0.9994375	perennial	0.12109317	0.8789068	hemicryptophyte	0.0411684	0.13247496	0.4021673	0.24775179	0.1764376
Achyranthes aspera	herb	0.7308298	0.5302849	0.21729164	terrestrial	0.000532676	0.9994673	self-supporting	0.002968399	0.99703157	annual	0.81901956	0.1809804	therophyte	0.024744801	0.01306831	0.031924352	0.021313135	0.90894943
Achyranthes aspera var. pubescens	herb	0.9659317	0.31517226	0.048732303	terrestrial	0.00035234	0.9996476	self-supporting	0.001998843	0.99800116	perennial	0.004582543	0.9954175	therophyte	0.001889308	0.007928948	0.023307756	0.004672365	0.9622016
Achyranthes aspera var. sicula	herb	0.96597755	0.31451052	0.048417185	terrestrial	0.000433113	0.99956685	self-supporting	0.002243535	0.99775654	perennial	0.00424234	0.99575764	therophyte	0.003287679	0.021269672	0.057650886	0.013986822	0.90380496
Achyranthes bidentata	herb	0.95888996	0.32871518	0.049080905	terrestrial	0.001172024	0.998828	self-supporting	0.002489402	0.99751055	perennial	0.001748273	0.99825174	therophyte	0.04045325	0.115391135	0.07722363	0.35267505	0.41425696
Achyranthes fasciculata	herb	0.9439478	0.3600091	0.05739022	terrestrial	0.000317272	0.9996828	obligatory	0.91024363	0.08975632	perennial	0.002291085	0.9977089	therophyte	0.01314509	0.05863711	0.15659167	0.012328906	0.75929725
Achyranthes talbotii	herb	0.9553662	0.3515702	0.050712388	terrestrial	0.000490955	0.9995091	self-supporting	0.002470731	0.9975293	perennial	0.002932659	0.9970674	chamaephyte	0.03505202	0.8783632	0.0516889	0.009588367	0.025307499
Achyrocline alata	herb	0.9420948	0.4270694	0.050287493	terrestrial	0.000894689	0.9991053	self-supporting	0.001638776	0.9983612	perennial	0.003448577	0.9965514	therophyte	0.105153985	0.15118612	0.051598653	0.012466809	0.67959446
Achyrocline bogotensis	herb	0.9657349	0.29127046	0.05409171	terrestrial	0.00370525	0.9962948	self-supporting	0.00130623	0.99869376	perennial	0.113365486	0.8866345	therophyte	0.026773846	0.04866314	0.17687677	0.14350095	0.6041853
Achyrocline crassiceps	herb	0.971143	0.24376684	0.05622477	terrestrial	0.07335949	0.9266405	self-supporting	0.000562421	0.9994375	perennial	0.12109317	0.8789068	hemicryptophyte	0.0411684	0.13247496	0.4021673	0.24775179	0.1764376
Achyrocline hirta	herb	0.971143	0.24376684	0.05622477	terrestrial	0.07335949	0.9266405	self-supporting	0.000562421	0.9994375	perennial	0.12109317	0.8789068	hemicryptophyte	0.0411684	0.13247496	0.4021673	0.24775179	0.1764376
Achyrocline lehmannii	herb	0.96813554	0.28350228	0.05184222	terrestrial	0.001984253	0.99801576	self-supporting	0.000794136	0.9992059	perennial	0.15652326	0.8434767	therophyte	0.019944293	0.047226783	0.18751898	0.12318857	0.6221214
Achyrocline mollis	herb	0.971143	0.24376684	0.05622477	terrestrial	0.07335949	0.9266405	self-supporting	0.000562421	0.9994375	perennial	0.12109317	0.8789068	hemicryptophyte	0.0411684	0.13247496	0.4021673	0.24775179	0.1764376
Achyrocline saturejoides	shrub	0.70560694	0.7118754	0.092543796	terrestrial	0.000973145	0.9990269	self-supporting	0.001325934	0.99867404	perennial	0.001075942	0.9989241	therophyte	0.32730335	0.23384124	0.040331386	0.009864662	0.38865945
Achyrocline trianae	herb	0.971143	0.24376684	0.05622477	terrestrial	0.07335949	0.9266405	self-supporting	0.000562421	0.9994375	perennial	0.12109317	0.8789068	hemicryptophyte	0.0411684	0.13247496	0.4021673	0.24775179	0.1764376
Achyrocline virescens	herb	0.971143	0.24376684	0.05622477	terrestrial	0.07335949	0.9266405	self-supporting	0.000562421	0.9994375	perennial	0.12109317	0.8789068	hemicryptophyte	0.0411684	0.13247496	0.4021673	0.24775179	0.1764376
Achyropsis filifolia	herb	0.94917667	0.39247468	0.069113985	terrestrial	0.000303406	0.9996966	self-supporting	0.001625434	0.9983746	annual	0.9389732	0.061026838	therophyte	0.000989511	0.00150552	0.007842284	0.00112086	0.98854184
Achyropsis gracilis	herb	0.6003118	0.5179913	0.316385	terrestrial	0.0004206	0.99957937	self-supporting	0.007545916	0.9924541	perennial	0.003633865	0.99636614	therophyte	0.012412327	0.014644215	0.059939437	0.02297755	0.89002645
Achyrospermum aethiopicum	herb	0.8447241	0.59143925	0.070184976	terrestrial	0.000401675	0.9995983	self-supporting	0.002368261	0.99763167	perennial	0.00044109	0.99955887	chamaephyte	0.18443678	0.722705	0.032806527	0.005597497	0.054454185
Achyrospermum africanum	herb	0.94977605	0.38921311	0.050535113	terrestrial	0.000732805	0.99926716	self-supporting	0.003920035	0.99608	perennial	0.003544606	0.99645543	chamaephyte	0.1444799	0.8067992	0.01275413	0.007618178	0.0283486
Achyrospermum axillare	herb	0.7337331	0.69050354	0.08849455	terrestrial	0.000561862	0.9994381	self-supporting	0.00233873	0.99766123	perennial	0.000836075	0.999164	chamaephyte	0.23783158	0.64879096	0.0476957	0.005881621	0.05980014
Achyrospermum carvalhoi	shrub	0.5074079	0.5642213	0.35439584	terrestrial	0.000467709	0.99953234	self-supporting	0.001541097	0.99845886	perennial	0.001082636	0.99891734	chamaephyte	0.014334745	0.9634761	0.008649934	0.004477626	0.009061458
Achyrospermum carvalhoi var. grandibracteatum	herb	0.53762144	0.52354485	0.37592107	terrestrial	0.00053035	0.9994697	self-supporting	0.012845952	0.98715407	perennial	0.022496639	0.9775033	therophyte	0.27959713	0.10787154	0.11296305	0.067465834	0.4321025
Achyrospermum cryptanthum	herb	0.807688	0.64080256	0.0764815	terrestrial	0.000245429	0.9997546	self-supporting	0.048453066	0.9515469	perennial	0.000635494	0.99936455	chamaephyte	0.35831073	0.53375924	0.03765827	0.005138024	0.065133676
Achyrospermum dasytrichum	herb	0.8953728	0.5477403	0.06859502	terrestrial	0.000434222	0.9995658	self-supporting	0.006118561	0.99388146	perennial	0.000607812	0.99939215	hemicryptophyte	0.04205175	0.4013464	0.4168869	0.08929746	0.05041749
Achyrospermum erythobotrys	shrub	0.21197264	0.8525842	0.29549465	terrestrial	0.000937825	0.99906224	self-supporting	0.009175148	0.9908249	perennial	0.000403961	0.99959606	phanerophyte	0.99250436	0.004351427	0.000724343	0.000452221	0.001967744
Achyrospermum parviflorum	herb	0.95215917	0.36113304	0.051488902	terrestrial	0.000590205	0.9994098	self-supporting	0.003583666	0.99641633	perennial	0.00387159	0.99612844	hemicryptophyte	0.003698502	0.0696629	0.8409596	0.031643048	0.054035988
Achyrospermum scandens	shrub	0.55733913	0.5866411	0.262949	terrestrial	0.000334005	0.999666	obligatory	0.98848397	0.011516027	perennial	0.000553739	0.9994462	phanerophyte	0.9492262	0.034085117	0.00424569	0.001440879	0.011002225
Achyrospermum schimperi	herb	0.9488399	0.36284915	0.05347621	terrestrial	0.00024144	0.99975854	self-supporting	0.003710135	0.99628985	perennial	0.003802099	0.9961979	hemicryptophyte	0.007051388	0.097865075	0.78086674	0.03797693	0.07623982
Aciachne acicularis	herb	0.97530216	0.22332983	0.055262942	terrestrial	0.000193035	0.99980694	self-supporting	0.000360759	0.9996393	perennial	0.003001162	0.9969989	hemicryptophyte	0.000506767	0.000768873	0.9871497	0.001909477	0.00966516
Aciachne flagellifera	herb	0.9742653	0.24175903	0.051805563	terrestrial	0.000228712	0.9997713	self-supporting	0.000355832	0.99964416	perennial	0.002932692	0.9970673	hemicryptophyte	0.000515863	0.00082599	0.9841607	0.00219511	0.012302355
Aciachne pulvinata	herb	0.97582906	0.19242957	0.07018176	terrestrial	0.000192425	0.99980766	self-supporting	0.000369326	0.9996307	perennial	0.001785571	0.9982145	hemicryptophyte	0.000538779	0.000700361	0.99048084	0.001601611	0.006678449
Acianthera adeodata	herb	0.97292036	0.23564719	0.0570632	obligatory	0.97216773	0.027832229	self-supporting	0.000440492	0.99955946	perennial	0.000601702	0.99939835	hemicryptophyte	0.017319936	0.39129552	0.3934949	0.17785972	0.020029789
Acianthera aphthosa	herb	0.97292036	0.23564719	0.0570632	obligatory	0.97216773	0.027832229	self-supporting	0.000440492	0.99955946	perennial	0.000601702	0.99939835	hemicryptophyte	0.017319936	0.39129552	0.3934949	0.17785972	0.020029789
Acianthera capillaris	herb	0.97292036	0.23564719	0.0570632	obligatory	0.97216773	0.027832229	self-supporting	0.000440492	0.99955946	perennial	0.000601702	0.99939835	hemicryptophyte	0.017319936	0.39129552	0.3934949	0.17785972	0.020029789
Acianthera chamelopoda	herb	0.97292036	0.23564719	0.0570632	obligatory	0.97216773	0.027832229	self-supporting	0.000440492	0.99955946	perennial	0.000601702	0.99939835	hemicryptophyte	0.017319936	0.39129552	0.3934949	0.17785972	0.020029789
Acianthera ciliata	herb	0.97292036	0.23564719	0.0570632	obligatory	0.97216773	0.027832229	self-supporting	0.000440492	0.99955946	perennial	0.000601702	0.99939835	hemicryptophyte	0.017319936	0.39129552	0.3934949	0.17785972	0.020029789
Acianthera cogniauxiana	herb	0.97292036	0.23564719	0.0570632	obligatory	0.97216773	0.027832229	self-supporting	0.000440492	0.99955946	perennial	0.000601702	0.99939835	hemicryptophyte	0.017319936	0.39129552	0.3934949	0.17785972	0.020029789
Acianthera decurrens	herb	0.97292036	0.23564719	0.0570632	obligatory	0.97216773	0.027832229	self-supporting	0.000440492	0.99955946	perennial	0.000601702	0.99939835	hemicryptophyte	0.017319936	0.39129552	0.3934949	0.17785972	0.020029789
Acianthera geminicaulina	herb	0.97292036	0.23564719	0.0570632	obligatory	0.97216773	0.027832229	self-supporting	0.000440492	0.99955946	perennial	0.000601702	0.99939835	hemicryptophyte	0.017319936	0.39129552	0.3934949	0.17785972	0.020029789
Acianthera lojae	herb	0.97292036	0.23564719	0.0570632	obligatory	0.97216773	0.027832229	self-supporting	0.000440492	0.99955946	perennial	0.000601702	0.99939835	hemicryptophyte	0.017319936	0.39129552	0.3934949	0.17785972	0.020029789
Acianthera melanoglossa	herb	0.97292036	0.23564719	0.0570632	obligatory	0.97216773	0.027832229	self-supporting	0.000440492	0.99955946	perennial	0.000601702	0.99939835	hemicryptophyte	0.017319936	0.39129552	0.3934949	0.17785972	0.020029789
Acianthera pazii	herb	0.97292036	0.23564719	0.0570632	obligatory	0.97216773	0.027832229	self-supporting	0.000440492	0.99955946	perennial	0.000601702	0.99939835	hemicryptophyte	0.017319936	0.39129552	0.3934949	0.17785972	0.020029789
Acianthera polystachya	herb	0.97292036	0.23564719	0.0570632	obligatory	0.97216773	0.027832229	self-supporting	0.000440492	0.99955946	perennial	0.000601702	0.99939835	hemicryptophyte	0.017319936	0.39129552	0.3934949	0.17785972	0.020029789
Acianthera prognatha	herb	0.97292036	0.23564719	0.0570632	obligatory	0.97216773	0.027832229	self-supporting	0.000440492	0.99955946	perennial	0.000601702	0.99939835	hemicryptophyte	0.017319936	0.39129552	0.3934949	0.17785972	0.020029789
Acianthera pubescens	herb	0.97292036	0.23564719	0.0570632	obligatory	0.97216773	0.027832229	self-supporting	0.000440492	0.99955946	perennial	0.000601702	0.99939835	hemicryptophyte	0.017319936	0.39129552	0.3934949	0.17785972	0.020029789
Acianthera rodrigoi	herb	0.97292036	0.23564719	0.0570632	obligatory	0.97216773	0.027832229	self-supporting	0.000440492	0.99955946	perennial	0.000601702	0.99939835	hemicryptophyte	0.017319936	0.39129552	0.3934949	0.17785972	0.020029789
Acianthera rubroviridis	herb	0.97292036	0.23564719	0.0570632	obligatory	0.97216773	0.027832229	self-supporting	0.000440492	0.99955946	perennial	0.000601702	0.99939835	hemicryptophyte	0.017319936	0.39129552	0.3934949	0.17785972	0.020029789
Acianthera sicaria	herb	0.97292036	0.23564719	0.0570632	obligatory	0.97216773	0.027832229	self-supporting	0.000440492	0.99955946	perennial	0.000601702	0.99939835	hemicryptophyte	0.017319936	0.39129552	0.3934949	0.17785972	0.020029789
Acianthera testifolia	herb	0.97292036	0.23564719	0.0570632	obligatory	0.97216773	0.027832229	self-supporting	0.000440492	0.99955946	perennial	0.000601702	0.99939835	hemicryptophyte	0.017319936	0.39129552	0.3934949	0.17785972	0.020029789
Acianthera wageneriana	herb	0.97292036	0.23564719	0.0570632	obligatory	0.97216773	0.027832229	self-supporting	0.000440492	0.99955946	perennial	0.000601702	0.99939835	hemicryptophyte	0.017319936	0.39129552	0.3934949	0.17785972	0.020029789
Acianthera wyvern	herb	0.97292036	0.23564719	0.0570632	obligatory	0.97216773	0.027832229	self-supporting	0.000440492	0.99955946	perennial	0.000601702	0.99939835	hemicryptophyte	0.017319936	0.39129552	0.3934949	0.17785972	0.020029789
Acidocroton gentryi	shrub	0.14917155	0.83350986	0.42634115	terrestrial	0.005515976	0.994484	self-supporting	0.003982612	0.9960174	perennial	0.000530785	0.9994692	phanerophyte	0.9777038	0.013853472	0.001762226	0.000916782	0.005763632
Acidosasa breviclavata	herb	0.97294044	0.21028045	0.07107762	terrestrial	0.000194121	0.99980587	self-supporting	0.000379152	0.9996208	perennial	0.000700381	0.99929965	hemicryptophyte	0.04738265	0.015438036	0.9032997	0.010754954	0.023124723
Acidosasa brilletii	herb	0.9756291	0.20198706	0.06785693	terrestrial	0.000197476	0.99980253	self-supporting	0.000357884	0.99964213	perennial	0.00107662	0.99892336	hemicryptophyte	0.002243013	0.00201188	0.9845371	0.002772977	0.008434968
Acidosasa chinensis	herb	0.973905	0.20833515	0.0686235	terrestrial	0.000198656	0.99980134	self-supporting	0.000374633	0.9996253	perennial	0.000846976	0.999153	hemicryptophyte	0.01132003	0.005785543	0.9609449	0.007213632	0.014735788
Acidosasa edulis	herb	0.9315796	0.39491302	0.06582262	terrestrial	0.000370468	0.9996295	self-supporting	0.000505942	0.9994941	perennial	0.000515416	0.99948454	phanerophyte	0.8385667	0.116412036	0.02810201	0.006193135	0.01072608
Acidosasa guangxiensis	herb	0.97374064	0.20682164	0.07092137	terrestrial	0.000201717	0.99979836	self-supporting	0.000393147	0.9996069	perennial	0.000814726	0.99918526	hemicryptophyte	0.004335236	0.003417955	0.9773334	0.004534577	0.010378762
Acidosasa lingchuanensis	herb	0.9725141	0.2238744	0.06806861	terrestrial	0.000191562	0.9998085	self-supporting	0.000399861	0.9996001	perennial	0.000446752	0.99955326	hemicryptophyte	0.23574178	0.05260549	0.6571584	0.02151659	0.032977775
Acidosasa nanunica	herb	0.972844	0.21269834	0.07257904	terrestrial	0.000193117	0.99980694	self-supporting	0.000377427	0.9996226	perennial	0.000630898	0.9993691	hemicryptophyte	0.02141909	0.008463507	0.94369256	0.007801648	0.018623168
Acidosasa notata	herb	0.97356623	0.21160273	0.06887841	terrestrial	0.000195093	0.9998049	self-supporting	0.000389468	0.9996106	perennial	0.000750127	0.9992499	hemicryptophyte	0.041033782	0.01625662	0.91258985	0.009045563	0.021074155
Acidosasa purpurea	herb	0.97317624	0.21092282	0.07220718	terrestrial	0.000194937	0.99980503	self-supporting	0.000396283	0.9996037	perennial	0.000837522	0.99916244	hemicryptophyte	0.006645408	0.003804546	0.97544235	0.004028098	0.01007957
Acidosasa venusta	herb	0.9742662	0.23135626	0.062210124	terrestrial	0.000194012	0.999806	self-supporting	0.000399005	0.99960107	perennial	0.000881516	0.9991185	hemicryptophyte	0.001325578	0.00129626	0.98713183	0.002249755	0.00799658
Acineta antioquiae	herb	0.97292036	0.23564719	0.0570632	obligatory	0.97216773	0.027832229	self-supporting	0.000440492	0.99955946	perennial	0.000601702	0.99939835	hemicryptophyte	0.017319936	0.39129552	0.3934949	0.17785972	0.020029789
Acineta cryptodonta	herb	0.97292036	0.23564719	0.0570632	obligatory	0.97216773	0.027832229	self-supporting	0.000440492	0.99955946	perennial	0.000601702	0.99939835	hemicryptophyte	0.017319936	0.39129552	0.3934949	0.17785972	0.020029789
Acineta densa	herb	0.97292036	0.23564719	0.0570632	obligatory	0.97216773	0.027832229	self-supporting	0.000440492	0.99955946	perennial	0.000601702	0.99939835	hemicryptophyte	0.017319936	0.39129552	0.3934949	0.17785972	0.020029789
Acineta sulcata	herb	0.97292036	0.23564719	0.0570632	obligatory	0.97216773	0.027832229	self-supporting	0.000440492	0.99955946	perennial	0.000601702	0.99939835	hemicryptophyte	0.017319936	0.39129552	0.3934949	0.17785972	0.020029789
Acineta superba	herb	0.97292036	0.23564719	0.0570632	obligatory	0.97216773	0.027832229	self-supporting	0.000440492	0.99955946	perennial	0.000601702	0.99939835	hemicryptophyte	0.017319936	0.39129552	0.3934949	0.17785972	0.020029789
Acioa schultesii	tree	0.07118064	0.22200091	0.9742786	terrestrial	0.005075484	0.99492455	self-supporting	0.000503377	0.9994966	perennial	0.000270543	0.99972945	phanerophyte	0.99705815	0.001025233	0.000447477	0.000445219	0.00102385
Aciotis acuminifolia	herb	0.87139523	0.57903826	0.06312927	terrestrial	0.000797398	0.99920267	self-supporting	0.001110553	0.9988895	perennial	0.00118928	0.99881077	cryptophyte	0.038656816	0.045071412	0.080744445	0.5523773	0.28315005
Aciotis annua	herb	0.9559867	0.36902797	0.049632583	terrestrial	0.001399574	0.9986004	self-supporting	0.000857823	0.99914217	perennial	0.018246805	0.98175323	chamaephyte	0.23822524	0.36452094	0.04257927	0.016530924	0.33814368
Aciotis circaeifolia	herb	0.971143	0.24376684	0.05622477	terrestrial	0.07335949	0.9266405	self-supporting	0.000562421	0.9994375	perennial	0.12109317	0.8789068	hemicryptophyte	0.0411684	0.13247496	0.4021673	0.24775179	0.1764376
Aciotis indecora	tree	0.07879029	0.3287697	0.9492914	terrestrial	0.002334854	0.99766517	self-supporting	0.000968385	0.99903166	perennial	0.000381299	0.99961865	phanerophyte	0.9653208	0.022143073	0.002734607	0.001044756	0.008756603
Aciotis olivieriana	herb	0.971143	0.24376684	0.05622477	terrestrial	0.07335949	0.9266405	self-supporting	0.000562421	0.9994375	perennial	0.12109317	0.8789068	hemicryptophyte	0.0411684	0.13247496	0.4021673	0.24775179	0.1764376
Aciotis ornata	shrub	0.21016213	0.83692443	0.32255745	terrestrial	0.005687495	0.9943125	self-supporting	0.001230859	0.9987691	perennial	0.000726646	0.99927336	phanerophyte	0.72632754	0.20429768	0.013062709	0.005500686	0.050811432
Aciotis paludosa	herb	0.971143	0.24376684	0.05622477	terrestrial	0.07335949	0.9266405	self-supporting	0.000562421	0.9994375	perennial	0.12109317	0.8789068	hemicryptophyte	0.0411684	0.13247496	0.4021673	0.24775179	0.1764376
Aciotis polystachya	shrub	0.6955544	0.71445894	0.09475397	terrestrial	0.002475506	0.99752444	self-supporting	0.00151367	0.9984863	perennial	0.00070096	0.99929905	chamaephyte	0.36562857	0.37844017	0.032867208	0.009639555	0.21342447
Aciotis purpurascens	herb	0.89432913	0.5343817	0.05917651	terrestrial	0.001011118	0.9989889	self-supporting	0.00164157	0.9983584	perennial	0.001598561	0.99840146	therophyte	0.14922263	0.24005072	0.048636194	0.01284364	0.54924685
Aciotis rubricaulis	shrub	0.6955544	0.71445894	0.09475397	terrestrial	0.002475506	0.99752444	self-supporting	0.00151367	0.9984863	perennial	0.00070096	0.99929905	chamaephyte	0.36562857	0.37844017	0.032867208	0.009639555	0.21342447
Aciotis viscida	herb	0.971143	0.24376684	0.05622477	terrestrial	0.07335949	0.9266405	self-supporting	0.000562421	0.9994375	perennial	0.12109317	0.8789068	hemicryptophyte	0.0411684	0.13247496	0.4021673	0.24775179	0.1764376
Acisanthera hedyotoidea	herb	0.971143	0.24376684	0.05622477	terrestrial	0.07335949	0.9266405	self-supporting	0.000562421	0.9994375	perennial	0.12109317	0.8789068	hemicryptophyte	0.0411684	0.13247496	0.4021673	0.24775179	0.1764376
Acisanthera quadrata	herb	0.9559867	0.36902797	0.049632583	terrestrial	0.001399574	0.9986004	self-supporting	0.000857823	0.99914217	perennial	0.018246805	0.98175323	chamaephyte	0.23822524	0.36452094	0.04257927	0.016530924	0.33814368
Acleisanthes somalensis	shrub	0.22147733	0.85918957	0.27483547	terrestrial	0.000387305	0.99961275	self-supporting	0.001432947	0.99856704	perennial	0.00039682	0.9996032	chamaephyte	0.12609158	0.8321759	0.019259635	0.006937934	0.015534937
Acmella alba	herb	0.971143	0.24376684	0.05622477	terrestrial	0.07335949	0.9266405	self-supporting	0.000562421	0.9994375	perennial	0.12109317	0.8789068	hemicryptophyte	0.0411684	0.13247496	0.4021673	0.24775179	0.1764376
Acmella brachyglossa	herb	0.91413	0.5032132	0.05399566	terrestrial	0.000944775	0.9990552	self-supporting	0.001932885	0.9980671	perennial	0.003263825	0.9967361	therophyte	0.13069484	0.19959097	0.056287162	0.01510322	0.5983238
Acmella caulirhiza	herb	0.971816	0.2641276	0.05055866	terrestrial	0.000258445	0.9997415	self-supporting	0.015222623	0.98477733	perennial	0.003931579	0.99606836	therophyte	0.006158611	0.056486465	0.12151887	0.012372207	0.8034638
Acmella ciliata	herb	0.9694678	0.2774691	0.051149774	terrestrial	0.003024791	0.9969752	self-supporting	0.000648178	0.9993518	perennial	0.120792426	0.87920755	therophyte	0.024526566	0.06354077	0.26865137	0.14847656	0.49480468
Acmella oleracea	herb	0.9677494	0.28448874	0.04917513	terrestrial	0.000339615	0.9996604	self-supporting	0.000866559	0.9991334	annual	0.9602286	0.03977142	therophyte	0.001164798	0.002937003	0.010250003	0.001264919	0.9843833
Acmella paniculata	herb	0.971143	0.24376684	0.05622477	terrestrial	0.07335949	0.9266405	self-supporting	0.000562421	0.9994375	perennial	0.12109317	0.8789068	hemicryptophyte	0.0411684	0.13247496	0.4021673	0.24775179	0.1764376
Acmella radicans	herb	0.96991473	0.27217183	0.049792755	terrestrial	0.000410363	0.9995896	self-supporting	0.001029396	0.9989706	annual	0.9612819	0.038718145	therophyte	0.001377295	0.003627947	0.008994604	0.001447595	0.9845525
Acmella repens	herb	0.9694678	0.2774691	0.051149774	terrestrial	0.003024791	0.9969752	self-supporting	0.000648178	0.9993518	perennial	0.120792426	0.87920755	therophyte	0.024526566	0.06354077	0.26865137	0.14847656	0.49480468
Acmella sodiroi	herb	0.971143	0.24376684	0.05622477	terrestrial	0.07335949	0.9266405	self-supporting	0.000562421	0.9994375	perennial	0.12109317	0.8789068	hemicryptophyte	0.0411684	0.13247496	0.4021673	0.24775179	0.1764376
Acmella uliginosa	herb	0.96846396	0.2812704	0.049833596	terrestrial	0.000363028	0.999637	self-supporting	0.004060381	0.9959396	annual	0.95955944	0.040440515	therophyte	0.003330032	0.010200086	0.009384826	0.002166793	0.97491825
Acmispon americanus	herb	0.9608212	0.34467727	0.048837155	terrestrial	0.000233903	0.99976605	self-supporting	0.002244055	0.99775594	annual	0.9591209	0.040879108	therophyte	0.001352603	0.001978781	0.006440365	0.001032971	0.9891952
Acmispon brachycarpus	herb	0.9608212	0.34467727	0.048837155	terrestrial	0.000233903	0.99976605	self-supporting	0.002244055	0.99775594	annual	0.9591209	0.040879108	therophyte	0.001352603	0.001978781	0.006440365	0.001032971	0.9891952
Acmispon denticulatus	herb	0.9608212	0.34467727	0.048837155	terrestrial	0.000233903	0.99976605	self-supporting	0.002244055	0.99775594	annual	0.9591209	0.040879108	therophyte	0.001352603	0.001978781	0.006440365	0.001032971	0.9891952
Acmispon maritimus	herb	0.9608212	0.34467727	0.048837155	terrestrial	0.000233903	0.99976605	self-supporting	0.002244055	0.99775594	annual	0.9591209	0.040879108	therophyte	0.001352603	0.001978781	0.006440365	0.001032971	0.9891952
Acmispon parviflorus	herb	0.9608212	0.34467727	0.048837155	terrestrial	0.000233903	0.99976605	self-supporting	0.002244055	0.99775594	annual	0.9591209	0.040879108	therophyte	0.001352603	0.001978781	0.006440365	0.001032971	0.9891952
Acmispon rubriflorus	herb	0.9608212	0.34467727	0.048837155	terrestrial	0.000233903	0.99976605	self-supporting	0.002244055	0.99775594	annual	0.9591209	0.040879108	therophyte	0.001352603	0.001978781	0.006440365	0.001032971	0.9891952
Acmispon subpinnatus	herb	0.9608212	0.34467727	0.048837155	terrestrial	0.000233903	0.99976605	self-supporting	0.002244055	0.99775594	annual	0.9591209	0.040879108	therophyte	0.001352603	0.001978781	0.006440365	0.001032971	0.9891952
Acmispon wrangelianus	herb	0.9608212	0.34467727	0.048837155	terrestrial	0.000233903	0.99976605	self-supporting	0.002244055	0.99775594	annual	0.9591209	0.040879108	therophyte	0.001352603	0.001978781	0.006440365	0.001032971	0.9891952
Acoelorraphe wrightii	tree	0.059452724	0.702757	0.80587363	terrestrial	0.005558265	0.9944417	self-supporting	0.003951417	0.9960486	perennial	0.000311308	0.99968874	phanerophyte	0.9926601	0.003922809	0.000889584	0.000493282	0.00203422
Acokanthera laevigata	tree	0.074851066	0.35619703	0.95151496	terrestrial	0.000341542	0.99965847	self-supporting	0.001409067	0.9985909	perennial	0.000318806	0.99968123	phanerophyte	0.9968364	0.001122748	0.000498279	0.000435778	0.001106769
Acokanthera oppositifolia	tree	0.07437757	0.60621387	0.8603619	terrestrial	0.000274166	0.9997259	self-supporting	0.005382852	0.99461716	perennial	0.000357612	0.9996424	phanerophyte	0.9963599	0.001433449	0.000472354	0.000426644	0.001307618
Acokanthera rotundata	tree	0.06498999	0.39515948	0.94596237	terrestrial	0.00030077	0.99969923	self-supporting	0.003116372	0.9968836	perennial	0.000358954	0.99964106	phanerophyte	0.9961876	0.001657865	0.000541893	0.000348003	0.001264714
Acokanthera schimperi	tree	0.06461484	0.42794558	0.93721735	terrestrial	0.000339417	0.9996606	self-supporting	0.002078818	0.99792117	perennial	0.000336094	0.99966395	phanerophyte	0.9966266	0.001331624	0.000489134	0.000371125	0.001181513
Acostia gracilis	herb	0.9758006	0.19281863	0.06748656	terrestrial	0.000195631	0.99980444	self-supporting	0.000355506	0.9996445	perennial	0.004374766	0.99562526	hemicryptophyte	0.000530033	0.000685947	0.9894265	0.001842277	0.007515302
Acrachne henrardiana	herb	0.9761144	0.19787699	0.06718101	terrestrial	0.000200454	0.99979955	self-supporting	0.000357642	0.9996424	annual	0.9624272	0.03757277	therophyte	0.000901172	0.00117532	0.03197685	0.001197877	0.96474874
Acrachne perrieri	herb	0.9759647	0.19873174	0.06759901	terrestrial	0.00019851	0.99980146	self-supporting	0.000362835	0.9996371	annual	0.96323407	0.03676599	therophyte	0.000915892	0.001176934	0.032024864	0.001232032	0.9646502
Acrachne racemosa	herb	0.9749845	0.216628	0.062180586	terrestrial	0.000201744	0.99979824	self-supporting	0.000399798	0.99960023	annual	0.96766627	0.032333724	therophyte	0.000841596	0.001079893	0.011279647	0.001073916	0.9857249
Acridocarpus alopecurus	shrub	0.1986475	0.86324805	0.3040156	terrestrial	0.000394654	0.99960536	obligatory	0.986529	0.013471032	perennial	0.000418819	0.99958116	phanerophyte	0.9912498	0.004639885	0.000871261	0.000421046	0.002818044
Acridocarpus chevalieri	shrub	0.20171367	0.8540379	0.31038842	terrestrial	0.000470639	0.99952936	obligatory	0.983278	0.016721983	perennial	0.000363993	0.99963593	phanerophyte	0.99455774	0.002547203	0.000665642	0.000377836	0.001851638
Acridocarpus chloropterus	herb	0.5359493	0.5138154	0.39385828	terrestrial	0.00096024	0.9990397	self-supporting	0.44344035	0.5565597	perennial	0.002015588	0.9979844	phanerophyte	0.9151315	0.018425437	0.00924072	0.003559333	0.05364288
Acridocarpus congestus	shrub	0.4450221	0.646294	0.36084455	terrestrial	0.000462956	0.9995371	obligatory	0.9882504	0.011749693	perennial	0.000358105	0.9996419	phanerophyte	0.9938117	0.00272354	0.00090082	0.000717377	0.001846558
Acridocarpus glaucescens	shrub	0.22974893	0.8472797	0.29158393	terrestrial	0.000281432	0.9997186	obligatory	0.9831508	0.016849259	perennial	0.000417754	0.99958223	phanerophyte	0.9861515	0.008559613	0.001243176	0.000482643	0.003562985
Acridocarpus katangensis	tree	0.058713026	0.40554714	0.94907206	terrestrial	0.000400935	0.99959904	self-supporting	0.002815744	0.9971842	perennial	0.000335858	0.9996642	phanerophyte	0.9964424	0.001328471	0.000493746	0.000388908	0.001346415
Acridocarpus longifolius	shrub	0.20744613	0.8474762	0.31024683	terrestrial	0.000858016	0.99914193	obligatory	0.9821529	0.017847091	perennial	0.000352101	0.99964786	phanerophyte	0.99201113	0.004350783	0.000895859	0.000423335	0.002318737
Acridocarpus macrocalyx	shrub	0.45074928	0.71574396	0.27609277	terrestrial	0.010069238	0.98993075	obligatory	0.98226786	0.017732138	perennial	0.00032824	0.9996718	phanerophyte	0.99117684	0.00392268	0.001090885	0.000911066	0.002898554
Acridocarpus natalitius	tree	0.07673238	0.5645624	0.8738311	terrestrial	0.000385537	0.9996145	obligatory	0.9760191	0.023980841	perennial	0.0003692	0.9996308	phanerophyte	0.99440175	0.002641508	0.000665484	0.000367321	0.001923918
Acridocarpus pauciglandulosus	shrub	0.17734228	0.8619029	0.32676566	terrestrial	0.000305172	0.9996948	obligatory	0.9868913	0.013108693	perennial	0.000359556	0.99964046	phanerophyte	0.99393517	0.003082132	0.000649888	0.000411212	0.001921521
Acridocarpus plagiopterus	shrub	0.19212842	0.8586879	0.31617975	terrestrial	0.000950055	0.99904996	obligatory	0.9694188	0.030581132	perennial	0.000373241	0.99962676	phanerophyte	0.9937596	0.003353035	0.000679956	0.000381314	0.001825996
Acridocarpus prasinus	shrub	0.17952418	0.86361414	0.32866085	terrestrial	0.000256668	0.9997433	obligatory	0.9869099	0.013090134	perennial	0.000344126	0.99965584	phanerophyte	0.9933855	0.003675384	0.000712968	0.000390862	0.001835158
Acridocarpus scheffleri	shrub	0.5056644	0.66112137	0.28333065	terrestrial	0.000370207	0.99962974	obligatory	0.9873285	0.012671426	perennial	0.000404591	0.99959546	phanerophyte	0.98600125	0.008107725	0.001347874	0.001432363	0.003110885
Acridocarpus smeathmanii	shrub	0.22841941	0.8536762	0.28272727	terrestrial	0.000319092	0.9996809	obligatory	0.9885308	0.011469225	perennial	0.000369589	0.99963045	phanerophyte	0.9934454	0.003536488	0.000743885	0.000467162	0.001807098
Acridocarpus zanzibaricus	shrub	0.18571422	0.8614255	0.31265563	terrestrial	0.000335442	0.99966455	obligatory	0.93207574	0.067924224	perennial	0.000381737	0.9996183	phanerophyte	0.94824225	0.03752032	0.003262198	0.000967704	0.010007467
Acritochaete volkensii	herb	0.9730829	0.21371414	0.06351687	terrestrial	0.000196456	0.9998036	self-supporting	0.000386447	0.9996136	perennial	0.0235055	0.9764945	therophyte	0.000934146	0.001140919	0.028601637	0.001251694	0.96807164
Acritopappus buiquensis	herb	0.6533154	0.36750057	0.37607947	terrestrial	0.000287459	0.9997125	self-supporting	0.006548528	0.9934515	perennial	0.002498662	0.9975013	therophyte	0.10532512	0.036532324	0.09018042	0.018386394	0.74957573
Acrobotrys discolor	shrub	0.14917155	0.83350986	0.42634115	terrestrial	0.005515976	0.994484	self-supporting	0.003982612	0.9960174	perennial	0.000530785	0.9994692	phanerophyte	0.9777038	0.013853472	0.001762226	0.000916782	0.005763632
Acrocarpus fraxinifolius	tree	0.07324767	0.2363946	0.97110903	terrestrial	0.000230373	0.9997696	self-supporting	0.000664975	0.999335	perennial	0.000325004	0.99967504	phanerophyte	0.9966217	0.001164126	0.000560308	0.000496049	0.001157829
Acroceras amplectens	herb	0.9754891	0.21784729	0.056827087	terrestrial	0.000200836	0.9997992	self-supporting	0.000378132	0.99962187	annual	0.96492743	0.035072643	therophyte	0.000884858	0.001027115	0.017751597	0.001042905	0.9792935
Acroceras attenuatum	herb	0.9756468	0.2123011	0.06034174	terrestrial	0.000203095	0.9997969	self-supporting	0.000400105	0.9995999	annual	0.9653226	0.03467742	therophyte	0.000822856	0.001071585	0.016907208	0.001018489	0.9801799
Acroceras boivinii	herb	0.97534573	0.21732469	0.056201342	terrestrial	0.000196084	0.99980396	self-supporting	0.000354008	0.99964595	annual	0.9541047	0.045895234	therophyte	0.000878259	0.001175274	0.029739764	0.001156246	0.9670505
Acroceras calcicola	herb	0.9754887	0.21541393	0.056672726	terrestrial	0.000198177	0.9998018	self-supporting	0.000352218	0.99964774	annual	0.9540724	0.045927662	therophyte	0.000888352	0.001138948	0.025026496	0.001097933	0.9718482
Acroceras chaseae	herb	0.97363824	0.24004558	0.052464433	terrestrial	0.00019699	0.999803	self-supporting	0.000373941	0.99962604	perennial	0.003175553	0.9968245	hemicryptophyte	0.000537593	0.000706	0.9902181	0.00191679	0.006621529
Acroceras diffusum	herb	0.9757248	0.20672427	0.05994433	terrestrial	0.000195486	0.99980456	self-supporting	0.000360358	0.99963963	perennial	0.003035663	0.9969643	hemicryptophyte	0.000515143	0.000725043	0.98975337	0.001550031	0.007456437
Acroceras elegans	herb	0.97560364	0.21860728	0.05568597	terrestrial	0.000196382	0.9998036	self-supporting	0.000354391	0.9996456	annual	0.9567321	0.043267846	therophyte	0.000880918	0.001114807	0.024642259	0.001125149	0.9722368
Acroceras excavatum	herb	0.97533923	0.21546564	0.06383333	terrestrial	0.000198583	0.99980146	self-supporting	0.000387425	0.9996126	perennial	0.00218149	0.99781847	hemicryptophyte	0.000557618	0.00070421	0.9904473	0.001847468	0.006443461
Acroceras fluminense	herb	0.9757237	0.21048968	0.062198374	terrestrial	0.00019624	0.9998037	self-supporting	0.000365825	0.99963415	perennial	0.002624192	0.99737585	hemicryptophyte	0.00052728	0.000688378	0.9905432	0.001603464	0.006637722
Acroceras gabunense	herb	0.97474444	0.22636263	0.054217126	terrestrial	0.000210603	0.9997894	self-supporting	0.000463994	0.99953604	perennial	0.001407206	0.9985928	hemicryptophyte	0.000797331	0.000879839	0.9879054	0.003399236	0.007018293
Acroceras hubbardii	herb	0.95067006	0.38375738	0.058711696	terrestrial	0.000258187	0.99974185	self-supporting	0.001237777	0.99876225	annual	0.95887184	0.041128114	therophyte	0.000911691	0.001441267	0.007981985	0.001969116	0.98769593
Acroceras ivohibense	herb	0.97492427	0.22916871	0.053788524	terrestrial	0.000196661	0.99980336	self-supporting	0.00036731	0.9996327	perennial	0.002936797	0.9970632	hemicryptophyte	0.000500449	0.000686829	0.99066836	0.001687286	0.006457212
Acroceras macrum	herb	0.97523093	0.21414724	0.058454644	terrestrial	0.000200887	0.9997992	self-supporting	0.000407413	0.9995926	perennial	0.002059868	0.9979401	hemicryptophyte	0.001280375	0.00123643	0.9651572	0.012458042	0.019867914
Acroceras munroanum	herb	0.97532916	0.21147048	0.060201854	terrestrial	0.000195169	0.9998048	self-supporting	0.00036731	0.9996327	perennial	0.002369562	0.99763036	hemicryptophyte	0.00053835	0.000676231	0.9899804	0.001793992	0.007011076
Acroceras parvulum	herb	0.9753983	0.21337004	0.05689983	terrestrial	0.000196622	0.99980336	self-supporting	0.000361204	0.9996388	annual	0.95752066	0.042479288	therophyte	0.000882274	0.001179852	0.023635367	0.001059272	0.9732432
Acroceras tenuicaule	herb	0.97558075	0.21185537	0.05721792	terrestrial	0.000198178	0.9998018	self-supporting	0.000353291	0.99964666	annual	0.9526608	0.047339186	therophyte	0.000859458	0.001165412	0.029166926	0.001143026	0.96766514
Acroceras tonkinense	herb	0.97499394	0.21889198	0.056952782	terrestrial	0.000197083	0.9998029	self-supporting	0.000366258	0.99963367	perennial	0.003011114	0.99698895	hemicryptophyte	0.000507995	0.00069593	0.99009997	0.001898221	0.006797917
Acroceras zizanioides	herb	0.97440594	0.228527	0.054936033	terrestrial	0.000206055	0.99979395	self-supporting	0.000361847	0.9996382	perennial	0.002755321	0.9972447	hemicryptophyte	0.000763169	0.001006834	0.9726944	0.006740388	0.018795112
Acrocomia aculeata	tree	0.069808036	0.26330727	0.969464	terrestrial	0.000981472	0.99901855	self-supporting	0.000724624	0.9992754	perennial	0.000349911	0.9996501	phanerophyte	0.9961733	0.001280831	0.000661153	0.000595134	0.001289576
Actaea racemosa	herb	0.9091503	0.36000508	0.09288223	terrestrial	0.000684758	0.99931526	self-supporting	0.003567114	0.9964329	perennial	0.003121234	0.99687874	hemicryptophyte	0.021145735	0.06593092	0.77482814	0.09554494	0.042550217
Actinanthella menyharthii	shrub	0.27069467	0.6546203	0.55358756	terrestrial	0.000354898	0.9996451	self-supporting	0.004776528	0.99522346	perennial	0.000615046	0.9993849	phanerophyte	0.98651946	0.009253631	0.001266966	0.000726828	0.002233141
Actinidia chinensis var. deliciosa	herb	0.54394907	0.45455378	0.4393617	terrestrial	0.000502883	0.99949706	obligatory	0.9829268	0.01707324	perennial	0.000683152	0.9993168	phanerophyte	0.92571306	0.03188553	0.012789259	0.002538538	0.027073642
Actinidia kolomikta	shrub	0.38534048	0.728033	0.29141712	terrestrial	0.000428261	0.99957174	obligatory	0.989106	0.01089399	perennial	0.00048123	0.99951875	phanerophyte	0.9559531	0.027047617	0.005180752	0.001368023	0.010450452
Actiniopteris dimorpha	herb	0.698004	0.46497932	0.26318815	terrestrial	0.001480082	0.99851996	self-supporting	0.0018189	0.9981811	perennial	0.001450689	0.9985493	cryptophyte	0.003586944	0.008252839	0.09310782	0.88866013	0.006392183
Actiniopteris radiata	herb	0.7895817	0.44764984	0.21651039	terrestrial	0.001146252	0.9988538	self-supporting	0.015570149	0.98442984	perennial	0.00094646	0.99905354	cryptophyte	0.004636456	0.0104079	0.1733386	0.801004	0.010612975
Actiniopteris semiflabellata	herb	0.7013929	0.45867652	0.25653142	terrestrial	0.002749536	0.9972505	self-supporting	0.005200421	0.9947996	perennial	0.001682701	0.99831736	cryptophyte	0.002790641	0.012591145	0.06408149	0.9105643	0.00997254
Actinocladum verticillatum	herb	0.961361	0.25458875	0.08359142	terrestrial	0.000199494	0.9998005	self-supporting	0.000386018	0.99961406	perennial	0.001021038	0.998979	hemicryptophyte	0.08269148	0.023623891	0.8499541	0.009704458	0.034026027
Actinostemon amazonicus	tree	0.06400529	0.24279806	0.97391385	terrestrial	0.006530678	0.99346936	self-supporting	0.000620841	0.99937916	perennial	0.000280893	0.9997191	phanerophyte	0.99703455	0.001123871	0.000422877	0.000372164	0.001046529
Actinostemon concolor	tree	0.076489896	0.24702874	0.9679612	terrestrial	0.00099425	0.99900573	self-supporting	0.002692672	0.9973073	perennial	0.000331233	0.9996687	phanerophyte	0.9967229	0.001189747	0.00050466	0.000501676	0.001081106
Adansonia digitata	tree	0.0868946	0.23707983	0.9630381	terrestrial	0.001106772	0.9988932	self-supporting	0.001191652	0.9988084	perennial	0.000352509	0.9996475	phanerophyte	0.996075	0.001379365	0.000711245	0.00050542	0.001328909
Adelia ricinella	tree	0.060427148	0.2657447	0.9722848	terrestrial	0.002045903	0.99795413	self-supporting	0.004907477	0.9950925	perennial	0.000287911	0.99971205	phanerophyte	0.9969607	0.00113202	0.000447241	0.000420227	0.001039764
Adelia triloba	tree	0.06400529	0.24279806	0.97391385	terrestrial	0.006530678	0.99346936	self-supporting	0.000620841	0.99937916	perennial	0.000280893	0.9997191	phanerophyte	0.99703455	0.001123871	0.000422877	0.000372164	0.001046529
Adelobotrys adscendens	shrub	0.18587242	0.85879254	0.31617117	obligatory	0.9198978	0.08010218	obligatory	0.88213265	0.11786733	perennial	0.000378409	0.9996215	phanerophyte	0.97709864	0.01668509	0.001612812	0.000868816	0.003734616
Adelobotrys antioquiensis	tree	0.06400529	0.24279806	0.97391385	terrestrial	0.006530678	0.99346936	self-supporting	0.000620841	0.99937916	perennial	0.000280893	0.9997191	phanerophyte	0.99703455	0.001123871	0.000422877	0.000372164	0.001046529
Adelobotrys barbatus	tree	0.060427148	0.2657447	0.9722848	terrestrial	0.002045903	0.99795413	self-supporting	0.004907477	0.9950925	perennial	0.000287911	0.99971205	phanerophyte	0.9969607	0.00113202	0.000447241	0.000420227	0.001039764
Adelobotrys ciliatus	shrub	0.20691584	0.7691579	0.4320983	terrestrial	0.009064562	0.9909354	obligatory	0.9806733	0.019326707	perennial	0.000324782	0.9996753	phanerophyte	0.9888755	0.004902645	0.001510624	0.000892623	0.003818538
Adelobotrys fuscescens	shrub	0.35250103	0.80491745	0.26875386	terrestrial	0.007500728	0.9924993	obligatory	0.98523456	0.014765429	perennial	0.000343329	0.9996567	phanerophyte	0.58659846	0.28256208	0.024503905	0.026403701	0.07993196
Adelobotrys intonsus	shrub	0.20691584	0.7691579	0.4320983	terrestrial	0.009064562	0.9909354	obligatory	0.9806733	0.019326707	perennial	0.000324782	0.9996753	phanerophyte	0.9888755	0.004902645	0.001510624	0.000892623	0.003818538
Adelobotrys klugii	shrub	0.20691584	0.7691579	0.4320983	terrestrial	0.009064562	0.9909354	obligatory	0.9806733	0.019326707	perennial	0.000324782	0.9996753	phanerophyte	0.9888755	0.004902645	0.001510624	0.000892623	0.003818538
Adelobotrys linearifolius	herb	0.86816835	0.510236	0.11763178	terrestrial	0.005261204	0.99473876	obligatory	0.68650424	0.31349578	perennial	0.01329048	0.98670954	cryptophyte	0.2137963	0.04674727	0.023025163	0.6307063	0.08572496
Adelobotrys macrophyllus	shrub	0.24923983	0.8364816	0.27197734	terrestrial	0.006210644	0.9937894	self-supporting	0.23075444	0.7692456	perennial	0.000461657	0.9995384	phanerophyte	0.93723965	0.04663748	0.003665503	0.002415995	0.010041386
Adelobotrys marginatus	shrub	0.20691584	0.7691579	0.4320983	terrestrial	0.009064562	0.9909354	obligatory	0.9806733	0.019326707	perennial	0.000324782	0.9996753	phanerophyte	0.9888755	0.004902645	0.001510624	0.000892623	0.003818538
Adelobotrys praetextus	herb	0.86816835	0.510236	0.11763178	terrestrial	0.005261204	0.99473876	obligatory	0.68650424	0.31349578	perennial	0.01329048	0.98670954	cryptophyte	0.2137963	0.04674727	0.023025163	0.6307063	0.08572496
Adelobotrys rotundifolius	shrub	0.35250103	0.80491745	0.26875386	terrestrial	0.007500728	0.9924993	obligatory	0.98523456	0.014765429	perennial	0.000343329	0.9996567	phanerophyte	0.58659846	0.28256208	0.024503905	0.026403701	0.07993196
Adelobotrys scandens	herb	0.86816835	0.510236	0.11763178	terrestrial	0.005261204	0.99473876	obligatory	0.68650424	0.31349578	perennial	0.01329048	0.98670954	cryptophyte	0.2137963	0.04674727	0.023025163	0.6307063	0.08572496
Adelobotrys spruceanus	herb	0.86816835	0.510236	0.11763178	terrestrial	0.005261204	0.99473876	obligatory	0.68650424	0.31349578	perennial	0.01329048	0.98670954	cryptophyte	0.2137963	0.04674727	0.023025163	0.6307063	0.08572496
Adelobotrys subsessilis	shrub	0.20691584	0.7691579	0.4320983	terrestrial	0.009064562	0.9909354	obligatory	0.9806733	0.019326707	perennial	0.000324782	0.9996753	phanerophyte	0.9888755	0.004902645	0.001510624	0.000892623	0.003818538
Adelobotrys tessmannii	tree	0.070229724	0.29146004	0.9622722	terrestrial	0.008971326	0.9910287	obligatory	0.9757755	0.024224535	perennial	0.000318433	0.9996816	phanerophyte	0.9964809	0.001316819	0.000521872	0.000514902	0.001165539
Adelostigma senegalensis	herb	0.96908635	0.28565744	0.050796136	terrestrial	0.000476824	0.99952316	self-supporting	0.002713421	0.99728656	annual	0.96321225	0.03678776	therophyte	0.000983789	0.001701976	0.006861923	0.001140298	0.989312
Adelphia hiraea	shrub	0.20691584	0.7691579	0.4320983	terrestrial	0.009064562	0.9909354	obligatory	0.9806733	0.019326707	perennial	0.000324782	0.9996753	phanerophyte	0.9888755	0.004902645	0.001510624	0.000892623	0.003818538
Adelphia platyrachis	shrub	0.20691584	0.7691579	0.4320983	terrestrial	0.009064562	0.9909354	obligatory	0.9806733	0.019326707	perennial	0.000324782	0.9996753	phanerophyte	0.9888755	0.004902645	0.001510624	0.000892623	0.003818538
Adenanthera abrosperma	tree	0.07039569	0.22684778	0.9737848	terrestrial	0.000239636	0.9997603	self-supporting	0.001222257	0.9987777	perennial	0.000330759	0.9996692	phanerophyte	0.9964072	0.001344437	0.000592437	0.000439034	0.001216793
Adenanthera aglaosperma	tree	0.068768494	0.22458209	0.97433305	terrestrial	0.000217451	0.9997825	self-supporting	0.002918668	0.99708134	perennial	0.000302477	0.99969757	phanerophyte	0.9963097	0.001447504	0.000556324	0.000351892	0.00133447
Adenanthera borneensis	tree	0.068768494	0.22458209	0.97433305	terrestrial	0.000217451	0.9997825	self-supporting	0.002918668	0.99708134	perennial	0.000302477	0.99969757	phanerophyte	0.9963097	0.001447504	0.000556324	0.000351892	0.00133447
Adenanthera forbesii	tree	0.068768494	0.22458209	0.97433305	terrestrial	0.000217451	0.9997825	self-supporting	0.002918668	0.99708134	perennial	0.000302477	0.99969757	phanerophyte	0.9963097	0.001447504	0.000556324	0.000351892	0.00133447
Adenanthera intermedia	tree	0.06844319	0.22950405	0.97446334	terrestrial	0.000224493	0.99977547	self-supporting	0.001264618	0.99873537	perennial	0.000308756	0.99969125	phanerophyte	0.99683595	0.001261041	0.000453155	0.000365858	0.00108397
Adenanthera kostermansii	tree	0.068768494	0.22458209	0.97433305	terrestrial	0.000217451	0.9997825	self-supporting	0.002918668	0.99708134	perennial	0.000302477	0.99969757	phanerophyte	0.9963097	0.001447504	0.000556324	0.000351892	0.00133447
Adenanthera malayana	tree	0.06898546	0.22961432	0.97383446	terrestrial	0.000265343	0.9997347	self-supporting	0.03338132	0.9666187	perennial	0.000324543	0.9996755	phanerophyte	0.9959233	0.001515403	0.000631461	0.000473889	0.001455857
Adenanthera malayana subsp. andersonii	tree	0.068768494	0.22458209	0.97433305	terrestrial	0.000217451	0.9997825	self-supporting	0.002918668	0.99708134	perennial	0.000302477	0.99969757	phanerophyte	0.9963097	0.001447504	0.000556324	0.000351892	0.00133447
Adenanthera mantaroa	tree	0.06844319	0.22950405	0.97446334	terrestrial	0.000224493	0.99977547	self-supporting	0.001264618	0.99873537	perennial	0.000308756	0.99969125	phanerophyte	0.99683595	0.001261041	0.000453155	0.000365858	0.00108397
Adenanthera marina	shrub	0.25514656	0.8268393	0.27992433	terrestrial	0.000211117	0.99978894	self-supporting	0.004801855	0.9951982	perennial	0.000372954	0.999627	phanerophyte	0.5177437	0.34745663	0.03803608	0.005711907	0.09105159
Adenanthera microsperma	tree	0.06996705	0.23216566	0.973664	terrestrial	0.000236288	0.99976367	self-supporting	0.000999069	0.99900097	perennial	0.000322188	0.9996778	phanerophyte	0.99647105	0.001388163	0.000557173	0.000438622	0.001145122
Adenanthera novoguineensis	tree	0.068768494	0.22458209	0.97433305	terrestrial	0.000217451	0.9997825	self-supporting	0.002918668	0.99708134	perennial	0.000302477	0.99969757	phanerophyte	0.9963097	0.001447504	0.000556324	0.000351892	0.00133447
Adenanthera pavonina	tree	0.07539754	0.2785547	0.9626881	terrestrial	0.00023809	0.9997619	self-supporting	0.000940407	0.9990596	perennial	0.000347073	0.999653	phanerophyte	0.9966769	0.001228287	0.000541578	0.000431675	0.001121548
Adenaria floribunda	tree	0.061545238	0.25598776	0.9720239	terrestrial	0.001832009	0.998168	self-supporting	0.000739092	0.99926084	perennial	0.000330194	0.9996698	phanerophyte	0.9969902	0.001093226	0.000439657	0.000421495	0.001055465
Adenia aculeata	herb	0.6655627	0.56217307	0.20658185	terrestrial	0.000311873	0.99968815	obligatory	0.98828083	0.011719164	perennial	0.001110385	0.9988896	phanerophyte	0.4131568	0.3354399	0.025231581	0.20690458	0.019267155
Adenia ballyi	shrub	0.16312161	0.85901475	0.3576586	terrestrial	0.00032669	0.99967337	self-supporting	0.003874377	0.99612564	perennial	0.000376245	0.9996238	phanerophyte	0.9807699	0.013463028	0.001477032	0.000597586	0.003692609
Adenia bequaertii	shrub	0.42545962	0.65657043	0.36403787	terrestrial	0.000572413	0.9994276	obligatory	0.9882979	0.011702161	perennial	0.00049806	0.99950194	phanerophyte	0.9752619	0.01675585	0.002189849	0.00091204	0.004880245
Adenia cissampeloides	shrub	0.5241299	0.59946126	0.330174	terrestrial	0.00085392	0.9991461	obligatory	0.98853976	0.011460296	perennial	0.000472272	0.9995277	phanerophyte	0.9909116	0.003791949	0.001034975	0.001348202	0.00291325
Adenia cynanchifolia	shrub	0.51088315	0.70914406	0.22565517	terrestrial	0.001499747	0.9985002	obligatory	0.9875586	0.012441385	perennial	0.00180628	0.9981937	phanerophyte	0.93489075	0.039257474	0.004566431	0.005707242	0.015578129
Adenia digitata	herb	0.9030039	0.45696524	0.09968323	terrestrial	0.000541927	0.99945813	self-supporting	0.003671855	0.9963282	perennial	0.005800656	0.9941994	therophyte	0.002274017	0.007126525	0.009009076	0.002918359	0.978672
Adenia dinklagei	herb	0.7587248	0.6019017	0.12822038	terrestrial	0.001309399	0.99869066	obligatory	0.9862954	0.013704609	perennial	0.002884935	0.997115	phanerophyte	0.90442073	0.061489016	0.006578571	0.007423629	0.020088065
Adenia dolichosiphon	herb	0.94987273	0.3626937	0.058345772	terrestrial	0.000338194	0.9996618	obligatory	0.9885472	0.011452794	perennial	0.000587793	0.9994122	cryptophyte	0.002993885	0.003449537	0.004463967	0.9872055	0.00188709
Adenia ellenbeckii	herb	0.9507209	0.34263736	0.055495426	terrestrial	0.000312258	0.9996878	obligatory	0.9102625	0.08973746	perennial	0.001953589	0.9980464	chamaephyte	0.021810696	0.69142264	0.19448605	0.07364212	0.018638467
Adenia erecta	herb	0.965408	0.30810025	0.050326142	terrestrial	0.000388397	0.9996117	self-supporting	0.002052571	0.9979474	perennial	0.29827794	0.7017221	therophyte	0.001445019	0.007804221	0.04868218	0.009563108	0.9325054
Adenia glauca	shrub	0.2370742	0.853321	0.27461407	terrestrial	0.000490253	0.9995097	obligatory	0.9877999	0.012200137	perennial	0.000476651	0.9995234	phanerophyte	0.95345557	0.03705935	0.002300358	0.001093559	0.006091182
Adenia globosa	herb	0.7655907	0.43701684	0.21332926	terrestrial	0.000494997	0.99950504	obligatory	0.92686135	0.07313867	perennial	0.001243814	0.9987562	phanerophyte	0.8018277	0.15645385	0.013645866	0.007018808	0.021053687
Adenia goetzei	herb	0.96673197	0.3008736	0.05015203	terrestrial	0.000350068	0.9996499	self-supporting	0.002293864	0.99770606	annual	0.8849891	0.11501087	cryptophyte	0.001569725	0.002884485	0.006050412	0.9833816	0.006113792
Adenia gracilis	shrub	0.3593573	0.64773124	0.44756716	terrestrial	0.000488265	0.9995117	obligatory	0.98761463	0.012385359	perennial	0.000505005	0.999495	phanerophyte	0.99021614	0.006015287	0.000862804	0.000805815	0.002100142
Adenia gummifera	herb	0.7657196	0.54822564	0.1607963	terrestrial	0.000338301	0.9996617	obligatory	0.9882131	0.011786903	perennial	0.000641222	0.99935883	phanerophyte	0.7481781	0.19503504	0.011506715	0.006911101	0.038369022
Adenia hastata	herb	0.9587902	0.31453225	0.055760708	terrestrial	0.00031158	0.9996884	obligatory	0.9883624	0.011637605	perennial	0.000715222	0.9992848	chamaephyte	0.11335668	0.43998984	0.08252644	0.3514485	0.012678537
Adenia inermis	herb	0.73795635	0.57176787	0.16293341	terrestrial	0.000283093	0.99971694	obligatory	0.98825306	0.011746918	perennial	0.000547254	0.99945277	cryptophyte	0.003323519	0.004080813	0.004990113	0.9855413	0.002064197
Adenia karibaensis	tree	0.087277405	0.24718674	0.9608024	terrestrial	0.000529168	0.9994709	self-supporting	0.00243321	0.9975668	perennial	0.000372848	0.9996271	phanerophyte	0.99598867	0.001603268	0.00062174	0.000464982	0.001321332
Adenia keramanthus	herb	0.8842605	0.5274925	0.064728834	terrestrial	0.000306265	0.99969375	self-supporting	0.002097053	0.997903	perennial	0.000464969	0.9995351	chamaephyte	0.020400891	0.82175463	0.09551868	0.029085314	0.033240303
Adenia lanceolata	herb	0.96036154	0.3273635	0.052655134	terrestrial	0.000371039	0.9996289	obligatory	0.98615694	0.013843036	perennial	0.003186536	0.9968135	cryptophyte	0.007711419	0.071567744	0.06476896	0.84569323	0.010258537
Adenia lindiensis	shrub	0.42246777	0.7296594	0.27721313	terrestrial	0.00047509	0.99952495	obligatory	0.98872674	0.011273289	perennial	0.000358957	0.99964106	phanerophyte	0.98974586	0.006320964	0.000848255	0.000827886	0.002257109
Adenia mannii	herb	0.62510884	0.54448074	0.30296677	terrestrial	0.000607777	0.99939215	obligatory	0.9887921	0.011207859	perennial	0.000473414	0.9995266	phanerophyte	0.97185934	0.018373434	0.002448292	0.002543593	0.004775464
Adenia metriosiphon	shrub	0.5122508	0.5833637	0.3619891	terrestrial	0.000304217	0.9996958	obligatory	0.98864615	0.011353892	perennial	0.000379227	0.9996208	phanerophyte	0.7499754	0.12494544	0.021551872	0.095020786	0.008506547
Adenia mossambicensis	herb	0.95279354	0.32689822	0.060208287	terrestrial	0.000278454	0.9997216	obligatory	0.98826504	0.011734918	perennial	0.000567472	0.9994325	cryptophyte	0.10379853	0.39755005	0.066107586	0.42398837	0.008555483
Adenia ovata	herb	0.9691177	0.27979562	0.050450355	terrestrial	0.000335038	0.999665	self-supporting	0.000987757	0.99901223	perennial	0.120602824	0.87939715	cryptophyte	0.002190591	0.004450308	0.011191479	0.9586077	0.02355994
Adenia panduriformis	shrub	0.5560989	0.5903654	0.30920303	terrestrial	0.000451472	0.9995485	obligatory	0.98875	0.011250048	perennial	0.001067246	0.9989328	phanerophyte	0.9774779	0.014699984	0.001519584	0.002128974	0.004173421
Adenia racemosa	shrub	0.51089305	0.6044209	0.34737933	terrestrial	0.000429996	0.99956995	obligatory	0.98871976	0.011280258	perennial	0.000483282	0.9995167	phanerophyte	0.98330635	0.010355377	0.001783426	0.001275729	0.003279173
Adenia rumicifolia	herb	0.5464846	0.53663266	0.3601537	terrestrial	0.000374711	0.9996253	obligatory	0.9831013	0.016898675	perennial	0.000370078	0.99962986	phanerophyte	0.99360883	0.003418189	0.000739588	0.000469805	0.001763661
Adenia schliebenii	herb	0.9109668	0.4413923	0.07351593	terrestrial	0.000284769	0.99971527	obligatory	0.9887206	0.011279375	perennial	0.000502615	0.9994974	phanerophyte	0.46998873	0.2975517	0.038788144	0.18299523	0.010676301
Adenia spinosa	tree	0.07008549	0.5132654	0.90585726	terrestrial	0.000449163	0.99955076	obligatory	0.96601206	0.033988006	perennial	0.000367902	0.9996321	phanerophyte	0.995877	0.001855486	0.000543702	0.000379978	0.001343767
Adenia stenodactyla	herb	0.9155318	0.4125262	0.07870326	terrestrial	0.000272605	0.9997274	obligatory	0.98888177	0.011118178	perennial	0.000528133	0.99947184	phanerophyte	0.4893135	0.2403357	0.047105715	0.21037923	0.012865802
Adenia stolzii	shrub	0.5274016	0.6050578	0.30950245	terrestrial	0.000530525	0.99946946	self-supporting	0.010494744	0.98950523	perennial	0.001354673	0.99864537	phanerophyte	0.80143	0.08760312	0.015377297	0.055842053	0.03974747
Adenia stricta	herb	0.9539842	0.34461823	0.05568002	terrestrial	0.000355686	0.9996443	self-supporting	0.014589434	0.9854106	perennial	0.01703578	0.9829642	cryptophyte	0.024432212	0.1327397	0.10827276	0.4590646	0.2754907
Adenia tricostata	shrub	0.30895427	0.7035529	0.43509722	terrestrial	0.000643637	0.9993563	obligatory	0.98686105	0.013138984	perennial	0.000545026	0.99945503	phanerophyte	0.9914825	0.004332936	0.000886154	0.000948561	0.002349932
Adenia trisecta	herb	0.60790414	0.53731924	0.30905136	terrestrial	0.000277373	0.99972266	obligatory	0.9868194	0.013180616	perennial	0.000471747	0.9995283	chamaephyte	0.29859087	0.5392114	0.088831626	0.058875762	0.014490305
Adenia tuberifera	herb	0.964586	0.30759105	0.052087102	terrestrial	0.000370549	0.9996294	self-supporting	0.002209843	0.9977901	perennial	0.061673794	0.9383262	cryptophyte	0.002039827	0.006216991	0.007102268	0.9744261	0.010214854
Adenia venenata	herb	0.6796267	0.52167785	0.24074425	terrestrial	0.000442663	0.9995573	obligatory	0.9880288	0.011971195	perennial	0.000594491	0.9994055	phanerophyte	0.961151	0.030189032	0.002071051	0.002372981	0.004215899
Adenia zambesiensis	herb	0.9373041	0.34966058	0.08024018	terrestrial	0.000352043	0.999648	obligatory	0.98838276	0.011617197	perennial	0.000571511	0.99942845	phanerophyte	0.50440127	0.45716974	0.018956834	0.007321267	0.012150883
Adenium multiflorum	tree	0.07532592	0.35730797	0.9472782	terrestrial	0.000309368	0.99969065	self-supporting	0.002508875	0.9974911	perennial	0.000335876	0.9996642	phanerophyte	0.99593496	0.001841467	0.000563106	0.000357147	0.001303372
Adenium obesum	tree	0.06443424	0.6252619	0.85789937	terrestrial	0.000274422	0.9997255	self-supporting	0.001781625	0.99821836	perennial	0.000347635	0.9996524	phanerophyte	0.9966619	0.001367998	0.000474197	0.000392663	0.001103341
Adenium oleifolium	shrub	0.25263783	0.8418545	0.2769993	terrestrial	0.000280049	0.9997199	self-supporting	0.007229628	0.9927704	perennial	0.000418612	0.9995814	chamaephyte	0.040723614	0.88999116	0.03960895	0.014087594	0.015588691
Adenium swazicum	shrub	0.1950167	0.8584677	0.31525874	terrestrial	0.000331635	0.99966836	self-supporting	0.002349251	0.9976508	perennial	0.000438977	0.999561	phanerophyte	0.991479	0.004675652	0.001024419	0.000452281	0.002368666
Adenocalymma apurense	shrub	0.20691584	0.7691579	0.4320983	terrestrial	0.009064562	0.9909354	obligatory	0.9806733	0.019326707	perennial	0.000324782	0.9996753	phanerophyte	0.9888755	0.004902645	0.001510624	0.000892623	0.003818538
Adenocalymma arthropetiolatum	shrub	0.20691584	0.7691579	0.4320983	terrestrial	0.009064562	0.9909354	obligatory	0.9806733	0.019326707	perennial	0.000324782	0.9996753	phanerophyte	0.9888755	0.004902645	0.001510624	0.000892623	0.003818538
Adenocalymma aspericarpum	tree	0.0531838	0.35402828	0.96324843	terrestrial	0.007382202	0.9926178	obligatory	0.93948984	0.06051017	perennial	0.000287978	0.99971205	phanerophyte	0.99663335	0.001336528	0.000478437	0.000429521	0.00112227
Adenocalymma bracteosum	tree	0.06124282	0.29981974	0.96848285	terrestrial	0.011819517	0.9881805	obligatory	0.8162853	0.18371469	perennial	0.000300102	0.99969995	phanerophyte	0.9966324	0.001357743	0.000457917	0.000490529	0.001061441
Adenocalymma chocoense	shrub	0.35250103	0.80491745	0.26875386	terrestrial	0.007500728	0.9924993	obligatory	0.98523456	0.014765429	perennial	0.000343329	0.9996567	phanerophyte	0.58659846	0.28256208	0.024503905	0.026403701	0.07993196
Adenocalymma cladotrichum	tree	0.067192666	0.32149217	0.9627588	terrestrial	0.010174468	0.98982555	self-supporting	0.001980064	0.99801993	perennial	0.000334087	0.999666	phanerophyte	0.99617684	0.001668532	0.000477124	0.00053019	0.001147219
Adenocalymma croatii	herb	0.86816835	0.510236	0.11763178	terrestrial	0.005261204	0.99473876	obligatory	0.68650424	0.31349578	perennial	0.01329048	0.98670954	cryptophyte	0.2137963	0.04674727	0.023025163	0.6307063	0.08572496
Adenocalymma dugandii	shrub	0.15601829	0.852429	0.37391955	terrestrial	0.007619259	0.9923807	obligatory	0.8960916	0.10390844	perennial	0.000297524	0.9997024	phanerophyte	0.98805785	0.006953174	0.001324819	0.000578525	0.003085648
Adenocalymma flaviflorum	herb	0.86816835	0.510236	0.11763178	terrestrial	0.005261204	0.99473876	obligatory	0.68650424	0.31349578	perennial	0.01329048	0.98670954	cryptophyte	0.2137963	0.04674727	0.023025163	0.6307063	0.08572496
Adenocalymma impressum	herb	0.86816835	0.510236	0.11763178	terrestrial	0.005261204	0.99473876	obligatory	0.68650424	0.31349578	perennial	0.01329048	0.98670954	cryptophyte	0.2137963	0.04674727	0.023025163	0.6307063	0.08572496
Adenocalymma inundatum	shrub	0.35250103	0.80491745	0.26875386	terrestrial	0.007500728	0.9924993	obligatory	0.98523456	0.014765429	perennial	0.000343329	0.9996567	phanerophyte	0.58659846	0.28256208	0.024503905	0.026403701	0.07993196
Adenocalymma magdalenense	shrub	0.35250103	0.80491745	0.26875386	terrestrial	0.007500728	0.9924993	obligatory	0.98523456	0.014765429	perennial	0.000343329	0.9996567	phanerophyte	0.58659846	0.28256208	0.024503905	0.026403701	0.07993196
Adenocalymma marginatum	herb	0.6152822	0.5702568	0.26665702	terrestrial	0.000336167	0.99966383	obligatory	0.9858789	0.014121113	perennial	0.000984445	0.99901557	phanerophyte	0.95804507	0.017767778	0.005686816	0.006830909	0.011669423
Adenocalymma patulum	tree	0.070229724	0.29146004	0.9622722	terrestrial	0.008971326	0.9910287	obligatory	0.9757755	0.024224535	perennial	0.000318433	0.9996816	phanerophyte	0.9964809	0.001316819	0.000521872	0.000514902	0.001165539
Adenocalymma pseudopatulum	herb	0.86816835	0.510236	0.11763178	terrestrial	0.005261204	0.99473876	obligatory	0.68650424	0.31349578	perennial	0.01329048	0.98670954	cryptophyte	0.2137963	0.04674727	0.023025163	0.6307063	0.08572496
Adenocalymma sastrei	tree	0.076489896	0.24702874	0.9679612	terrestrial	0.00099425	0.99900573	self-supporting	0.002692672	0.9973073	perennial	0.000331233	0.9996687	phanerophyte	0.9967229	0.001189747	0.00050466	0.000501676	0.001081106
Adenocalymma schomburgkii	herb	0.86816835	0.510236	0.11763178	terrestrial	0.005261204	0.99473876	obligatory	0.68650424	0.31349578	perennial	0.01329048	0.98670954	cryptophyte	0.2137963	0.04674727	0.023025163	0.6307063	0.08572496
Adenocalymma tanaeciicarpum	shrub	0.20691584	0.7691579	0.4320983	terrestrial	0.009064562	0.9909354	obligatory	0.9806733	0.019326707	perennial	0.000324782	0.9996753	phanerophyte	0.9888755	0.004902645	0.001510624	0.000892623	0.003818538
Adenocalymma validum	shrub	0.20691584	0.7691579	0.4320983	terrestrial	0.009064562	0.9909354	obligatory	0.9806733	0.019326707	perennial	0.000324782	0.9996753	phanerophyte	0.9888755	0.004902645	0.001510624	0.000892623	0.003818538
Adenocarpus anagyrifolius	shrub	0.25514656	0.8268393	0.27992433	terrestrial	0.000211117	0.99978894	self-supporting	0.004801855	0.9951982	perennial	0.000372954	0.999627	phanerophyte	0.5177437	0.34745663	0.03803608	0.005711907	0.09105159
Adenocarpus artemisiifolius	shrub	0.25514656	0.8268393	0.27992433	terrestrial	0.000211117	0.99978894	self-supporting	0.004801855	0.9951982	perennial	0.000372954	0.999627	phanerophyte	0.5177437	0.34745663	0.03803608	0.005711907	0.09105159
Adenocarpus bacquei	shrub	0.25514656	0.8268393	0.27992433	terrestrial	0.000211117	0.99978894	self-supporting	0.004801855	0.9951982	perennial	0.000372954	0.999627	phanerophyte	0.5177437	0.34745663	0.03803608	0.005711907	0.09105159
Adenocarpus boudyi	shrub	0.25514656	0.8268393	0.27992433	terrestrial	0.000211117	0.99978894	self-supporting	0.004801855	0.9951982	perennial	0.000372954	0.999627	phanerophyte	0.5177437	0.34745663	0.03803608	0.005711907	0.09105159
Adenocarpus cincinnatus	shrub	0.25514656	0.8268393	0.27992433	terrestrial	0.000211117	0.99978894	self-supporting	0.004801855	0.9951982	perennial	0.000372954	0.999627	phanerophyte	0.5177437	0.34745663	0.03803608	0.005711907	0.09105159
Adenocarpus complicatus	shrub	0.24210122	0.8322157	0.27643242	terrestrial	0.000225455	0.9997745	self-supporting	0.002083738	0.9979163	perennial	0.00038995	0.9996101	phanerophyte	0.8899872	0.0765829	0.010354856	0.002231734	0.020843389
Adenocarpus complicatus subsp. aureus	shrub	0.25514656	0.8268393	0.27992433	terrestrial	0.000211117	0.99978894	self-supporting	0.004801855	0.9951982	perennial	0.000372954	0.999627	phanerophyte	0.5177437	0.34745663	0.03803608	0.005711907	0.09105159
Adenocarpus decorticans	shrub	0.24210122	0.8322157	0.27643242	terrestrial	0.000225455	0.9997745	self-supporting	0.002083738	0.9979163	perennial	0.00038995	0.9996101	phanerophyte	0.8899872	0.0765829	0.010354856	0.002231734	0.020843389
Adenocarpus faurei	shrub	0.25514656	0.8268393	0.27992433	terrestrial	0.000211117	0.99978894	self-supporting	0.004801855	0.9951982	perennial	0.000372954	0.999627	phanerophyte	0.5177437	0.34745663	0.03803608	0.005711907	0.09105159
Adenocarpus foliolosus	shrub	0.24210122	0.8322157	0.27643242	terrestrial	0.000225455	0.9997745	self-supporting	0.002083738	0.9979163	perennial	0.00038995	0.9996101	phanerophyte	0.8899872	0.0765829	0.010354856	0.002231734	0.020843389
Adenocarpus hispanicus	shrub	0.24210122	0.8322157	0.27643242	terrestrial	0.000225455	0.9997745	self-supporting	0.002083738	0.9979163	perennial	0.00038995	0.9996101	phanerophyte	0.8899872	0.0765829	0.010354856	0.002231734	0.020843389
Adenocarpus mannii	shrub	0.21377845	0.8556641	0.2974352	terrestrial	0.000268925	0.999731	self-supporting	0.002555066	0.997445	perennial	0.000392054	0.999608	phanerophyte	0.9827702	0.011358562	0.001546352	0.000657317	0.003667498
Adenocarpus telonensis	shrub	0.25514656	0.8268393	0.27992433	terrestrial	0.000211117	0.99978894	self-supporting	0.004801855	0.9951982	perennial	0.000372954	0.999627	phanerophyte	0.5177437	0.34745663	0.03803608	0.005711907	0.09105159
Adenocarpus umbellatus	shrub	0.25514656	0.8268393	0.27992433	terrestrial	0.000211117	0.99978894	self-supporting	0.004801855	0.9951982	perennial	0.000372954	0.999627	phanerophyte	0.5177437	0.34745663	0.03803608	0.005711907	0.09105159
Adenocarpus viscosus	shrub	0.25514656	0.8268393	0.27992433	terrestrial	0.000211117	0.99978894	self-supporting	0.004801855	0.9951982	perennial	0.000372954	0.999627	phanerophyte	0.5177437	0.34745663	0.03803608	0.005711907	0.09105159
Adenocline acuta	herb	0.96530396	0.321265	0.048724808	terrestrial	0.000300241	0.99969983	self-supporting	0.051515922	0.9484841	perennial	0.24973893	0.75026107	therophyte	0.003040819	0.01383765	0.018104626	0.002254402	0.9627625
Adenodolichos acutifoliolatus	herb	0.94462687	0.41003373	0.0513509	terrestrial	0.000245083	0.99975497	self-supporting	0.002536183	0.9974638	perennial	0.000794408	0.99920565	chamaephyte	0.019022964	0.72446483	0.13362128	0.018578498	0.10431247
Adenodolichos baumii	herb	0.78633595	0.65065587	0.08118881	terrestrial	0.000248239	0.99975175	self-supporting	0.003074493	0.99692553	perennial	0.000535597	0.99946445	chamaephyte	0.20085888	0.63390857	0.062686026	0.006003958	0.09654251
Adenodolichos bequaertii	herb	0.9566373	0.35695258	0.04914575	terrestrial	0.000225579	0.9997744	self-supporting	0.008274027	0.9917259	perennial	0.003715967	0.99628407	therophyte	0.016416866	0.08085465	0.40455058	0.018599058	0.47957885
Adenodolichos brevipetiolatus	herb	0.9566373	0.35695258	0.04914575	terrestrial	0.000225579	0.9997744	self-supporting	0.008274027	0.9917259	perennial	0.003715967	0.99628407	therophyte	0.016416866	0.08085465	0.40455058	0.018599058	0.47957885
Adenodolichos caeruleus	herb	0.9566373	0.35695258	0.04914575	terrestrial	0.000225579	0.9997744	self-supporting	0.008274027	0.9917259	perennial	0.003715967	0.99628407	therophyte	0.016416866	0.08085465	0.40455058	0.018599058	0.47957885
Adenodolichos exellii	herb	0.7129916	0.6473191	0.14557624	terrestrial	0.000258666	0.9997414	self-supporting	0.003442453	0.9965576	perennial	0.001740828	0.9982591	chamaephyte	0.011475463	0.95845115	0.013559843	0.004915754	0.011597856
Adenodolichos grandifoliolatus	herb	0.9566373	0.35695258	0.04914575	terrestrial	0.000225579	0.9997744	self-supporting	0.008274027	0.9917259	perennial	0.003715967	0.99628407	therophyte	0.016416866	0.08085465	0.40455058	0.018599058	0.47957885
Adenodolichos harmsianus	herb	0.9566373	0.35695258	0.04914575	terrestrial	0.000225579	0.9997744	self-supporting	0.008274027	0.9917259	perennial	0.003715967	0.99628407	therophyte	0.016416866	0.08085465	0.40455058	0.018599058	0.47957885
Adenodolichos huillensis	herb	0.95164156	0.37651175	0.048926037	terrestrial	0.000245567	0.9997545	self-supporting	0.002875374	0.9971246	perennial	0.004172449	0.9958275	chamaephyte	0.018130096	0.8018263	0.05335086	0.009474077	0.11721864
Adenodolichos kaessneri	shrub	0.22666427	0.8582217	0.27894196	terrestrial	0.000241565	0.9997584	self-supporting	0.003090516	0.99690956	perennial	0.000388622	0.99961144	phanerophyte	0.5804311	0.36360252	0.023718903	0.003333916	0.028913565
Adenodolichos katangensis	herb	0.9566373	0.35695258	0.04914575	terrestrial	0.000225579	0.9997744	self-supporting	0.008274027	0.9917259	perennial	0.003715967	0.99628407	therophyte	0.016416866	0.08085465	0.40455058	0.018599058	0.47957885
Adenodolichos mendesii	herb	0.9566373	0.35695258	0.04914575	terrestrial	0.000225579	0.9997744	self-supporting	0.008274027	0.9917259	perennial	0.003715967	0.99628407	therophyte	0.016416866	0.08085465	0.40455058	0.018599058	0.47957885
Adenodolichos oblongifoliolatus	herb	0.9566373	0.35695258	0.04914575	terrestrial	0.000225579	0.9997744	self-supporting	0.008274027	0.9917259	perennial	0.003715967	0.99628407	therophyte	0.016416866	0.08085465	0.40455058	0.018599058	0.47957885
Adenodolichos paniculatus	shrub	0.2636086	0.84848344	0.24904469	terrestrial	0.000254114	0.9997459	self-supporting	0.002142425	0.9978575	perennial	0.000391486	0.9996086	phanerophyte	0.64715976	0.31070098	0.014061561	0.003410048	0.024667608
Adenodolichos punctatus	herb	0.613705	0.5613919	0.27044028	terrestrial	0.000289344	0.9997106	self-supporting	0.25032473	0.7496753	perennial	0.001640273	0.99835974	chamaephyte	0.30394998	0.32797083	0.12750204	0.022983573	0.21759349
Adenodolichos punctatus subsp. bussei	shrub	0.6711972	0.7052612	0.1449161	terrestrial	0.000218578	0.9997814	self-supporting	0.004554738	0.99544525	perennial	0.003011441	0.9969886	therophyte	0.08126876	0.23868111	0.08414073	0.010571921	0.5853375
Adenodolichos rhomboideus	herb	0.93483573	0.4265411	0.05367248	terrestrial	0.000240259	0.99975973	self-supporting	0.006516977	0.993483	perennial	0.000809913	0.99919003	chamaephyte	0.010185852	0.4251373	0.23448144	0.31185022	0.018345231
Adenodolichos rupestris	herb	0.9501542	0.3722333	0.052960664	terrestrial	0.000301329	0.99969876	self-supporting	0.010453103	0.98954695	perennial	0.000552604	0.9994474	chamaephyte	0.042147286	0.3655921	0.3458416	0.02330743	0.22311158
Adenodolichos salvifoliolatus	herb	0.9566373	0.35695258	0.04914575	terrestrial	0.000225579	0.9997744	self-supporting	0.008274027	0.9917259	perennial	0.003715967	0.99628407	therophyte	0.016416866	0.08085465	0.40455058	0.018599058	0.47957885
Adenodolichos upembaensis	herb	0.9566373	0.35695258	0.04914575	terrestrial	0.000225579	0.9997744	self-supporting	0.008274027	0.9917259	perennial	0.003715967	0.99628407	therophyte	0.016416866	0.08085465	0.40455058	0.018599058	0.47957885
Adenolisianthus arboreus	tree	0.096780814	0.50823444	0.86741066	terrestrial	0.002014172	0.99798584	self-supporting	0.002155953	0.997844	perennial	0.00041594	0.999584	phanerophyte	0.9352257	0.04072007	0.004265163	0.001588014	0.01820098
Adenolobus garipensis	tree	0.08113796	0.2480416	0.96267706	terrestrial	0.000229975	0.99977	self-supporting	0.003118829	0.99688125	perennial	0.000362704	0.99963725	phanerophyte	0.9947889	0.002452405	0.000740466	0.000355043	0.001663186
Adenolobus pechuelii	shrub	0.22244047	0.85816103	0.28263655	terrestrial	0.000242095	0.99975795	self-supporting	0.004456792	0.9955432	perennial	0.000498443	0.9995016	phanerophyte	0.58267075	0.3464292	0.026059356	0.003716016	0.041124653
Adenolobus pechuelii subsp. mossamedensis	shrub	0.28776833	0.8296726	0.24976586	terrestrial	0.000220944	0.99977905	self-supporting	0.004309881	0.99569017	perennial	0.000406247	0.9995938	phanerophyte	0.5579736	0.31246376	0.040178925	0.005365632	0.084018156
Adenophaedra grandifolia	tree	0.06400529	0.24279806	0.97391385	terrestrial	0.006530678	0.99346936	self-supporting	0.000620841	0.99937916	perennial	0.000280893	0.9997191	phanerophyte	0.99703455	0.001123871	0.000422877	0.000372164	0.001046529
Adenopodia gymnantha	shrub	0.21963562	0.83492297	0.3114809	terrestrial	0.000528923	0.9994711	obligatory	0.9840252	0.015974833	perennial	0.000340286	0.9996598	phanerophyte	0.9876193	0.006920308	0.001231626	0.000510137	0.003718761
Adenopodia oaxacana	tree	0.078416236	0.24504758	0.9645426	terrestrial	0.000339935	0.99966	obligatory	0.9843241	0.015675873	perennial	0.000330117	0.9996699	phanerophyte	0.9956518	0.001932867	0.000646084	0.000360806	0.001408478
Adenopodia patens	shrub	0.26083368	0.82692635	0.27341923	terrestrial	0.000312249	0.9996878	obligatory	0.98605424	0.013945725	perennial	0.00034703	0.999653	phanerophyte	0.9110476	0.06200324	0.007676686	0.001623903	0.017648717
Adenopodia rotundifolia	tree	0.069195025	0.38183528	0.9444508	terrestrial	0.000331206	0.99966884	self-supporting	0.00262327	0.9973768	perennial	0.00034018	0.9996598	phanerophyte	0.99622774	0.001679791	0.000532979	0.000329848	0.001229738
Adenopodia scelerata	shrub	0.25568482	0.83348036	0.2689584	terrestrial	0.000266013	0.999734	obligatory	0.88221896	0.11778101	perennial	0.00037402	0.9996259	phanerophyte	0.9259546	0.048954494	0.006744813	0.001490589	0.016855547
Adenopodia schlechteri	shrub	0.26083368	0.82692635	0.27341923	terrestrial	0.000312249	0.9996878	obligatory	0.98605424	0.013945725	perennial	0.00034703	0.999653	phanerophyte	0.9110476	0.06200324	0.007676686	0.001623903	0.017648717
Adenopodia spicata	shrub	0.26083368	0.82692635	0.27341923	terrestrial	0.000312249	0.9996878	obligatory	0.98605424	0.013945725	perennial	0.00034703	0.999653	phanerophyte	0.9110476	0.06200324	0.007676686	0.001623903	0.017648717
Adenostemma caffrum	herb	0.96591103	0.3031703	0.050740093	terrestrial	0.0002553	0.9997447	self-supporting	0.002000005	0.99799997	annual	0.9086394	0.09136056	therophyte	0.012336375	0.067231014	0.11685848	0.007192138	0.79638195
Adenostemma cuatrecasasii	herb	0.9559867	0.36902797	0.049632583	terrestrial	0.001399574	0.9986004	self-supporting	0.000857823	0.99914217	perennial	0.018246805	0.98175323	chamaephyte	0.23822524	0.36452094	0.04257927	0.016530924	0.33814368
Adenostemma fosbergii	shrub	0.20728299	0.8465635	0.30871093	terrestrial	0.001303454	0.9986966	self-supporting	0.002595597	0.9974044	perennial	0.003110598	0.9968894	phanerophyte	0.44325495	0.3749918	0.0251914	0.010975164	0.14558674
Adenostemma lavenia	herb	0.9559867	0.36902797	0.049632583	terrestrial	0.001399574	0.9986004	self-supporting	0.000857823	0.99914217	perennial	0.018246805	0.98175323	chamaephyte	0.23822524	0.36452094	0.04257927	0.016530924	0.33814368
Adenostemma mauritianum	herb	0.9668611	0.2860578	0.049922496	terrestrial	0.000224679	0.99977535	self-supporting	0.002450545	0.9975495	perennial	0.001986512	0.9980135	therophyte	0.004289822	0.033871543	0.15446754	0.018582352	0.7887888
Adenostemma platyphyllum	herb	0.971143	0.24376684	0.05622477	terrestrial	0.07335949	0.9266405	self-supporting	0.000562421	0.9994375	perennial	0.12109317	0.8789068	hemicryptophyte	0.0411684	0.13247496	0.4021673	0.24775179	0.1764376
Adenostemma viscosum	herb	0.9565029	0.34087566	0.052518137	terrestrial	0.000274379	0.99972564	self-supporting	0.002271026	0.997729	annual	0.70669883	0.29330114	therophyte	0.002827722	0.005934714	0.072046235	0.006409565	0.9127818
Adesmia aconcaguensis	herb	0.9566373	0.35695258	0.04914575	terrestrial	0.000225579	0.9997744	self-supporting	0.008274027	0.9917259	perennial	0.003715967	0.99628407	therophyte	0.016416866	0.08085465	0.40455058	0.018599058	0.47957885
Adesmia acuta	shrub	0.25514656	0.8268393	0.27992433	terrestrial	0.000211117	0.99978894	self-supporting	0.004801855	0.9951982	perennial	0.000372954	0.999627	phanerophyte	0.5177437	0.34745663	0.03803608	0.005711907	0.09105159
Adesmia adrianii	shrub	0.25514656	0.8268393	0.27992433	terrestrial	0.000211117	0.99978894	self-supporting	0.004801855	0.9951982	perennial	0.000372954	0.999627	phanerophyte	0.5177437	0.34745663	0.03803608	0.005711907	0.09105159
Adesmia aegiceras	shrub	0.25514656	0.8268393	0.27992433	terrestrial	0.000211117	0.99978894	self-supporting	0.004801855	0.9951982	perennial	0.000372954	0.999627	phanerophyte	0.5177437	0.34745663	0.03803608	0.005711907	0.09105159
Adesmia ameghinoi	shrub	0.25514656	0.8268393	0.27992433	terrestrial	0.000211117	0.99978894	self-supporting	0.004801855	0.9951982	perennial	0.000372954	0.999627	phanerophyte	0.5177437	0.34745663	0.03803608	0.005711907	0.09105159
Adesmia aphanantha	herb	0.9566373	0.35695258	0.04914575	terrestrial	0.000225579	0.9997744	self-supporting	0.008274027	0.9917259	perennial	0.003715967	0.99628407	therophyte	0.016416866	0.08085465	0.40455058	0.018599058	0.47957885
Adesmia aphylla	shrub	0.25514656	0.8268393	0.27992433	terrestrial	0.000211117	0.99978894	self-supporting	0.004801855	0.9951982	perennial	0.000372954	0.999627	phanerophyte	0.5177437	0.34745663	0.03803608	0.005711907	0.09105159
Adesmia arachnipes	herb	0.9566373	0.35695258	0.04914575	terrestrial	0.000225579	0.9997744	self-supporting	0.008274027	0.9917259	perennial	0.003715967	0.99628407	therophyte	0.016416866	0.08085465	0.40455058	0.018599058	0.47957885
Adesmia araucana	herb	0.9566373	0.35695258	0.04914575	terrestrial	0.000225579	0.9997744	self-supporting	0.008274027	0.9917259	perennial	0.003715967	0.99628407	therophyte	0.016416866	0.08085465	0.40455058	0.018599058	0.47957885
Adesmia araujoi	shrub	0.61090887	0.7262483	0.15839724	terrestrial	0.000220532	0.9997795	self-supporting	0.007531902	0.99246806	perennial	0.002534283	0.9974657	therophyte	0.06112351	0.195243	0.15231119	0.013454943	0.5778673
Adesmia arenicola	shrub	0.25514656	0.8268393	0.27992433	terrestrial	0.000211117	0.99978894	self-supporting	0.004801855	0.9951982	perennial	0.000372954	0.999627	phanerophyte	0.5177437	0.34745663	0.03803608	0.005711907	0.09105159
Adesmia argentea	shrub	0.25514656	0.8268393	0.27992433	terrestrial	0.000211117	0.99978894	self-supporting	0.004801855	0.9951982	perennial	0.000372954	0.999627	phanerophyte	0.5177437	0.34745663	0.03803608	0.005711907	0.09105159
Adesmia argyrophylla	shrub	0.25514656	0.8268393	0.27992433	terrestrial	0.000211117	0.99978894	self-supporting	0.004801855	0.9951982	perennial	0.000372954	0.999627	phanerophyte	0.5177437	0.34745663	0.03803608	0.005711907	0.09105159
Adesmia aromatica	shrub	0.25514656	0.8268393	0.27992433	terrestrial	0.000211117	0.99978894	self-supporting	0.004801855	0.9951982	perennial	0.000372954	0.999627	phanerophyte	0.5177437	0.34745663	0.03803608	0.005711907	0.09105159
Adesmia aspera	herb	0.9566373	0.35695258	0.04914575	terrestrial	0.000225579	0.9997744	self-supporting	0.008274027	0.9917259	perennial	0.003715967	0.99628407	therophyte	0.016416866	0.08085465	0.40455058	0.018599058	0.47957885
Adesmia atacamensis	shrub	0.25514656	0.8268393	0.27992433	terrestrial	0.000211117	0.99978894	self-supporting	0.004801855	0.9951982	perennial	0.000372954	0.999627	phanerophyte	0.5177437	0.34745663	0.03803608	0.005711907	0.09105159
Adesmia aueri	shrub	0.25514656	0.8268393	0.27992433	terrestrial	0.000211117	0.99978894	self-supporting	0.004801855	0.9951982	perennial	0.000372954	0.999627	phanerophyte	0.5177437	0.34745663	0.03803608	0.005711907	0.09105159
Adesmia augusti	shrub	0.25514656	0.8268393	0.27992433	terrestrial	0.000211117	0.99978894	self-supporting	0.004801855	0.9951982	perennial	0.000372954	0.999627	phanerophyte	0.5177437	0.34745663	0.03803608	0.005711907	0.09105159
Adesmia aurantiaca	herb	0.9566373	0.35695258	0.04914575	terrestrial	0.000225579	0.9997744	self-supporting	0.008274027	0.9917259	perennial	0.003715967	0.99628407	therophyte	0.016416866	0.08085465	0.40455058	0.018599058	0.47957885
Adesmia balsamica	shrub	0.25514656	0.8268393	0.27992433	terrestrial	0.000211117	0.99978894	self-supporting	0.004801855	0.9951982	perennial	0.000372954	0.999627	phanerophyte	0.5177437	0.34745663	0.03803608	0.005711907	0.09105159
Adesmia bedwellii	shrub	0.25514656	0.8268393	0.27992433	terrestrial	0.000211117	0.99978894	self-supporting	0.004801855	0.9951982	perennial	0.000372954	0.999627	phanerophyte	0.5177437	0.34745663	0.03803608	0.005711907	0.09105159
Adesmia bicolora	herb	0.9566373	0.35695258	0.04914575	terrestrial	0.000225579	0.9997744	self-supporting	0.008274027	0.9917259	perennial	0.003715967	0.99628407	therophyte	0.016416866	0.08085465	0.40455058	0.018599058	0.47957885
Adesmia bijuga	shrub	0.25514656	0.8268393	0.27992433	terrestrial	0.000211117	0.99978894	self-supporting	0.004801855	0.9951982	perennial	0.000372954	0.999627	phanerophyte	0.5177437	0.34745663	0.03803608	0.005711907	0.09105159
Adesmia boelckeana	herb	0.9566373	0.35695258	0.04914575	terrestrial	0.000225579	0.9997744	self-supporting	0.008274027	0.9917259	perennial	0.003715967	0.99628407	therophyte	0.016416866	0.08085465	0.40455058	0.018599058	0.47957885
Adesmia bonariensis	herb	0.9608212	0.34467727	0.048837155	terrestrial	0.000233903	0.99976605	self-supporting	0.002244055	0.99775594	annual	0.9591209	0.040879108	therophyte	0.001352603	0.001978781	0.006440365	0.001032971	0.9891952
Adesmia boronioides	shrub	0.25514656	0.8268393	0.27992433	terrestrial	0.000211117	0.99978894	self-supporting	0.004801855	0.9951982	perennial	0.000372954	0.999627	phanerophyte	0.5177437	0.34745663	0.03803608	0.005711907	0.09105159
Adesmia brachysemeon	herb	0.9566373	0.35695258	0.04914575	terrestrial	0.000225579	0.9997744	self-supporting	0.008274027	0.9917259	perennial	0.003715967	0.99628407	therophyte	0.016416866	0.08085465	0.40455058	0.018599058	0.47957885
Adesmia bracteata	shrub	0.25514656	0.8268393	0.27992433	terrestrial	0.000211117	0.99978894	self-supporting	0.004801855	0.9951982	perennial	0.000372954	0.999627	phanerophyte	0.5177437	0.34745663	0.03803608	0.005711907	0.09105159
Adesmia brevivexillata	herb	0.9566373	0.35695258	0.04914575	terrestrial	0.000225579	0.9997744	self-supporting	0.008274027	0.9917259	perennial	0.003715967	0.99628407	therophyte	0.016416866	0.08085465	0.40455058	0.018599058	0.47957885
Adesmia burkartii	shrub	0.61090887	0.7262483	0.15839724	terrestrial	0.000220532	0.9997795	self-supporting	0.007531902	0.99246806	perennial	0.002534283	0.9974657	therophyte	0.06112351	0.195243	0.15231119	0.013454943	0.5778673
Adesmia calycicomosa	shrub	0.25514656	0.8268393	0.27992433	terrestrial	0.000211117	0.99978894	self-supporting	0.004801855	0.9951982	perennial	0.000372954	0.999627	phanerophyte	0.5177437	0.34745663	0.03803608	0.005711907	0.09105159
Adesmia candida	shrub	0.25514656	0.8268393	0.27992433	terrestrial	0.000211117	0.99978894	self-supporting	0.004801855	0.9951982	perennial	0.000372954	0.999627	phanerophyte	0.5177437	0.34745663	0.03803608	0.005711907	0.09105159
Adesmia capitellata	herb	0.9608212	0.34467727	0.048837155	terrestrial	0.000233903	0.99976605	self-supporting	0.002244055	0.99775594	annual	0.9591209	0.040879108	therophyte	0.001352603	0.001978781	0.006440365	0.001032971	0.9891952
Adesmia ciliata	herb	0.9566373	0.35695258	0.04914575	terrestrial	0.000225579	0.9997744	self-supporting	0.008274027	0.9917259	perennial	0.003715967	0.99628407	therophyte	0.016416866	0.08085465	0.40455058	0.018599058	0.47957885
Adesmia colinensis	shrub	0.25514656	0.8268393	0.27992433	terrestrial	0.000211117	0.99978894	self-supporting	0.004801855	0.9951982	perennial	0.000372954	0.999627	phanerophyte	0.5177437	0.34745663	0.03803608	0.005711907	0.09105159
Adesmia coluteoides	shrub	0.25514656	0.8268393	0.27992433	terrestrial	0.000211117	0.99978894	self-supporting	0.004801855	0.9951982	perennial	0.000372954	0.999627	phanerophyte	0.5177437	0.34745663	0.03803608	0.005711907	0.09105159
Adesmia concinna	shrub	0.25514656	0.8268393	0.27992433	terrestrial	0.000211117	0.99978894	self-supporting	0.004801855	0.9951982	perennial	0.000372954	0.999627	phanerophyte	0.5177437	0.34745663	0.03803608	0.005711907	0.09105159
Adesmia conferta	herb	0.9566373	0.35695258	0.04914575	terrestrial	0.000225579	0.9997744	self-supporting	0.008274027	0.9917259	perennial	0.003715967	0.99628407	therophyte	0.016416866	0.08085465	0.40455058	0.018599058	0.47957885
Adesmia confusa	shrub	0.25514656	0.8268393	0.27992433	terrestrial	0.000211117	0.99978894	self-supporting	0.004801855	0.9951982	perennial	0.000372954	0.999627	phanerophyte	0.5177437	0.34745663	0.03803608	0.005711907	0.09105159
Adesmia coquimbensis	shrub	0.25514656	0.8268393	0.27992433	terrestrial	0.000211117	0.99978894	self-supporting	0.004801855	0.9951982	perennial	0.000372954	0.999627	phanerophyte	0.5177437	0.34745663	0.03803608	0.005711907	0.09105159
Adesmia cordobensis	herb	0.9566373	0.35695258	0.04914575	terrestrial	0.000225579	0.9997744	self-supporting	0.008274027	0.9917259	perennial	0.003715967	0.99628407	therophyte	0.016416866	0.08085465	0.40455058	0.018599058	0.47957885
Adesmia coronilloides	herb	0.9566373	0.35695258	0.04914575	terrestrial	0.000225579	0.9997744	self-supporting	0.008274027	0.9917259	perennial	0.003715967	0.99628407	therophyte	0.016416866	0.08085465	0.40455058	0.018599058	0.47957885
Adesmia corymbosa	herb	0.9566373	0.35695258	0.04914575	terrestrial	0.000225579	0.9997744	self-supporting	0.008274027	0.9917259	perennial	0.003715967	0.99628407	therophyte	0.016416866	0.08085465	0.40455058	0.018599058	0.47957885
Adesmia crassicaulis	shrub	0.25514656	0.8268393	0.27992433	terrestrial	0.000211117	0.99978894	self-supporting	0.004801855	0.9951982	perennial	0.000372954	0.999627	phanerophyte	0.5177437	0.34745663	0.03803608	0.005711907	0.09105159
Adesmia cuneata	herb	0.9566373	0.35695258	0.04914575	terrestrial	0.000225579	0.9997744	self-supporting	0.008274027	0.9917259	perennial	0.003715967	0.99628407	therophyte	0.016416866	0.08085465	0.40455058	0.018599058	0.47957885
Adesmia curvifolia	shrub	0.25514656	0.8268393	0.27992433	terrestrial	0.000211117	0.99978894	self-supporting	0.004801855	0.9951982	perennial	0.000372954	0.999627	phanerophyte	0.5177437	0.34745663	0.03803608	0.005711907	0.09105159
Adesmia cytisoides	shrub	0.25514656	0.8268393	0.27992433	terrestrial	0.000211117	0.99978894	self-supporting	0.004801855	0.9951982	perennial	0.000372954	0.999627	phanerophyte	0.5177437	0.34745663	0.03803608	0.005711907	0.09105159
Adesmia cytisoides var. oleae	shrub	0.25514656	0.8268393	0.27992433	terrestrial	0.000211117	0.99978894	self-supporting	0.004801855	0.9951982	perennial	0.000372954	0.999627	phanerophyte	0.5177437	0.34745663	0.03803608	0.005711907	0.09105159
Adesmia cytisoides var. pugionata	shrub	0.25514656	0.8268393	0.27992433	terrestrial	0.000211117	0.99978894	self-supporting	0.004801855	0.9951982	perennial	0.000372954	0.999627	phanerophyte	0.5177437	0.34745663	0.03803608	0.005711907	0.09105159
Adesmia darapskyana	herb	0.9566373	0.35695258	0.04914575	terrestrial	0.000225579	0.9997744	self-supporting	0.008274027	0.9917259	perennial	0.003715967	0.99628407	therophyte	0.016416866	0.08085465	0.40455058	0.018599058	0.47957885
Adesmia denticulata	shrub	0.25514656	0.8268393	0.27992433	terrestrial	0.000211117	0.99978894	self-supporting	0.004801855	0.9951982	perennial	0.000372954	0.999627	phanerophyte	0.5177437	0.34745663	0.03803608	0.005711907	0.09105159
Adesmia denudata	herb	0.9566373	0.35695258	0.04914575	terrestrial	0.000225579	0.9997744	self-supporting	0.008274027	0.9917259	perennial	0.003715967	0.99628407	therophyte	0.016416866	0.08085465	0.40455058	0.018599058	0.47957885
Adesmia dessaueri	shrub	0.25514656	0.8268393	0.27992433	terrestrial	0.000211117	0.99978894	self-supporting	0.004801855	0.9951982	perennial	0.000372954	0.999627	phanerophyte	0.5177437	0.34745663	0.03803608	0.005711907	0.09105159
Adesmia dichotoma	shrub	0.25514656	0.8268393	0.27992433	terrestrial	0.000211117	0.99978894	self-supporting	0.004801855	0.9951982	perennial	0.000372954	0.999627	phanerophyte	0.5177437	0.34745663	0.03803608	0.005711907	0.09105159
Adesmia digitata	shrub	0.25514656	0.8268393	0.27992433	terrestrial	0.000211117	0.99978894	self-supporting	0.004801855	0.9951982	perennial	0.000372954	0.999627	phanerophyte	0.5177437	0.34745663	0.03803608	0.005711907	0.09105159
Adesmia disperma	herb	0.9566373	0.35695258	0.04914575	terrestrial	0.000225579	0.9997744	self-supporting	0.008274027	0.9917259	perennial	0.003715967	0.99628407	therophyte	0.016416866	0.08085465	0.40455058	0.018599058	0.47957885
Adesmia dumosa	shrub	0.25514656	0.8268393	0.27992433	terrestrial	0.000211117	0.99978894	self-supporting	0.004801855	0.9951982	perennial	0.000372954	0.999627	phanerophyte	0.5177437	0.34745663	0.03803608	0.005711907	0.09105159
Adesmia echinus	shrub	0.25514656	0.8268393	0.27992433	terrestrial	0.000211117	0.99978894	self-supporting	0.004801855	0.9951982	perennial	0.000372954	0.999627	phanerophyte	0.5177437	0.34745663	0.03803608	0.005711907	0.09105159
Adesmia elata	herb	0.9566373	0.35695258	0.04914575	terrestrial	0.000225579	0.9997744	self-supporting	0.008274027	0.9917259	perennial	0.003715967	0.99628407	therophyte	0.016416866	0.08085465	0.40455058	0.018599058	0.47957885
Adesmia elegans	shrub	0.25514656	0.8268393	0.27992433	terrestrial	0.000211117	0.99978894	self-supporting	0.004801855	0.9951982	perennial	0.000372954	0.999627	phanerophyte	0.5177437	0.34745663	0.03803608	0.005711907	0.09105159
Adesmia emarginata	shrub	0.25514656	0.8268393	0.27992433	terrestrial	0.000211117	0.99978894	self-supporting	0.004801855	0.9951982	perennial	0.000372954	0.999627	phanerophyte	0.5177437	0.34745663	0.03803608	0.005711907	0.09105159
Adesmia eremophila	herb	0.9566373	0.35695258	0.04914575	terrestrial	0.000225579	0.9997744	self-supporting	0.008274027	0.9917259	perennial	0.003715967	0.99628407	therophyte	0.016416866	0.08085465	0.40455058	0.018599058	0.47957885
Adesmia erinacea	shrub	0.25514656	0.8268393	0.27992433	terrestrial	0.000211117	0.99978894	self-supporting	0.004801855	0.9951982	perennial	0.000372954	0.999627	phanerophyte	0.5177437	0.34745663	0.03803608	0.005711907	0.09105159
Adesmia exilis	herb	0.9566373	0.35695258	0.04914575	terrestrial	0.000225579	0.9997744	self-supporting	0.008274027	0.9917259	perennial	0.003715967	0.99628407	therophyte	0.016416866	0.08085465	0.40455058	0.018599058	0.47957885
Adesmia filicaulis	herb	0.9566373	0.35695258	0.04914575	terrestrial	0.000225579	0.9997744	self-supporting	0.008274027	0.9917259	perennial	0.003715967	0.99628407	therophyte	0.016416866	0.08085465	0.40455058	0.018599058	0.47957885
Adesmia filifolia	herb	0.9608212	0.34467727	0.048837155	terrestrial	0.000233903	0.99976605	self-supporting	0.002244055	0.99775594	annual	0.9591209	0.040879108	therophyte	0.001352603	0.001978781	0.006440365	0.001032971	0.9891952
Adesmia filipes	herb	0.9608212	0.34467727	0.048837155	terrestrial	0.000233903	0.99976605	self-supporting	0.002244055	0.99775594	annual	0.9591209	0.040879108	therophyte	0.001352603	0.001978781	0.006440365	0.001032971	0.9891952
Adesmia friesii	shrub	0.25514656	0.8268393	0.27992433	terrestrial	0.000211117	0.99978894	self-supporting	0.004801855	0.9951982	perennial	0.000372954	0.999627	phanerophyte	0.5177437	0.34745663	0.03803608	0.005711907	0.09105159
Adesmia frigida	shrub	0.25514656	0.8268393	0.27992433	terrestrial	0.000211117	0.99978894	self-supporting	0.004801855	0.9951982	perennial	0.000372954	0.999627	phanerophyte	0.5177437	0.34745663	0.03803608	0.005711907	0.09105159
Adesmia fuentesii	herb	0.9566373	0.35695258	0.04914575	terrestrial	0.000225579	0.9997744	self-supporting	0.008274027	0.9917259	perennial	0.003715967	0.99628407	therophyte	0.016416866	0.08085465	0.40455058	0.018599058	0.47957885
Adesmia glaucescens	herb	0.9566373	0.35695258	0.04914575	terrestrial	0.000225579	0.9997744	self-supporting	0.008274027	0.9917259	perennial	0.003715967	0.99628407	therophyte	0.016416866	0.08085465	0.40455058	0.018599058	0.47957885
Adesmia glomerula	herb	0.9566373	0.35695258	0.04914575	terrestrial	0.000225579	0.9997744	self-supporting	0.008274027	0.9917259	perennial	0.003715967	0.99628407	therophyte	0.016416866	0.08085465	0.40455058	0.018599058	0.47957885
Adesmia glomerula var. australior	herb	0.9566373	0.35695258	0.04914575	terrestrial	0.000225579	0.9997744	self-supporting	0.008274027	0.9917259	perennial	0.003715967	0.99628407	therophyte	0.016416866	0.08085465	0.40455058	0.018599058	0.47957885
Adesmia glutinosa	shrub	0.25514656	0.8268393	0.27992433	terrestrial	0.000211117	0.99978894	self-supporting	0.004801855	0.9951982	perennial	0.000372954	0.999627	phanerophyte	0.5177437	0.34745663	0.03803608	0.005711907	0.09105159
Adesmia godoyae	shrub	0.25514656	0.8268393	0.27992433	terrestrial	0.000211117	0.99978894	self-supporting	0.004801855	0.9951982	perennial	0.000372954	0.999627	phanerophyte	0.5177437	0.34745663	0.03803608	0.005711907	0.09105159
Adesmia gracilis	shrub	0.25514656	0.8268393	0.27992433	terrestrial	0.000211117	0.99978894	self-supporting	0.004801855	0.9951982	perennial	0.000372954	0.999627	phanerophyte	0.5177437	0.34745663	0.03803608	0.005711907	0.09105159
Adesmia gracillima	herb	0.9566373	0.35695258	0.04914575	terrestrial	0.000225579	0.9997744	self-supporting	0.008274027	0.9917259	perennial	0.003715967	0.99628407	therophyte	0.016416866	0.08085465	0.40455058	0.018599058	0.47957885
Adesmia graminidea	herb	0.9566373	0.35695258	0.04914575	terrestrial	0.000225579	0.9997744	self-supporting	0.008274027	0.9917259	perennial	0.003715967	0.99628407	therophyte	0.016416866	0.08085465	0.40455058	0.018599058	0.47957885
Adesmia grandiflora	herb	0.9566373	0.35695258	0.04914575	terrestrial	0.000225579	0.9997744	self-supporting	0.008274027	0.9917259	perennial	0.003715967	0.99628407	therophyte	0.016416866	0.08085465	0.40455058	0.018599058	0.47957885
Adesmia guttulifera	shrub	0.25514656	0.8268393	0.27992433	terrestrial	0.000211117	0.99978894	self-supporting	0.004801855	0.9951982	perennial	0.000372954	0.999627	phanerophyte	0.5177437	0.34745663	0.03803608	0.005711907	0.09105159
Adesmia hemisphaerica	shrub	0.25514656	0.8268393	0.27992433	terrestrial	0.000211117	0.99978894	self-supporting	0.004801855	0.9951982	perennial	0.000372954	0.999627	phanerophyte	0.5177437	0.34745663	0.03803608	0.005711907	0.09105159
Adesmia hirsuta	shrub	0.25514656	0.8268393	0.27992433	terrestrial	0.000211117	0.99978894	self-supporting	0.004801855	0.9951982	perennial	0.000372954	0.999627	phanerophyte	0.5177437	0.34745663	0.03803608	0.005711907	0.09105159
Adesmia hispidula	herb	0.9608212	0.34467727	0.048837155	terrestrial	0.000233903	0.99976605	self-supporting	0.002244055	0.99775594	annual	0.9591209	0.040879108	therophyte	0.001352603	0.001978781	0.006440365	0.001032971	0.9891952
Adesmia horrida	shrub	0.25514656	0.8268393	0.27992433	terrestrial	0.000211117	0.99978894	self-supporting	0.004801855	0.9951982	perennial	0.000372954	0.999627	phanerophyte	0.5177437	0.34745663	0.03803608	0.005711907	0.09105159
Adesmia hunzikeri	herb	0.9608212	0.34467727	0.048837155	terrestrial	0.000233903	0.99976605	self-supporting	0.002244055	0.99775594	annual	0.9591209	0.040879108	therophyte	0.001352603	0.001978781	0.006440365	0.001032971	0.9891952
Adesmia hystrix	shrub	0.25514656	0.8268393	0.27992433	terrestrial	0.000211117	0.99978894	self-supporting	0.004801855	0.9951982	perennial	0.000372954	0.999627	phanerophyte	0.5177437	0.34745663	0.03803608	0.005711907	0.09105159
Adesmia incana	herb	0.9566373	0.35695258	0.04914575	terrestrial	0.000225579	0.9997744	self-supporting	0.008274027	0.9917259	perennial	0.003715967	0.99628407	therophyte	0.016416866	0.08085465	0.40455058	0.018599058	0.47957885
Adesmia incana var. grisea	herb	0.9566373	0.35695258	0.04914575	terrestrial	0.000225579	0.9997744	self-supporting	0.008274027	0.9917259	perennial	0.003715967	0.99628407	therophyte	0.016416866	0.08085465	0.40455058	0.018599058	0.47957885
Adesmia incana var. heterotricha	herb	0.9566373	0.35695258	0.04914575	terrestrial	0.000225579	0.9997744	self-supporting	0.008274027	0.9917259	perennial	0.003715967	0.99628407	therophyte	0.016416866	0.08085465	0.40455058	0.018599058	0.47957885
Adesmia jilesiana	herb	0.9566373	0.35695258	0.04914575	terrestrial	0.000225579	0.9997744	self-supporting	0.008274027	0.9917259	perennial	0.003715967	0.99628407	therophyte	0.016416866	0.08085465	0.40455058	0.018599058	0.47957885
Adesmia kingii	shrub	0.25514656	0.8268393	0.27992433	terrestrial	0.000211117	0.99978894	self-supporting	0.004801855	0.9951982	perennial	0.000372954	0.999627	phanerophyte	0.5177437	0.34745663	0.03803608	0.005711907	0.09105159
Adesmia lanata	herb	0.9566373	0.35695258	0.04914575	terrestrial	0.000225579	0.9997744	self-supporting	0.008274027	0.9917259	perennial	0.003715967	0.99628407	therophyte	0.016416866	0.08085465	0.40455058	0.018599058	0.47957885
Adesmia latifolia	herb	0.9566373	0.35695258	0.04914575	terrestrial	0.000225579	0.9997744	self-supporting	0.008274027	0.9917259	perennial	0.003715967	0.99628407	therophyte	0.016416866	0.08085465	0.40455058	0.018599058	0.47957885
Adesmia laxa	herb	0.9566373	0.35695258	0.04914575	terrestrial	0.000225579	0.9997744	self-supporting	0.008274027	0.9917259	perennial	0.003715967	0.99628407	therophyte	0.016416866	0.08085465	0.40455058	0.018599058	0.47957885
Adesmia leiocarpa	herb	0.9608212	0.34467727	0.048837155	terrestrial	0.000233903	0.99976605	self-supporting	0.002244055	0.99775594	annual	0.9591209	0.040879108	therophyte	0.001352603	0.001978781	0.006440365	0.001032971	0.9891952
Adesmia leptobotrys	herb	0.9608212	0.34467727	0.048837155	terrestrial	0.000233903	0.99976605	self-supporting	0.002244055	0.99775594	annual	0.9591209	0.040879108	therophyte	0.001352603	0.001978781	0.006440365	0.001032971	0.9891952
Adesmia lihuelensis	herb	0.9566373	0.35695258	0.04914575	terrestrial	0.000225579	0.9997744	self-supporting	0.008274027	0.9917259	perennial	0.003715967	0.99628407	therophyte	0.016416866	0.08085465	0.40455058	0.018599058	0.47957885
Adesmia littoralis	shrub	0.25514656	0.8268393	0.27992433	terrestrial	0.000211117	0.99978894	self-supporting	0.004801855	0.9951982	perennial	0.000372954	0.999627	phanerophyte	0.5177437	0.34745663	0.03803608	0.005711907	0.09105159
Adesmia longipes	herb	0.9566373	0.35695258	0.04914575	terrestrial	0.000225579	0.9997744	self-supporting	0.008274027	0.9917259	perennial	0.003715967	0.99628407	therophyte	0.016416866	0.08085465	0.40455058	0.018599058	0.47957885
Adesmia lotoides	herb	0.9566373	0.35695258	0.04914575	terrestrial	0.000225579	0.9997744	self-supporting	0.008274027	0.9917259	perennial	0.003715967	0.99628407	therophyte	0.016416866	0.08085465	0.40455058	0.018599058	0.47957885
Adesmia loudonia	shrub	0.25514656	0.8268393	0.27992433	terrestrial	0.000211117	0.99978894	self-supporting	0.004801855	0.9951982	perennial	0.000372954	0.999627	phanerophyte	0.5177437	0.34745663	0.03803608	0.005711907	0.09105159
Adesmia macrostachya	shrub	0.25514656	0.8268393	0.27992433	terrestrial	0.000211117	0.99978894	self-supporting	0.004801855	0.9951982	perennial	0.000372954	0.999627	phanerophyte	0.5177437	0.34745663	0.03803608	0.005711907	0.09105159
Adesmia medinae	herb	0.9566373	0.35695258	0.04914575	terrestrial	0.000225579	0.9997744	self-supporting	0.008274027	0.9917259	perennial	0.003715967	0.99628407	therophyte	0.016416866	0.08085465	0.40455058	0.018599058	0.47957885
Adesmia melanocaulos	shrub	0.25514656	0.8268393	0.27992433	terrestrial	0.000211117	0.99978894	self-supporting	0.004801855	0.9951982	perennial	0.000372954	0.999627	phanerophyte	0.5177437	0.34745663	0.03803608	0.005711907	0.09105159
Adesmia melanthes	shrub	0.25514656	0.8268393	0.27992433	terrestrial	0.000211117	0.99978894	self-supporting	0.004801855	0.9951982	perennial	0.000372954	0.999627	phanerophyte	0.5177437	0.34745663	0.03803608	0.005711907	0.09105159
Adesmia mendozana	shrub	0.25514656	0.8268393	0.27992433	terrestrial	0.000211117	0.99978894	self-supporting	0.004801855	0.9951982	perennial	0.000372954	0.999627	phanerophyte	0.5177437	0.34745663	0.03803608	0.005711907	0.09105159
Adesmia micrantha	herb	0.9608212	0.34467727	0.048837155	terrestrial	0.000233903	0.99976605	self-supporting	0.002244055	0.99775594	annual	0.9591209	0.040879108	therophyte	0.001352603	0.001978781	0.006440365	0.001032971	0.9891952
Adesmia microcalyx	herb	0.9566373	0.35695258	0.04914575	terrestrial	0.000225579	0.9997744	self-supporting	0.008274027	0.9917259	perennial	0.003715967	0.99628407	therophyte	0.016416866	0.08085465	0.40455058	0.018599058	0.47957885
Adesmia microcalyx var. calvescens	herb	0.9566373	0.35695258	0.04914575	terrestrial	0.000225579	0.9997744	self-supporting	0.008274027	0.9917259	perennial	0.003715967	0.99628407	therophyte	0.016416866	0.08085465	0.40455058	0.018599058	0.47957885
Adesmia microphylla	shrub	0.25514656	0.8268393	0.27992433	terrestrial	0.000211117	0.99978894	self-supporting	0.004801855	0.9951982	perennial	0.000372954	0.999627	phanerophyte	0.5177437	0.34745663	0.03803608	0.005711907	0.09105159
Adesmia minor	shrub	0.25514656	0.8268393	0.27992433	terrestrial	0.000211117	0.99978894	self-supporting	0.004801855	0.9951982	perennial	0.000372954	0.999627	phanerophyte	0.5177437	0.34745663	0.03803608	0.005711907	0.09105159
Adesmia miraflorensis	shrub	0.25514656	0.8268393	0.27992433	terrestrial	0.000211117	0.99978894	self-supporting	0.004801855	0.9951982	perennial	0.000372954	0.999627	phanerophyte	0.5177437	0.34745663	0.03803608	0.005711907	0.09105159
Adesmia monosperma	shrub	0.25514656	0.8268393	0.27992433	terrestrial	0.000211117	0.99978894	self-supporting	0.004801855	0.9951982	perennial	0.000372954	0.999627	phanerophyte	0.5177437	0.34745663	0.03803608	0.005711907	0.09105159
Adesmia montana	herb	0.9566373	0.35695258	0.04914575	terrestrial	0.000225579	0.9997744	self-supporting	0.008274027	0.9917259	perennial	0.003715967	0.99628407	therophyte	0.016416866	0.08085465	0.40455058	0.018599058	0.47957885
Adesmia mucronata	herb	0.9566373	0.35695258	0.04914575	terrestrial	0.000225579	0.9997744	self-supporting	0.008274027	0.9917259	perennial	0.003715967	0.99628407	therophyte	0.016416866	0.08085465	0.40455058	0.018599058	0.47957885
[truncated: 57,438 more rows]
