# Supplementary material for: Using large language models to extract plant functional traits from unstructured text
Source: Appl Plant Sci. 2025 Jun 3;13(3):e70011. doi: 10.1002/aps3.70011 (PMC12188621; doi:10.1002/aps3.70011)
Supplement: Supplementary file 3 — Appendix S10. Predicted trait values for the Wikipedia dataset. [file APS3-13-e70011-s001.csv]

Domazetoski et al.—Applications in Plant Sciences 2025 13(3)—Data Supplement
DOI 10.1002/aps3.70011
Appendix S10. Predicted trait values for the Wikipedia dataset.
name	Prediction_Growth Form	Growth Form_herb_predict_proba	Growth Form_shrub_predict_proba	Growth Form_tree_predict_proba	Prediction_Epiphyte	Epiphyte_obligatory_predict_proba	Epiphyte_terrestrial_predict_proba	Prediction_Climber	Climber_obligatory_predict_proba	Climber_self-supporting_predict_proba	Prediction_Lifecycle	Lifecycle_annual_predict_proba	Lifecycle_perennial_predict_proba	Prediction_Life Form	Life Form_phanerophyte_predict_proba	Life Form_chamaephyte_predict_proba	Life Form_hemicryptophyte_predict_proba	Life Form_cryptophyte_predict_proba	Life Form_therophyte_predict_proba
Aa achalensis	herb	0.9937144	0.15913083	0.0329935	terrestrial	0.000429646	0.9995703	self-supporting	0.000211447	0.9997886	perennial	0.000215651	0.9997844	cryptophyte	0.001421734	0.006831282	0.02773142	0.9579448	0.006070731
Aa argyrolepis	herb	0.99253416	0.19622584	0.028425938	terrestrial	0.000912224	0.9990878	self-supporting	0.000167555	0.9998324	perennial	0.000177834	0.9998222	cryptophyte	0.000721992	0.005903515	0.01637721	0.9751583	0.001839055
Aa aurantiaca	herb	0.9928063	0.16753905	0.03594007	terrestrial	0.000330075	0.9996699	self-supporting	0.000197946	0.99980205	perennial	0.000194512	0.9998055	cryptophyte	0.00100667	0.003037275	0.011134838	0.98190606	0.002915161
Aa calceata	herb	0.9935363	0.14765538	0.03577163	terrestrial	0.000300948	0.9996991	self-supporting	0.000200153	0.9997999	perennial	0.000191124	0.99980885	cryptophyte	0.000828106	0.004770034	0.019567676	0.9722334	0.002600728
Aa colombiana	herb	0.99374133	0.14460388	0.036677197	terrestrial	0.000579734	0.9994203	self-supporting	0.000179306	0.99982077	perennial	0.000168628	0.9998313	cryptophyte	0.000901428	0.003305222	0.012532335	0.9810222	0.002238876
Aa denticulata	herb	0.9938955	0.15023544	0.03232337	terrestrial	0.000648408	0.99935156	self-supporting	0.00018292	0.9998171	perennial	0.000162927	0.99983704	cryptophyte	0.000681819	0.002944144	0.008740866	0.9855524	0.002080754
Aa erosa	herb	0.9931572	0.1786278	0.030721704	terrestrial	0.00025043	0.9997496	self-supporting	0.000193433	0.9998066	perennial	0.000175685	0.99982435	cryptophyte	0.000709063	0.003322229	0.008835119	0.9852915	0.001842206
Aa fiebrigii	herb	0.9932909	0.15290429	0.036254328	terrestrial	0.000288708	0.9997112	self-supporting	0.000186139	0.99981385	perennial	0.000181677	0.9998184	cryptophyte	0.000797824	0.003114094	0.00825368	0.98592037	0.001914035
Aa hartwegii	herb	0.99368155	0.15162323	0.03531667	terrestrial	0.00059354	0.99940646	self-supporting	0.000198152	0.9998018	perennial	0.000173769	0.99982625	cryptophyte	0.000675315	0.00236991	0.006866644	0.98877186	0.001316266
Aa hieronymi	herb	0.9940446	0.14575864	0.03347408	terrestrial	0.000247719	0.9997522	self-supporting	0.000189856	0.99981016	perennial	0.000190493	0.99980956	cryptophyte	0.000594959	0.002308798	0.011047737	0.98434746	0.00170105
Aa leucantha	herb	0.99271965	0.17891021	0.033971846	terrestrial	0.000529152	0.9994709	self-supporting	0.000194836	0.99980515	perennial	0.000167034	0.999833	cryptophyte	0.001065105	0.006277784	0.01595442	0.97409785	0.002604861
Aa lorentzii	herb	0.9936586	0.14318542	0.03752969	terrestrial	0.000305314	0.9996947	self-supporting	0.000211827	0.9997882	perennial	0.000201418	0.9997986	cryptophyte	0.000604238	0.002010213	0.006564913	0.9895515	0.001269205
Aa macra	herb	0.993206	0.16628562	0.033581983	terrestrial	0.000421155	0.9995789	self-supporting	0.000208479	0.99979156	perennial	0.000170867	0.99982905	cryptophyte	0.000818874	0.003699994	0.013213877	0.98035324	0.001914012
Aa maderoi	herb	0.99405634	0.15029678	0.033622306	terrestrial	0.000615056	0.9993849	self-supporting	0.000215482	0.9997845	perennial	0.000186423	0.9998136	cryptophyte	0.000833542	0.002942154	0.009976188	0.98450273	0.001745455
Aa mandonii	herb	0.9937271	0.16589607	0.032535613	terrestrial	0.000530148	0.9994698	self-supporting	0.000211603	0.99978846	perennial	0.000238625	0.9997614	cryptophyte	0.000643369	0.003284216	0.019964531	0.97398394	0.002123989
Aa matthewsii	herb	0.9938415	0.14228305	0.036630753	terrestrial	0.000398137	0.9996019	self-supporting	0.000220852	0.99977916	perennial	0.000181981	0.999818	cryptophyte	0.000734751	0.003871888	0.014465051	0.97929776	0.001630537
Aa microtidis	herb	0.9934796	0.16370939	0.03184303	terrestrial	0.000312609	0.99968743	self-supporting	0.000189695	0.9998103	perennial	0.000231265	0.9997688	cryptophyte	0.000790118	0.004199149	0.010602522	0.9820141	0.00239411
Aa nervosa	herb	0.9906418	0.22990757	0.029853357	obligatory	0.9941316	0.00586837	self-supporting	0.00021104	0.99978894	perennial	0.000212064	0.999788	cryptophyte	0.000438816	0.005337068	0.006128343	0.98710966	0.000986075
Aa paleacea	herb	0.9933768	0.17447388	0.029620992	terrestrial	0.000689756	0.99931026	self-supporting	0.000221034	0.9997789	perennial	0.000187135	0.9998129	cryptophyte	0.000621537	0.00448066	0.017351048	0.9758411	0.00170569
Aa riobambae	herb	0.9938881	0.1559933	0.03299674	terrestrial	0.000499004	0.999501	self-supporting	0.00022784	0.99977213	perennial	0.000182228	0.9998178	cryptophyte	0.001211987	0.004890704	0.029574377	0.9605588	0.003764114
Aa rosei	herb	0.9912861	0.21094815	0.03210345	terrestrial	0.000304917	0.99969506	self-supporting	0.000226046	0.9997739	perennial	0.000186095	0.999814	cryptophyte	0.000796612	0.003443302	0.012239678	0.9819348	0.001585617
Aa schickendanzii	herb	0.9938682	0.15251972	0.035082147	terrestrial	0.00027974	0.9997203	self-supporting	0.000204958	0.999795	perennial	0.000217359	0.9997826	cryptophyte	0.000838604	0.003283698	0.013106839	0.9804519	0.002319037
Aa sphaeroglossa	herb	0.9936878	0.16407542	0.031862807	terrestrial	0.000365777	0.99963427	self-supporting	0.000195339	0.9998047	perennial	0.000181893	0.99981815	cryptophyte	0.000864878	0.005582949	0.024431985	0.96659386	0.002526322
Aa trilobulata	herb	0.99241525	0.19194287	0.029175665	terrestrial	0.000604152	0.99939585	self-supporting	0.000192851	0.9998072	perennial	0.000217386	0.9997826	cryptophyte	0.000761947	0.00512654	0.021576889	0.97008824	0.002446399
Aa weddelliana	herb	0.99395496	0.14961453	0.0333098	terrestrial	0.000280983	0.99971896	self-supporting	0.000177746	0.9998223	perennial	0.000228784	0.9997712	cryptophyte	0.000729507	0.002746414	0.010969466	0.983751	0.001803694
Aaronsohnia factorovskyi	herb	0.99517065	0.11846228	0.036985017	terrestrial	0.000215706	0.9997843	self-supporting	0.00114313	0.9988569	annual	0.9869233	0.013076785	therophyte	0.003839887	0.009428859	0.12410613	0.33886558	0.52375954
Abarema abbottii	tree	0.018436395	0.17502894	0.9925101	terrestrial	0.000139918	0.99986005	self-supporting	0.000207206	0.99979275	perennial	0.000639845	0.99936014	phanerophyte	0.9982224	0.00080431	0.000353097	0.000309873	0.000310404
Abarema acreana	tree	0.016634764	0.20061083	0.99147743	terrestrial	0.000174704	0.9998253	self-supporting	0.000750063	0.9992499	perennial	0.000124232	0.9998758	phanerophyte	0.9980415	0.00073641	0.00038815	0.00035594	0.000477949
Abarema adenophora	tree	0.016265417	0.20454264	0.991963	terrestrial	0.000347372	0.9996526	self-supporting	0.000484389	0.99951565	perennial	0.000136007	0.999864	phanerophyte	0.9903914	0.004576194	0.000853336	0.001404351	0.002774789
Abarema adenophorum	tree	0.016265417	0.20454264	0.991963	terrestrial	0.000347372	0.9996526	self-supporting	0.000484389	0.99951565	perennial	0.000136007	0.999864	phanerophyte	0.9903914	0.004576194	0.000853336	0.001404351	0.002774789
Abarema alexandri	tree	0.021080142	0.15354964	0.99213153	terrestrial	0.000172115	0.99982786	self-supporting	0.000405657	0.9995944	perennial	0.000147127	0.9998529	phanerophyte	0.9784703	0.009522856	0.001762217	0.003020315	0.007224247
Abarema auriculata	tree	0.025884708	0.22797649	0.98627836	terrestrial	0.000163787	0.9998362	self-supporting	0.000401459	0.99959856	perennial	0.000161033	0.99983895	phanerophyte	0.97541296	0.009587257	0.002260485	0.004029146	0.008710218
Abarema barbouriana	tree	0.01794277	0.18677767	0.9919226	terrestrial	0.000178458	0.9998216	self-supporting	0.000485654	0.99951434	perennial	0.000135367	0.9998646	phanerophyte	0.9756368	0.010014644	0.002110208	0.003993415	0.008244805
Abarema callejasii	tree	0.017903984	0.18107729	0.99226224	terrestrial	0.000161972	0.999838	self-supporting	0.000504119	0.99949586	perennial	0.000129161	0.9998708	phanerophyte	0.998259	0.000771493	0.000350772	0.000304045	0.000314668
Abarema campestris	tree	0.017963458	0.18532181	0.9919842	terrestrial	0.000176827	0.99982315	self-supporting	0.000504993	0.999495	perennial	0.000135618	0.99986434	phanerophyte	0.9697195	0.012201532	0.002422416	0.004702755	0.010953916
Abarema centiflora	tree	0.017584138	0.18716688	0.9922064	terrestrial	0.000175333	0.9998247	self-supporting	0.000835309	0.9991647	perennial	0.000146078	0.99985385	phanerophyte	0.997912	0.00112593	0.000359961	0.000288127	0.000313991
Abarema cochleata	tree	0.017831678	0.18654367	0.9919497	terrestrial	0.000172935	0.9998271	self-supporting	0.000490746	0.9995092	perennial	0.000135889	0.9998641	phanerophyte	0.9805753	0.008025597	0.001764829	0.002678111	0.006956062
Abarema cochliocarpos	tree	0.015160751	0.20734033	0.99226874	terrestrial	0.000160686	0.9998393	self-supporting	0.000224576	0.99977547	perennial	0.000120916	0.9998791	phanerophyte	0.9984162	0.000664229	0.000318374	0.000290671	0.000310497
Abarema commutata	tree	0.026510863	0.16337611	0.9893261	terrestrial	0.000240389	0.9997596	self-supporting	0.003444365	0.9965557	perennial	0.000263459	0.9997365	phanerophyte	0.9931891	0.003695525	0.000775106	0.001044291	0.001295999
Abarema curvicarpa	tree	0.018646928	0.15916847	0.99282396	terrestrial	0.000329655	0.9996704	self-supporting	0.000821915	0.9991781	perennial	0.0001244	0.99987555	phanerophyte	0.98846006	0.004532512	0.001207566	0.001980951	0.003819017
Abarema ferruginea	tree	0.01760294	0.18676342	0.99200726	terrestrial	0.00017414	0.9998259	self-supporting	0.00047214	0.99952793	perennial	0.000135734	0.9998642	phanerophyte	0.9803247	0.008529083	0.001643513	0.002937123	0.006565646
Abarema filamentosa	tree	0.023787491	0.2199501	0.9882293	terrestrial	0.000195961	0.9998041	self-supporting	0.002904598	0.99709535	perennial	0.000535313	0.9994647	phanerophyte	0.98472655	0.006919482	0.002454849	0.001956376	0.003942771
Abarema floribunda	tree	0.017902786	0.18727747	0.9919193	terrestrial	0.000179724	0.9998203	self-supporting	0.000474356	0.99952567	perennial	0.000133407	0.9998666	phanerophyte	0.9802915	0.008368078	0.001715266	0.003069829	0.006555382
Abarema gallorum	tree	0.017779658	0.18920895	0.9919031	terrestrial	0.00018161	0.9998184	self-supporting	0.000595726	0.9994043	perennial	0.000131532	0.9998684	phanerophyte	0.97191817	0.011256542	0.002589636	0.004939313	0.009296377
Abarema ganymedea	tree	0.031700812	0.1884103	0.98542744	terrestrial	0.000155934	0.9998441	self-supporting	0.005900165	0.99409986	perennial	0.000652103	0.99934787	phanerophyte	0.98772335	0.005690859	0.001578925	0.001341313	0.003665411
Abarema glauca	tree	0.017945416	0.17342702	0.9922747	terrestrial	0.000202668	0.9997974	self-supporting	0.000296195	0.9997038	perennial	0.000119748	0.9998802	phanerophyte	0.9983681	0.000708072	0.000330567	0.000275503	0.000317717
Abarema idiopoda	tree	0.017633028	0.18960996	0.99200284	terrestrial	0.000180468	0.9998196	self-supporting	0.000473424	0.9995266	perennial	0.000134518	0.9998654	phanerophyte	0.97716516	0.009528379	0.001890482	0.003392286	0.008023662
Abarema josephi	tree	0.027826224	0.16683076	0.98920923	terrestrial	0.000149903	0.99985003	self-supporting	0.00145024	0.99854976	perennial	0.000273303	0.9997267	phanerophyte	0.99442637	0.002606229	0.000776473	0.000850535	0.00134039
Abarema jupunba	tree	0.018001355	0.17527814	0.992222	terrestrial	0.000175286	0.9998247	self-supporting	0.000511975	0.999488	perennial	0.000132873	0.9998671	phanerophyte	0.98443455	0.00662442	0.001443318	0.002488085	0.005009596
Abarema killipii	tree	0.02345777	0.16732788	0.99056774	terrestrial	0.000183632	0.99981636	self-supporting	0.002464266	0.9975357	perennial	0.000410992	0.999589	phanerophyte	0.99402964	0.00360156	0.000725457	0.000681047	0.000962328
Abarema langsdorfii	tree	0.019157222	0.19475359	0.99145573	terrestrial	0.000239739	0.9997602	self-supporting	0.000819082	0.99918085	perennial	0.000146226	0.99985373	phanerophyte	0.9256653	0.022586755	0.005674507	0.008278072	0.037795305
Abarema lehmannii	tree	0.02548651	0.18942398	0.98893553	terrestrial	0.000170053	0.9998299	self-supporting	0.003853811	0.9961462	perennial	0.000208467	0.99979156	phanerophyte	0.99584466	0.002505962	0.000599774	0.00045696	0.000592776
Abarema leucophylla	tree	0.01765799	0.19239788	0.9917006	terrestrial	0.000180079	0.99981993	self-supporting	0.000367607	0.99963236	perennial	0.00013411	0.9998659	phanerophyte	0.9779212	0.008446202	0.001962851	0.003330082	0.008339692
Abarema levelii	tree	0.01824502	0.1809301	0.99197984	terrestrial	0.000179533	0.99982053	self-supporting	0.000600225	0.9993998	perennial	0.00013211	0.9998679	phanerophyte	0.9701366	0.011817938	0.002672852	0.005187322	0.010185266
Abarema longipedunculata	tree	0.027576841	0.15636034	0.9898656	terrestrial	0.000137375	0.99986255	self-supporting	0.003169641	0.9968304	perennial	0.000288836	0.9997111	therophyte	0.38707682	0.06030262	0.04269282	0.007913742	0.50201404
Abarema macradenia	tree	0.018007822	0.18522082	0.9919328	terrestrial	0.000179471	0.99982053	self-supporting	0.000506007	0.99949396	perennial	0.000134753	0.9998652	phanerophyte	0.9765519	0.009339225	0.002047339	0.003789622	0.008271867
Abarema mataybifolia	tree	0.017825665	0.18245353	0.99206537	terrestrial	0.000179796	0.9998202	self-supporting	0.000489995	0.99951005	perennial	0.00013411	0.9998659	phanerophyte	0.9839685	0.006916681	0.001480536	0.002575581	0.005058632
Abarema microcalyx	tree	0.018146219	0.18606713	0.9919035	terrestrial	0.00018203	0.999818	self-supporting	0.000534296	0.99946576	perennial	0.000134175	0.9998658	phanerophyte	0.9724191	0.0108617	0.002297351	0.004212659	0.0102092
Abarema nipensis	tree	0.017915582	0.16261126	0.9927245	terrestrial	0.000163223	0.9998368	self-supporting	0.000520713	0.99947935	perennial	0.00013246	0.99986756	phanerophyte	0.98537445	0.006587437	0.001183768	0.002197337	0.004656924
Abarema obovalis	tree	0.018310511	0.18485534	0.9918424	terrestrial	0.000180025	0.99982005	self-supporting	0.00047972	0.9995203	perennial	0.000134173	0.9998658	phanerophyte	0.97311944	0.010570987	0.00222679	0.004277693	0.009805098
Abarema obovata	tree	0.022925664	0.26014045	0.98491156	terrestrial	0.000167305	0.99983263	self-supporting	0.001291846	0.9987081	perennial	0.000599021	0.999401	phanerophyte	0.98584056	0.007130118	0.002317433	0.001593158	0.003118785
Abarema oppositifolia	tree	0.017608695	0.18923281	0.99187976	terrestrial	0.000180775	0.9998192	self-supporting	0.000484639	0.9995154	perennial	0.00013571	0.9998642	phanerophyte	0.9827077	0.007635742	0.001533514	0.002527907	0.005595253
Abarema oxyphyllidia	tree	0.023688419	0.15776974	0.9908749	terrestrial	0.000186609	0.9998134	self-supporting	0.001007272	0.99899274	perennial	0.000235261	0.99976474	phanerophyte	0.9938816	0.004432517	0.000620578	0.000508343	0.000556871
Abarema piresii	tree	0.01905902	0.17780936	0.9922099	terrestrial	0.000263628	0.99973637	self-supporting	0.000735994	0.99926394	perennial	0.000134871	0.99986506	phanerophyte	0.9757941	0.008755799	0.002579066	0.003882182	0.008988922
Abarema racemiflora	tree	0.026355635	0.17272367	0.9893616	terrestrial	0.000193053	0.99980694	self-supporting	0.001540822	0.9984592	perennial	0.000351938	0.9996481	phanerophyte	0.9916469	0.004129959	0.001270905	0.000914866	0.002037414
Abarema turbinata	tree	0.022420365	0.20090495	0.98986185	terrestrial	0.000185919	0.9998141	self-supporting	0.002409203	0.9975908	perennial	0.000368726	0.9996313	phanerophyte	0.9885544	0.004751668	0.001859482	0.001607565	0.003226887
Abarema villifera	tree	0.022657445	0.1662312	0.99155176	terrestrial	0.00020313	0.9997969	self-supporting	0.004162355	0.9958377	perennial	0.000254837	0.9997452	phanerophyte	0.99261063	0.003875953	0.000998158	0.000969276	0.001546064
Abarema zolleriana	tree	0.017515447	0.21166232	0.99109274	terrestrial	0.000160051	0.9998399	self-supporting	0.000501653	0.99949837	perennial	0.00013584	0.9998641	phanerophyte	0.9763782	0.008616609	0.001923035	0.002651631	0.01043043
Abdominea minimiflora	herb	0.8292959	0.7874795	0.06472586	obligatory	0.9958923	0.004107713	self-supporting	0.00024357	0.9997564	perennial	0.000192796	0.9998072	chamaephyte	0.009420481	0.90463746	0.063953534	0.01865007	0.00333851
Abelia chinensis	shrub	0.039442204	0.97350353	0.22875768	terrestrial	0.000274401	0.99972564	self-supporting	0.010843409	0.9891566	perennial	0.000168606	0.9998313	phanerophyte	0.9966522	0.002012231	0.000430029	0.000380899	0.00052468
Abelia corymbosa	shrub	0.046344906	0.9726575	0.20155007	terrestrial	0.000194215	0.99980575	self-supporting	0.00623296	0.993767	perennial	0.000283108	0.9997168	phanerophyte	0.94440526	0.0483563	0.002740871	0.00155443	0.002943085
Abelia mosanensis	shrub	0.028709672	0.96502185	0.35650346	terrestrial	0.000205926	0.99979407	self-supporting	0.002350656	0.9976494	perennial	0.000204434	0.9997956	phanerophyte	0.9910473	0.006883625	0.000673047	0.000584674	0.000811225
Abelia Ã— grandiflora	shrub	0.047810707	0.98216254	0.133395	terrestrial	0.000183479	0.9998166	self-supporting	0.000896343	0.9991036	perennial	0.000183865	0.9998161	phanerophyte	0.9702021	0.024610782	0.002127824	0.001138975	0.001920311
Abeliophyllum distichum	shrub	0.024569659	0.9469679	0.48199344	terrestrial	0.000153784	0.9998462	self-supporting	0.000481697	0.9995183	perennial	0.000144389	0.99985564	phanerophyte	0.9940851	0.004501388	0.000473508	0.000526576	0.000413359
Abelmoschus angulosus	shrub	0.6814132	0.681497	0.21333064	terrestrial	0.000271022	0.999729	self-supporting	0.001080857	0.9989191	perennial	0.001511547	0.9984884	phanerophyte	0.47434655	0.24837768	0.049517926	0.023713006	0.20404476
Abelmoschus crinitus	shrub	0.7565074	0.81419444	0.08115001	terrestrial	0.00027468	0.9997253	self-supporting	0.000854749	0.99914527	perennial	0.000855822	0.9991442	phanerophyte	0.97540116	0.018036041	0.001944611	0.001642275	0.002975926
Abelmoschus esculentus	herb	0.98717415	0.1760274	0.058015317	terrestrial	0.000126335	0.99987364	self-supporting	0.000651592	0.99934834	annual	0.9885401	0.011459853	therophyte	0.027377214	0.02301872	0.009357983	0.015666815	0.92457926
Abelmoschus ficulneus	shrub	0.43996665	0.9523195	0.041451596	terrestrial	0.000114586	0.99988544	self-supporting	0.00032276	0.9996773	perennial	0.002666718	0.9973333	chamaephyte	0.20915549	0.42848343	0.08866702	0.01708297	0.2566111
Abelmoschus manihot	shrub	0.33155316	0.9017757	0.17164211	terrestrial	0.0001545	0.9998455	self-supporting	0.000621383	0.99937856	perennial	0.002417673	0.9975823	phanerophyte	0.8844083	0.08943018	0.011829156	0.004537804	0.009794576
Abelmoschus moschatus	herb	0.9921251	0.16333205	0.043978978	terrestrial	0.000140812	0.9998592	self-supporting	0.000446989	0.999553	annual	0.9859002	0.014099767	therophyte	0.000992384	0.001833322	0.003675179	0.000832875	0.9926662
Abies alba	tree	0.015179515	0.21107846	0.99190253	terrestrial	0.000187734	0.9998123	self-supporting	0.000186927	0.99981314	perennial	0.000159479	0.9998405	phanerophyte	0.99777955	0.001050678	0.000479495	0.000368707	0.000321611
Abies amabilis	tree	0.015542786	0.18923962	0.99280775	terrestrial	0.00016904	0.99983096	self-supporting	0.000200672	0.9997993	perennial	0.000132015	0.9998679	phanerophyte	0.9978877	0.001081258	0.00039092	0.000322826	0.000317337
Abies balsamea	tree	0.015110328	0.20009762	0.9920557	terrestrial	0.00013133	0.99986863	self-supporting	0.000197697	0.9998023	perennial	0.000141821	0.99985814	phanerophyte	0.99788326	0.001011352	0.000447934	0.000345761	0.000311578
Abies beshanzuensis	tree	0.014862399	0.21576568	0.9919401	terrestrial	0.000255963	0.999744	self-supporting	0.000180168	0.9998198	perennial	0.000147571	0.9998524	phanerophyte	0.9981396	0.000853374	0.000417671	0.000312643	0.000276675
Abies bracteata	tree	0.014480779	0.20939319	0.99229616	terrestrial	0.000284254	0.99971575	self-supporting	0.000243965	0.99975604	perennial	0.000138442	0.9998616	phanerophyte	0.9977981	0.001076348	0.000441917	0.000326122	0.000357502
Abies cephalonica	tree	0.014125269	0.26229012	0.99046904	terrestrial	0.000153228	0.9998467	self-supporting	0.000176241	0.99982375	perennial	0.000157024	0.999843	phanerophyte	0.99752444	0.001311783	0.000489433	0.000363489	0.000310873
Abies chensiensis	tree	0.014818486	0.23534434	0.9909842	terrestrial	0.000248129	0.99975187	self-supporting	0.000267622	0.9997323	perennial	0.000149165	0.99985087	phanerophyte	0.99802846	0.000893792	0.000413368	0.000342456	0.000322005
Abies cilicica	tree	0.015702868	0.30513462	0.9874421	terrestrial	0.000128606	0.9998714	self-supporting	0.000341438	0.9996586	perennial	0.0002461	0.9997539	phanerophyte	0.99651235	0.002230728	0.000567087	0.000348393	0.000341426
Abies concolor	tree	0.015327713	0.1958217	0.9923769	terrestrial	0.000130196	0.9998698	self-supporting	0.000176935	0.99982303	perennial	0.000129029	0.9998709	phanerophyte	0.99812204	0.000774388	0.000408597	0.000340249	0.000354721
Abies delavayi	tree	0.013780872	0.20784761	0.99238306	terrestrial	0.0005827	0.9994173	self-supporting	0.000193249	0.9998068	perennial	0.000139813	0.99986017	phanerophyte	0.9982759	0.000776108	0.000350024	0.000300129	0.000297856
Abies densa	tree	0.016068693	0.19367251	0.99188226	terrestrial	0.000412164	0.99958783	self-supporting	0.000263448	0.9997365	perennial	0.000144071	0.9998559	phanerophyte	0.9982651	0.000731713	0.000375377	0.000318966	0.000308933
Abies durangensis	tree	0.023957686	0.29220653	0.98230654	terrestrial	0.000244867	0.9997551	self-supporting	0.000344482	0.9996555	perennial	0.000339197	0.99966085	phanerophyte	0.9940049	0.003215271	0.001619641	0.00053217	0.000628111
Abies fabri	tree	0.016937416	0.19033472	0.9922329	terrestrial	0.000167646	0.9998323	self-supporting	0.000171964	0.999828	perennial	0.00012874	0.99987125	phanerophyte	0.9983999	0.000673268	0.000346531	0.000287245	0.000292992
Abies fanjingshanensis	tree	0.02585966	0.24642643	0.9856894	terrestrial	0.000296058	0.99970394	self-supporting	0.000402339	0.9995977	perennial	0.000319148	0.9996809	phanerophyte	0.9958276	0.002225332	0.000996494	0.000456394	0.000494063
Abies fargesii	tree	0.01503825	0.22938144	0.9913674	terrestrial	0.000174087	0.9998259	self-supporting	0.000243684	0.9997563	perennial	0.000149631	0.9998504	phanerophyte	0.9981907	0.000768537	0.000376113	0.00033255	0.000331938
Abies firma	tree	0.015805895	0.19383216	0.9925247	terrestrial	0.000167591	0.9998324	self-supporting	0.000166373	0.9998336	perennial	0.000133083	0.99986684	phanerophyte	0.99825925	0.000761926	0.00035453	0.000325365	0.000298881
Abies forrestii	tree	0.015601382	0.24710186	0.9906543	terrestrial	0.000185701	0.99981433	self-supporting	0.00021089	0.9997892	perennial	0.000136341	0.9998636	phanerophyte	0.99769115	0.001096847	0.000562534	0.000339933	0.000309557
Abies fraseri	tree	0.014504514	0.2225765	0.9916248	terrestrial	0.000142646	0.9998573	self-supporting	0.000237929	0.9997621	perennial	0.000143271	0.9998567	phanerophyte	0.9975795	0.001323676	0.000443345	0.000344957	0.000308428
Abies grandis	tree	0.015029628	0.20954113	0.9921381	terrestrial	0.000180282	0.9998197	self-supporting	0.00022677	0.9997732	perennial	0.000140239	0.9998597	phanerophyte	0.9976997	0.001191152	0.000432023	0.00034681	0.000330351
Abies guatemalensis	tree	0.016928859	0.1698193	0.99284923	terrestrial	0.00108079	0.99891925	self-supporting	0.000211267	0.9997887	perennial	0.000121295	0.99987864	phanerophyte	0.9982475	0.000753353	0.000361273	0.000318519	0.000319238
Abies hickelii	tree	0.020912617	0.19049019	0.9906769	terrestrial	0.000226545	0.99977344	self-supporting	0.00033294	0.99966705	perennial	0.000291141	0.99970883	phanerophyte	0.99625874	0.001965012	0.0009408	0.000386326	0.000449062
Abies hidalgensis	tree	0.016394364	0.18595421	0.9925046	terrestrial	0.000168681	0.9998313	self-supporting	0.00023591	0.99976414	perennial	0.000123282	0.99987674	phanerophyte	0.9983986	0.000657699	0.000344017	0.000297426	0.00030236
Abies holophylla	tree	0.015364794	0.20156865	0.991719	terrestrial	0.000230769	0.9997693	self-supporting	0.000199981	0.9998	perennial	0.000150802	0.9998492	phanerophyte	0.9977452	0.001020015	0.000521082	0.000397344	0.000316304
Abies homolepis	tree	0.015941832	0.22420758	0.99165136	terrestrial	0.000418665	0.9995814	self-supporting	0.000185275	0.9998148	perennial	0.000136999	0.999863	phanerophyte	0.9981616	0.000757351	0.000409241	0.000357898	0.000313866
Abies kawakamii	tree	0.013979418	0.20675935	0.992482	terrestrial	0.000201517	0.9997985	self-supporting	0.000290914	0.99970907	perennial	0.000137382	0.99986255	phanerophyte	0.9981805	0.000885488	0.000349712	0.000292037	0.000292259
Abies koreana	tree	0.016410343	0.19105752	0.99191886	terrestrial	0.000321665	0.9996784	self-supporting	0.000172516	0.9998275	perennial	0.000136306	0.9998636	phanerophyte	0.99804544	0.000985348	0.000370921	0.000317886	0.000280249
Abies lasiocarpa	tree	0.014844941	0.2350868	0.9909518	terrestrial	0.000123221	0.99987674	self-supporting	0.000180572	0.99981946	perennial	0.000143024	0.99985695	phanerophyte	0.9974553	0.001434974	0.000441226	0.000353152	0.000315371
Abies magnifica	tree	0.015203727	0.19536287	0.992303	terrestrial	0.000134307	0.99986565	self-supporting	0.000182844	0.9998172	perennial	0.00013291	0.9998671	phanerophyte	0.99813277	0.00083028	0.000372135	0.000330916	0.000333935
Abies mariesii	tree	0.015115374	0.24162018	0.9906686	terrestrial	0.00020853	0.99979144	self-supporting	0.000222392	0.9997776	perennial	0.000154941	0.999845	phanerophyte	0.9977831	0.00113667	0.00043245	0.000341288	0.00030649
Abies nebrodensis	tree	0.014251919	0.25869435	0.9907293	terrestrial	0.000139851	0.99986017	self-supporting	0.000183762	0.99981624	perennial	0.000147827	0.9998522	phanerophyte	0.9976526	0.001255794	0.000455087	0.000327306	0.000309276
Abies nephrolepis	tree	0.014405234	0.20480616	0.99235535	terrestrial	0.000145507	0.99985445	self-supporting	0.000176325	0.99982375	perennial	0.00013668	0.99986327	phanerophyte	0.9981919	0.0007817	0.000381076	0.000343754	0.000301644
Abies nordmanniana	tree	0.014631433	0.25076464	0.9906288	terrestrial	0.000166079	0.99983394	self-supporting	0.000197207	0.99980277	perennial	0.000150111	0.9998499	phanerophyte	0.9974826	0.001306525	0.000532463	0.000370767	0.000307586
Abies numidica	tree	0.015060232	0.28126624	0.9894861	terrestrial	0.000173862	0.99982613	self-supporting	0.000163977	0.99983597	perennial	0.000152166	0.99984777	phanerophyte	0.9977487	0.001232388	0.000409806	0.00031462	0.00029464
Abies pindrow	tree	0.013793568	0.22206372	0.9916391	terrestrial	0.000353674	0.9996463	self-supporting	0.000198143	0.99980193	perennial	0.000139366	0.99986064	phanerophyte	0.998133	0.000885666	0.000362811	0.000311249	0.000307293
Abies pinsapo	tree	0.013503649	0.37549406	0.9861426	terrestrial	0.000150629	0.9998493	self-supporting	0.000216448	0.9997836	perennial	0.000145597	0.9998543	phanerophyte	0.9979274	0.00111307	0.000377557	0.000290118	0.000291811
Abies procera	tree	0.015637923	0.190945	0.9924696	terrestrial	0.000166671	0.99983335	self-supporting	0.000178217	0.99982184	perennial	0.000124873	0.99987507	phanerophyte	0.99813986	0.000841841	0.000369513	0.000333831	0.000314989
Abies recurvata	tree	0.013446012	0.25060263	0.9908819	terrestrial	0.000178097	0.99982196	self-supporting	0.000207438	0.99979264	perennial	0.000140789	0.9998592	phanerophyte	0.99772733	0.00125763	0.000416856	0.000316291	0.000281911
Abies religiosa	tree	0.015834931	0.19656727	0.99216884	terrestrial	0.000314641	0.9996854	self-supporting	0.000207403	0.99979264	perennial	0.000137416	0.99986255	phanerophyte	0.99761605	0.00127819	0.000464814	0.000324405	0.000316583
Abies sachalinensis	tree	0.01917346	0.36083487	0.98068637	terrestrial	0.000254089	0.9997459	self-supporting	0.000255773	0.99974424	perennial	0.000182441	0.99981755	phanerophyte	0.98608065	0.009131783	0.003145514	0.001036363	0.000605682
Abies sibirica	tree	0.014978059	0.2471484	0.9900898	terrestrial	0.00016977	0.99983025	self-supporting	0.000191272	0.9998087	perennial	0.000145411	0.99985456	phanerophyte	0.99752706	0.001290868	0.00052412	0.000375249	0.000282693
Abies spectabilis	tree	0.014158902	0.2363669	0.99101895	terrestrial	0.000247983	0.999752	self-supporting	0.000264537	0.9997354	perennial	0.000155558	0.99984443	phanerophyte	0.9982999	0.000644579	0.000365526	0.000323323	0.000366838
Abies squamata	tree	0.014541304	0.25725254	0.9899525	terrestrial	0.000384923	0.9996151	self-supporting	0.000439208	0.9995608	perennial	0.000187385	0.99981266	phanerophyte	0.9950735	0.003035487	0.00096994	0.000511694	0.000409292
Abies veitchii	tree	0.015788361	0.19223233	0.9924521	terrestrial	0.000233848	0.9997662	self-supporting	0.000207625	0.9997924	perennial	0.000147565	0.9998524	phanerophyte	0.99784744	0.001105372	0.000410499	0.000346909	0.000289815
Abies vejarii	tree	0.014975652	0.23115425	0.99105936	terrestrial	0.000207928	0.99979204	self-supporting	0.000158396	0.9998416	perennial	0.000146202	0.99985373	phanerophyte	0.99781895	0.001190423	0.000424255	0.000292492	0.000273865
Abies yuanbaoshanensis	tree	0.017310077	0.2195239	0.99096936	terrestrial	0.000205307	0.99979466	self-supporting	0.00034881	0.9996512	perennial	0.000158098	0.9998419	phanerophyte	0.9979938	0.000825096	0.000467632	0.000373701	0.000339767
Abies ziyuanensis	tree	0.017152326	0.3115701	0.9868291	terrestrial	0.00023963	0.9997603	self-supporting	0.000407113	0.99959284	perennial	0.000238299	0.99976176	phanerophyte	0.9957716	0.002387983	0.000876679	0.000558621	0.000405182
Abobra tenuifolia	herb	0.97214	0.38890424	0.04217649	terrestrial	0.000175224	0.9998248	obligatory	0.97053784	0.029462213	perennial	0.005446433	0.99455357	therophyte	0.108473875	0.20971738	0.2925223	0.02486643	0.36441997
Abroma augusta	shrub	0.62990564	0.77065617	0.13975962	terrestrial	0.000117894	0.9998821	self-supporting	0.00059067	0.9994093	perennial	0.000481642	0.9995184	phanerophyte	0.99589574	0.002527783	0.000602449	0.000427932	0.000545949
Abroma augustum	shrub	0.62990564	0.77065617	0.13975962	terrestrial	0.000117894	0.9998821	self-supporting	0.00059067	0.9994093	perennial	0.000481642	0.9995184	phanerophyte	0.99589574	0.002527783	0.000602449	0.000427932	0.000545949
Abronia alpina	herb	0.99125004	0.26066786	0.024207171	terrestrial	0.000160036	0.9998399	self-supporting	0.000213896	0.9997861	perennial	0.001857149	0.99814284	hemicryptophyte	0.002076689	0.019872546	0.8814181	0.00946413	0.08716843
Abronia ameliae	herb	0.98827094	0.17912719	0.04661484	terrestrial	0.000177565	0.99982244	self-supporting	0.000472751	0.9995272	perennial	0.043773375	0.95622665	therophyte	0.015005341	0.042527355	0.06462615	0.071967356	0.8058738
Abronia ammophila	herb	0.9947154	0.1481547	0.03331972	terrestrial	0.000129001	0.999871	self-supporting	0.000280718	0.9997193	perennial	0.007646283	0.9923537	therophyte	0.00132274	0.004870575	0.03850734	0.007315696	0.9479837
Abronia fragrans	herb	0.99380505	0.20440489	0.025769973	terrestrial	0.000113466	0.9998865	self-supporting	0.000240438	0.9997596	perennial	0.001699541	0.9983005	hemicryptophyte	0.002534387	0.04568685	0.9341053	0.005563164	0.012110367
Abronia latifolia	herb	0.9894901	0.26866725	0.025705298	terrestrial	0.000120133	0.99987984	self-supporting	0.00023859	0.9997614	perennial	0.002890967	0.997109	hemicryptophyte	0.002988999	0.052082386	0.7848872	0.05197835	0.10806309
Abronia macrocarpa	herb	0.9929924	0.20929663	0.025813982	terrestrial	0.000165274	0.99983466	self-supporting	0.000187349	0.99981266	perennial	0.00185619	0.9981438	hemicryptophyte	0.007581282	0.07681505	0.45596078	0.015523911	0.44411895
Abronia maritima	herb	0.9891651	0.1998759	0.03928778	terrestrial	0.000159977	0.99984	self-supporting	0.000408447	0.9995915	perennial	0.004194724	0.99580526	cryptophyte	0.02163655	0.123289734	0.12065007	0.5245115	0.20991214
Abronia mellifera	herb	0.9888853	0.2069218	0.0402982	terrestrial	0.000125601	0.99987435	self-supporting	0.000306261	0.99969375	perennial	0.004884391	0.99511564	hemicryptophyte	0.008807149	0.0369961	0.62048054	0.0241046	0.3096116
Abronia micrantha	herb	0.99535024	0.14124444	0.029615367	terrestrial	0.000103783	0.99989617	self-supporting	0.000166934	0.999833	annual	0.990616	0.009383992	therophyte	0.000725399	0.001268202	0.003805946	0.00077418	0.9934263
Abronia pogonantha	herb	0.9943838	0.16428076	0.027448978	terrestrial	0.000129288	0.99987066	self-supporting	0.000282467	0.99971753	annual	0.99125224	0.008747707	therophyte	0.000821005	0.001357745	0.002140004	0.00072627	0.994955
Abronia turbinata	herb	0.99407566	0.20490572	0.023345653	terrestrial	0.000133592	0.99986637	self-supporting	0.000183556	0.9998165	annual	0.9910218	0.008978175	therophyte	0.000669744	0.001326458	0.002541635	0.000749947	0.99471223
Abronia umbellata	herb	0.9948586	0.12765019	0.036264535	terrestrial	0.000118782	0.99988115	self-supporting	0.000263183	0.99973685	annual	0.98596454	0.014035422	therophyte	0.000724169	0.001450776	0.002424321	0.000868692	0.994532
Abronia villosa	herb	0.9938976	0.18020959	0.026751766	terrestrial	0.000126124	0.9998739	self-supporting	0.000186356	0.9998136	annual	0.9882315	0.011768557	therophyte	0.000782162	0.001700651	0.002339987	0.00067105	0.9945062
Abrophyllum ornans	shrub	0.13067472	0.85187256	0.54595953	terrestrial	0.000810025	0.99919003	self-supporting	0.000258524	0.9997415	perennial	0.000194844	0.99980515	chamaephyte	0.051166434	0.8310765	0.098145895	0.01061107	0.008999961
Abrotanella caespitosa	herb	0.97784126	0.3940989	0.037809394	terrestrial	0.000235487	0.9997645	self-supporting	0.00058035	0.9994197	perennial	0.000522966	0.9994771	hemicryptophyte	0.028701564	0.09214611	0.6549972	0.008504479	0.21565059
Abrotanella diemii	herb	0.993806	0.17979208	0.031610064	terrestrial	0.000160841	0.9998392	self-supporting	0.000424056	0.9995759	perennial	0.000626716	0.99937326	hemicryptophyte	0.006547178	0.030813402	0.8163098	0.005463659	0.14086594
Abrotanella emarginata	herb	0.99218327	0.20808683	0.030699952	terrestrial	0.000217036	0.999783	self-supporting	0.000812644	0.9991874	perennial	0.002060535	0.9979394	hemicryptophyte	0.015971618	0.07033387	0.6577989	0.011445868	0.24444975
Abrotanella linearifolia	herb	0.99252605	0.21645714	0.029356664	terrestrial	0.000217979	0.999782	self-supporting	0.000605772	0.9993942	perennial	0.000736994	0.999263	hemicryptophyte	0.015847975	0.057489	0.51782453	0.008145532	0.40069294
Abrotanella linearis	herb	0.98438233	0.33208203	0.03286011	terrestrial	0.000229775	0.9997702	self-supporting	0.00146196	0.998538	perennial	0.000637473	0.9993625	hemicryptophyte	0.02104439	0.0610429	0.7652214	0.013590274	0.139101
Abrotanella nivigena	herb	0.98897946	0.27794737	0.030696848	terrestrial	0.000279453	0.9997205	self-supporting	0.000757423	0.99924254	perennial	0.001765701	0.9982343	therophyte	0.014789556	0.046398044	0.3213124	0.007218964	0.61028105
Abrotanella purpurea	herb	0.9839498	0.40917587	0.02645695	terrestrial	0.000171979	0.999828	self-supporting	0.000465242	0.9995347	perennial	0.000554439	0.9994455	hemicryptophyte	0.018741062	0.084355116	0.5910267	0.007088462	0.29878864
Abrotanella submarginata	herb	0.98576677	0.36525434	0.028493745	terrestrial	0.000193587	0.99980646	self-supporting	0.000436886	0.99956316	perennial	0.000581327	0.99941874	hemicryptophyte	0.012937713	0.051412173	0.7032164	0.005461849	0.22697192
Abrotanella trichoachaenia	herb	0.9926555	0.20024939	0.031192854	terrestrial	0.000216953	0.9997831	self-supporting	0.000570452	0.9994295	perennial	0.001459084	0.9985409	hemicryptophyte	0.008686811	0.030675266	0.71523255	0.007533318	0.23787199
Abrotanella trilobata	herb	0.9928578	0.19975317	0.029513678	terrestrial	0.00023955	0.99976045	self-supporting	0.000595682	0.9994043	perennial	0.001570611	0.99842936	hemicryptophyte	0.015072817	0.04640012	0.6325714	0.009073519	0.29688212
Abrus aureus	herb	0.9311746	0.6394967	0.05137937	terrestrial	0.000127444	0.99987257	obligatory	0.9840954	0.015904646	perennial	0.000225596	0.9997744	phanerophyte	0.8064339	0.15947354	0.006425075	0.00488714	0.022780254
Abrus canescens	herb	0.87650317	0.5712666	0.104208745	terrestrial	0.000106296	0.99989367	obligatory	0.9517249	0.048275072	perennial	0.000459131	0.9995409	phanerophyte	0.86366135	0.057404317	0.01598983	0.010165214	0.052779265
Abrus madagascariensis	shrub	0.5726733	0.89301205	0.09326212	terrestrial	0.000145587	0.99985445	obligatory	0.9840895	0.015910504	perennial	0.00019543	0.99980456	phanerophyte	0.9199849	0.068956785	0.003804907	0.002206031	0.005047391
Abrus precatorius	herb	0.9925391	0.23518457	0.024452271	terrestrial	0.000148964	0.999851	obligatory	0.9778985	0.022101494	perennial	0.0043598	0.99564016	phanerophyte	0.90518606	0.053982995	0.007280775	0.004730515	0.02881968
Abrus sambiranensis	herb	0.93993366	0.60196173	0.05336358	terrestrial	0.000127124	0.9998728	obligatory	0.9785476	0.021452397	perennial	0.000255373	0.9997446	phanerophyte	0.76788616	0.18386425	0.012844884	0.006316904	0.029087787
Abutilon darwinii	shrub	0.06252522	0.97180104	0.1876272	terrestrial	0.000616277	0.9993837	self-supporting	0.00051518	0.9994848	perennial	0.000223938	0.99977607	phanerophyte	0.984897	0.011975649	0.001212708	0.000908749	0.001005794
Abutilon eremitopetalum	shrub	0.07236062	0.89987946	0.43933564	terrestrial	0.000179811	0.9998202	self-supporting	0.00096468	0.99903536	perennial	0.000267648	0.9997323	phanerophyte	0.9866801	0.00831471	0.000875885	0.001163087	0.002966304
Abutilon fruticosum	herb	0.9828232	0.39714825	0.024489097	terrestrial	0.000130468	0.99986947	self-supporting	0.000180677	0.99981934	perennial	0.002791504	0.99720854	therophyte	0.002504268	0.010195472	0.01831267	0.002082165	0.96690536
Abutilon grandifolium	shrub	0.087868564	0.9823789	0.09031499	terrestrial	0.000209402	0.9997906	self-supporting	0.000277199	0.9997228	perennial	0.000201303	0.9997987	phanerophyte	0.588942	0.07637841	0.017490419	0.021938538	0.2952506
Abutilon incanum	shrub	0.060903307	0.9635869	0.20572847	terrestrial	0.000169793	0.9998301	self-supporting	0.000480297	0.9995197	perennial	0.000193035	0.99980694	phanerophyte	0.7350249	0.24559714	0.005140234	0.005403327	0.00883434
Abutilon indicum	shrub	0.08759657	0.9418458	0.26431388	terrestrial	0.00018407	0.999816	self-supporting	0.002457825	0.99754214	perennial	0.000208769	0.9997912	phanerophyte	0.8895324	0.07857534	0.004531827	0.006240585	0.021119732
Abutilon megapotamicum	shrub	0.06678969	0.9403664	0.33347479	terrestrial	0.000582288	0.9994178	self-supporting	0.007794103	0.9922059	perennial	0.000192586	0.9998074	phanerophyte	0.9818333	0.015413434	0.000885004	0.000981156	0.000887053
Abutilon menziesii	shrub	0.05065617	0.9680473	0.22644241	terrestrial	0.000159241	0.99984074	self-supporting	0.00180615	0.9981938	perennial	0.000155224	0.9998448	phanerophyte	0.99350005	0.004265881	0.000474724	0.00061682	0.001142511
Abutilon otocarpum	shrub	0.081177846	0.9787663	0.105566435	terrestrial	0.000128479	0.9998715	self-supporting	0.000245	0.99975497	perennial	0.00016641	0.9998336	phanerophyte	0.8421033	0.14566132	0.00331431	0.003726089	0.005195153
Abutilon oxycarpum	herb	0.9423055	0.6923814	0.027063325	terrestrial	0.000113152	0.9998869	self-supporting	0.00018976	0.9998103	perennial	0.001618982	0.998381	therophyte	0.005227835	0.040360343	0.06780587	0.0145631	0.87204283
Abutilon palmeri	shrub	0.06296801	0.9754245	0.14840814	terrestrial	0.000119799	0.9998802	self-supporting	0.000427425	0.9995726	perennial	0.000196927	0.9998031	phanerophyte	0.94982046	0.045034446	0.001650892	0.001365628	0.002128696
Abutilon pannosum	shrub	0.15346925	0.96723235	0.10876735	terrestrial	0.000128491	0.9998715	self-supporting	0.00046891	0.99953115	perennial	0.000708933	0.99929106	chamaephyte	0.20972167	0.74082035	0.025762392	0.008387859	0.015307723
Abutilon parishii	herb	0.95150924	0.63766015	0.026929386	terrestrial	0.000105523	0.9998945	self-supporting	0.000176591	0.9998234	perennial	0.001189024	0.998811	therophyte	0.029969126	0.30397797	0.049762446	0.015143696	0.6011467
Abutilon parvulum	herb	0.9807014	0.41984963	0.025502296	terrestrial	0.000111331	0.99988866	self-supporting	0.000258999	0.999741	perennial	0.002171887	0.99782807	therophyte	0.040362995	0.15659022	0.053739313	0.011489194	0.7378183
Abutilon pictum	shrub	0.057753887	0.97424895	0.16289003	terrestrial	0.000341366	0.9996586	self-supporting	0.000319621	0.9996804	perennial	0.000228873	0.9997712	phanerophyte	0.92101556	0.07029067	0.002788031	0.0021432	0.003762638
Abutilon sachetianum	tree	0.014216404	0.20935544	0.9921422	terrestrial	0.000591303	0.9994087	self-supporting	0.000615526	0.9993844	perennial	0.000123149	0.99987686	phanerophyte	0.99825436	0.000646321	0.000376328	0.000352956	0.000370096
Abutilon sandwicense	shrub	0.068773225	0.96155936	0.20118368	terrestrial	0.000136932	0.999863	self-supporting	0.000438992	0.999561	perennial	0.000163674	0.9998363	phanerophyte	0.9948466	0.0029152	0.000468811	0.000632302	0.001137144
Abutilon theophrasti	herb	0.99541134	0.12688653	0.03262337	terrestrial	0.000115796	0.99988425	self-supporting	0.000264428	0.99973553	annual	0.98712265	0.012877281	therophyte	0.000685286	0.001152253	0.003160646	0.000691683	0.99431014
Acacia abrupta	shrub	0.020345679	0.9737412	0.3241099	terrestrial	0.000146284	0.99985373	self-supporting	0.000199469	0.9998005	perennial	0.000136451	0.9998635	phanerophyte	0.9961163	0.002528564	0.000384834	0.000487168	0.000483063
Acacia abyssinica	tree	0.015489526	0.19013959	0.9925403	terrestrial	0.000145608	0.9998543	self-supporting	0.000273445	0.9997266	perennial	0.000119283	0.9998807	phanerophyte	0.99822897	0.000715689	0.000337706	0.00036677	0.000350967
Acacia acanthaster	shrub	0.0161813	0.96049005	0.48839465	terrestrial	0.000142573	0.9998574	self-supporting	0.000374984	0.99962497	perennial	0.000129758	0.9998702	phanerophyte	0.99518436	0.003239838	0.000399932	0.000521949	0.000653931
Acacia acanthoclada	shrub	0.022628678	0.9646511	0.40735504	terrestrial	0.000188447	0.9998116	self-supporting	0.000304446	0.99969554	perennial	0.000137613	0.9998623	phanerophyte	0.99601763	0.002824551	0.00037921	0.000392186	0.000386331
Acacia acellerata	shrub	0.02573195	0.98087907	0.21160641	terrestrial	0.000140543	0.99985945	self-supporting	0.000209953	0.99979	perennial	0.000142345	0.99985766	phanerophyte	0.966819	0.028384237	0.001207444	0.001667537	0.001921859
Acacia acinacea	shrub	0.016958239	0.959926	0.48679018	terrestrial	0.000143978	0.999856	self-supporting	0.000326512	0.9996735	perennial	0.000141889	0.99985814	phanerophyte	0.98300856	0.013772785	0.000852729	0.00095116	0.001414699
Acacia aciphylla	shrub	0.02185765	0.9757259	0.28715658	terrestrial	0.000144647	0.9998553	self-supporting	0.000220884	0.99977916	perennial	0.00013699	0.999863	phanerophyte	0.9870974	0.01030101	0.000789162	0.000789223	0.001023296
Acacia acoma	shrub	0.02567785	0.97954065	0.23207101	terrestrial	0.000171762	0.9998282	self-supporting	0.00031983	0.99968016	perennial	0.000157097	0.9998429	phanerophyte	0.9844407	0.011863205	0.000785173	0.001268914	0.001641852
Acacia acradenia	tree	0.011346582	0.30530977	0.9897031	terrestrial	0.000192825	0.9998072	self-supporting	0.000259396	0.99974054	perennial	0.000121603	0.9998784	phanerophyte	0.9977059	0.001211203	0.000312372	0.000356798	0.0004138
Acacia acrionastes	tree	0.010689859	0.39655578	0.9855193	terrestrial	0.000174629	0.9998254	self-supporting	0.000210662	0.9997893	perennial	0.000122481	0.99987745	phanerophyte	0.9978223	0.00115154	0.000297545	0.000352377	0.000376364
Acacia acuaria	shrub	0.024083193	0.9795792	0.22884262	terrestrial	0.000145857	0.9998541	self-supporting	0.000237826	0.9997621	perennial	0.000141422	0.9998585	phanerophyte	0.9876232	0.009693788	0.000788346	0.000835289	0.001059315
Acacia aculeatissima	shrub	0.015406004	0.94307715	0.60091096	terrestrial	0.000157966	0.99984205	self-supporting	0.00033369	0.99966633	perennial	0.000142789	0.9998572	phanerophyte	0.9839512	0.012821863	0.000913505	0.001013336	0.001300077
Acacia aculeiformis	shrub	0.028972091	0.98106223	0.20454146	terrestrial	0.000172995	0.9998271	self-supporting	0.09390733	0.9060927	perennial	0.000153519	0.99984646	phanerophyte	0.984831	0.011850317	0.000770338	0.001118459	0.001429823
Acacia acuminata	tree	0.01104297	0.30383408	0.98954153	terrestrial	0.000102791	0.99989724	self-supporting	0.00018887	0.9998111	perennial	0.00012608	0.9998739	phanerophyte	0.9982327	0.000787032	0.000298236	0.000322203	0.000359716
Acacia acutata	shrub	0.029851107	0.98303944	0.16397819	terrestrial	0.00014316	0.9998568	self-supporting	0.000243751	0.9997563	perennial	0.00014159	0.9998584	phanerophyte	0.9804283	0.016176047	0.001007941	0.001093262	0.001294571
Acacia adenogonia	shrub	0.020157197	0.974984	0.3149825	terrestrial	0.000145219	0.9998548	self-supporting	0.000312885	0.9996872	perennial	0.000137118	0.9998629	phanerophyte	0.9847364	0.012206672	0.000844144	0.00100789	0.001204904
Acacia adinophylla	shrub	0.025328485	0.9785024	0.23504622	terrestrial	0.0001827	0.9998173	self-supporting	0.000457001	0.9995431	perennial	0.00015791	0.99984205	phanerophyte	0.99136835	0.006154175	0.000673472	0.000822563	0.000981464
Acacia adnata	shrub	0.03482502	0.97761863	0.21269873	terrestrial	0.000151641	0.99984837	self-supporting	0.000339991	0.99966	perennial	0.00015098	0.99984896	phanerophyte	0.9875524	0.008744874	0.000829457	0.001180916	0.001692274
Acacia adoxa	shrub	0.020312442	0.9652349	0.40680954	terrestrial	0.000112259	0.9998877	self-supporting	0.000227532	0.9997725	perennial	0.000150767	0.9998492	phanerophyte	0.98003376	0.015639186	0.001117884	0.001134849	0.002074136
Acacia adsurgens	shrub	0.017015176	0.95142126	0.55747074	terrestrial	0.000146637	0.9998534	self-supporting	0.000189842	0.99981016	perennial	0.000140642	0.99985933	phanerophyte	0.9967558	0.001937847	0.000358083	0.000461997	0.000486188
Acacia adunca	shrub	0.01651454	0.9454145	0.5813334	terrestrial	0.000154919	0.999845	self-supporting	0.000233793	0.9997662	perennial	0.000137711	0.9998623	phanerophyte	0.99324703	0.004663664	0.000544303	0.000683998	0.000860877
Acacia aemula	shrub	0.025459591	0.97735286	0.24740343	terrestrial	0.000177635	0.99982244	self-supporting	0.00022969	0.99977034	perennial	0.000136381	0.9998636	phanerophyte	0.73787415	0.2351106	0.007305567	0.007718039	0.011991703
Acacia aestivalis	shrub	0.02703823	0.9819208	0.19676642	terrestrial	0.000175042	0.99982494	self-supporting	0.000213483	0.99978656	perennial	0.000139984	0.99986005	phanerophyte	0.98714954	0.009842129	0.000755137	0.001041576	0.001211615
Acacia alata	shrub	0.016162515	0.9461533	0.5562983	terrestrial	0.000173378	0.9998266	self-supporting	0.00026607	0.99973387	perennial	0.000158603	0.99984133	phanerophyte	0.9875322	0.009859103	0.000804482	0.000849977	0.000954206
Acacia alaticaulis	tree	0.009665906	0.5158657	0.97806156	terrestrial	0.000154884	0.99984515	self-supporting	0.000181482	0.9998185	perennial	0.000119159	0.9998808	phanerophyte	0.9980428	0.001015292	0.000306765	0.000292758	0.000342334
Acacia albicorticata	tree	0.016493922	0.27086598	0.98833233	terrestrial	0.000145498	0.99985445	self-supporting	0.00107849	0.9989215	perennial	0.000153633	0.99984634	phanerophyte	0.9877511	0.007612946	0.00108632	0.000800463	0.002749131
Acacia alcockii	shrub	0.021087503	0.97192174	0.350104	terrestrial	0.000145737	0.9998542	self-supporting	0.000225161	0.9997749	perennial	0.000138005	0.99986196	phanerophyte	0.9912776	0.006396998	0.000691905	0.000779703	0.000853878
Acacia alexandri	shrub	0.020408912	0.9738559	0.32513273	terrestrial	0.000170452	0.99982953	self-supporting	0.000249119	0.9997509	perennial	0.00014252	0.9998574	phanerophyte	0.9886955	0.008972921	0.000749905	0.000772511	0.000809072
Acacia alleniana	tree	0.010022637	0.43310454	0.9840267	terrestrial	0.000163296	0.9998367	self-supporting	0.000179981	0.99982005	perennial	0.00012384	0.99987614	phanerophyte	0.9974861	0.001322182	0.000334261	0.000394662	0.000462833
Acacia alpina	shrub	0.018769719	0.9689325	0.37522694	terrestrial	0.000191063	0.99980897	self-supporting	0.000478422	0.9995216	perennial	0.000144241	0.99985576	phanerophyte	0.98974365	0.008153793	0.000691398	0.000638455	0.000772652
Acacia amblygona	shrub	0.016462099	0.9528308	0.54771787	terrestrial	0.000168663	0.9998313	self-supporting	0.000247681	0.99975234	perennial	0.000144981	0.99985504	phanerophyte	0.9912971	0.006418238	0.000643659	0.000724424	0.000916522
Acacia amblyophylla	shrub	0.020249482	0.9737545	0.31126326	terrestrial	0.00014998	0.99985003	self-supporting	0.000228074	0.9997719	perennial	0.000140514	0.99985945	phanerophyte	0.9791662	0.016783573	0.001084866	0.00142769	0.001537762
Acacia ammobia	tree	0.009712245	0.42014444	0.9850376	terrestrial	0.000155936	0.9998441	self-supporting	0.000172159	0.99982786	perennial	0.000129152	0.9998708	phanerophyte	0.99687445	0.001755132	0.000362305	0.000508434	0.00049967
Acacia ammophila	tree	0.014380348	0.20323122	0.99228454	terrestrial	0.000146511	0.9998535	self-supporting	0.000193492	0.9998066	perennial	0.000117352	0.9998826	phanerophyte	0.9981446	0.000812059	0.000304012	0.000382705	0.000356644
Acacia amoena	tree	0.010490363	0.78830564	0.9185959	terrestrial	0.000156192	0.99984384	self-supporting	0.000261416	0.99973863	perennial	0.000139013	0.999861	phanerophyte	0.99304515	0.004908851	0.000539639	0.00064735	0.00085901
Acacia ampliata	tree	0.012170486	0.26435974	0.990511	terrestrial	0.000160596	0.9998394	self-supporting	0.000181724	0.99981827	perennial	0.000124396	0.99987555	phanerophyte	0.99815947	0.000807149	0.000297267	0.000364786	0.000371397
Acacia ampliceps	tree	0.010361279	0.40049317	0.9851776	terrestrial	0.000186071	0.999814	self-supporting	0.000184833	0.99981517	perennial	0.000127644	0.9998723	phanerophyte	0.9973924	0.001423288	0.000331388	0.000391944	0.000461028
Acacia amputata	shrub	0.025898721	0.9805094	0.20619753	terrestrial	0.000135438	0.9998646	self-supporting	0.000174382	0.99982566	perennial	0.000147316	0.99985266	phanerophyte	0.99281186	0.005220853	0.000592774	0.000607233	0.000767111
Acacia amyctica	shrub	0.023079095	0.9792428	0.24126144	terrestrial	0.000141028	0.999859	self-supporting	0.000192604	0.9998074	perennial	0.000143065	0.99985695	phanerophyte	0.9964451	0.002239753	0.000376032	0.000456661	0.000482477
Acacia anasilla	shrub	0.020197328	0.9711944	0.34665886	terrestrial	0.000146653	0.9998534	self-supporting	0.000200883	0.9997992	perennial	0.000143106	0.9998568	phanerophyte	0.96567273	0.027917067	0.00153473	0.002870616	0.002004845
Acacia anastema	tree	0.011376057	0.3050348	0.98920816	terrestrial	0.000125495	0.9998745	self-supporting	0.000189826	0.99981016	perennial	0.000126915	0.99987304	phanerophyte	0.9982153	0.000748733	0.000298546	0.000339826	0.000397598
Acacia anaticeps	tree	0.011135568	0.3021482	0.98921007	terrestrial	0.000154157	0.99984586	self-supporting	0.000170593	0.9998294	perennial	0.000123986	0.999876	phanerophyte	0.9980757	0.000931218	0.000299589	0.00033218	0.000361224
Acacia anceps	shrub	0.024058837	0.9742036	0.2943829	terrestrial	0.000145283	0.9998547	self-supporting	0.000210678	0.9997893	perennial	0.000148847	0.9998511	phanerophyte	0.99048	0.007149263	0.000673171	0.000721187	0.000976302
Acacia ancistrocarpa	tree	0.010971709	0.84604156	0.87526536	terrestrial	0.000155569	0.99984443	self-supporting	0.000419417	0.99958056	perennial	0.000140295	0.9998597	phanerophyte	0.99570775	0.002948216	0.000420271	0.000432416	0.000491267
Acacia ancistrophylla	shrub	0.01888372	0.96907926	0.39508048	terrestrial	0.000150011	0.9998499	self-supporting	0.000201434	0.9997986	perennial	0.00013546	0.9998646	phanerophyte	0.98013526	0.01648854	0.000988951	0.001062123	0.00132523
Acacia andrewsii	shrub	0.027437475	0.98239684	0.1876032	terrestrial	0.000148944	0.999851	self-supporting	0.000241257	0.9997588	perennial	0.00013679	0.99986315	phanerophyte	0.98787177	0.009503843	0.000739597	0.000851408	0.001033366
Acacia anegadensis	tree	0.021502541	0.18868187	0.9888088	terrestrial	0.00014445	0.9998555	self-supporting	0.007627234	0.99237275	perennial	0.000935915	0.99906415	phanerophyte	0.9731399	0.013192222	0.002437662	0.003629401	0.007600835
Acacia aneura	tree	0.011202482	0.36636826	0.9871049	terrestrial	0.000149752	0.9998503	self-supporting	0.000271998	0.999728	perennial	0.000126363	0.99987364	phanerophyte	0.99783224	0.001145786	0.000374714	0.000327913	0.000319397
Acacia anfractuosa	tree	0.009158569	0.74122036	0.93705726	terrestrial	0.000138414	0.9998616	self-supporting	0.000164718	0.99983525	perennial	0.000125448	0.9998746	phanerophyte	0.99759287	0.001338261	0.000311383	0.000343398	0.000414093
Acacia angusta	tree	0.010577883	0.47077405	0.9793937	terrestrial	0.000165062	0.9998349	self-supporting	0.000189975	0.99981004	perennial	0.000128648	0.9998714	phanerophyte	0.9975407	0.001269341	0.000314709	0.00039291	0.00048241
Acacia angustissima	tree	0.017195314	0.7014038	0.93835074	terrestrial	0.000127405	0.99987257	self-supporting	0.000413547	0.9995864	perennial	0.000261186	0.99973875	phanerophyte	0.9974782	0.001465875	0.000320991	0.000323447	0.000411524
Acacia ankokib	tree	0.027836466	0.17939283	0.98748636	terrestrial	0.00016245	0.9998375	self-supporting	0.020045292	0.97995466	perennial	0.000440178	0.9995598	phanerophyte	0.9866518	0.006149958	0.001703549	0.002076743	0.003417907
Acacia anomala	shrub	0.011791864	0.8960926	0.7832174	terrestrial	0.000146269	0.99985373	self-supporting	0.000292998	0.9997069	perennial	0.000141429	0.9998585	phanerophyte	0.9592349	0.033933777	0.002445923	0.00180294	0.002582444
Acacia anthochaera	tree	0.010577883	0.47077405	0.9793937	terrestrial	0.000165062	0.9998349	self-supporting	0.000189975	0.99981004	perennial	0.000128648	0.9998714	phanerophyte	0.9975407	0.001269341	0.000314709	0.00039291	0.00048241
Acacia aphanoclada	shrub	0.021193579	0.9762496	0.29022413	terrestrial	0.00016313	0.9998368	self-supporting	0.000319237	0.99968076	perennial	0.000138332	0.9998616	phanerophyte	0.99155104	0.006216905	0.000631143	0.000713972	0.000886821
Acacia aphylla	shrub	0.030531524	0.9807906	0.19546251	terrestrial	0.000146406	0.9998536	self-supporting	0.000193029	0.99980694	perennial	0.000145243	0.9998547	phanerophyte	0.97681934	0.01957094	0.001155583	0.001040078	0.001413996
Acacia applanata	shrub	0.027044348	0.97648823	0.2604168	terrestrial	0.000139486	0.9998605	self-supporting	0.00033159	0.9996685	perennial	0.000142818	0.9998572	phanerophyte	0.9019659	0.08576413	0.00516585	0.00266073	0.004443383
Acacia aprepta	tree	0.012229128	0.25057426	0.99139154	terrestrial	0.000130847	0.9998691	self-supporting	0.000174739	0.9998253	perennial	0.000119197	0.9998808	phanerophyte	0.9980063	0.00099625	0.000304072	0.000356008	0.000337458
Acacia aprica	shrub	0.02749379	0.9808065	0.19943453	terrestrial	0.000142646	0.9998573	self-supporting	0.000247867	0.9997521	perennial	0.000156415	0.9998436	phanerophyte	0.97303504	0.021552889	0.001249021	0.001637267	0.002525747
Acacia aptaneura	tree	0.010005434	0.45547584	0.982011	terrestrial	0.000122095	0.9998779	self-supporting	0.00020861	0.99979144	perennial	0.000127366	0.99987257	phanerophyte	0.99614906	0.002467126	0.000373839	0.000464752	0.000545226
Acacia arafurica	tree	0.009905834	0.52448756	0.9769837	terrestrial	0.000130869	0.9998691	self-supporting	0.000234301	0.9997657	perennial	0.000125348	0.9998746	phanerophyte	0.9973201	0.001524897	0.000310907	0.000392521	0.00045149
Acacia araneosa	shrub	0.011602266	0.9105244	0.76466066	terrestrial	0.00015188	0.9998481	self-supporting	0.0003163	0.99968374	perennial	0.000139323	0.99986064	phanerophyte	0.989144	0.008261668	0.000704016	0.000842749	0.001047465
Acacia arcuatilis	shrub	0.021824785	0.97293806	0.32514274	terrestrial	0.000127418	0.99987257	self-supporting	0.000188653	0.99981135	perennial	0.000130873	0.9998691	phanerophyte	0.9926166	0.005399074	0.000551275	0.000605753	0.000827218
Acacia argutifolia	shrub	0.020972053	0.97499573	0.30203438	terrestrial	0.000155262	0.9998447	self-supporting	0.000254209	0.9997458	perennial	0.000144455	0.9998555	phanerophyte	0.9919105	0.005935974	0.000581904	0.000705235	0.000866338
Acacia argyraea	shrub	0.01278533	0.9248374	0.7042142	terrestrial	0.000170816	0.9998292	self-supporting	0.000234088	0.99976593	perennial	0.000134167	0.9998658	phanerophyte	0.9968899	0.001889804	0.000368841	0.000453283	0.000398191
Acacia argyrodendron	tree	0.01506316	0.18535635	0.9929516	terrestrial	0.00015058	0.99984944	self-supporting	0.000193946	0.9998061	perennial	0.000117515	0.99988246	phanerophyte	0.99826545	0.000775747	0.000301712	0.000318476	0.000338669
Acacia argyrophylla	shrub	0.015377221	0.95821077	0.5028008	terrestrial	0.000134559	0.9998654	self-supporting	0.000181808	0.99981827	perennial	0.000145078	0.9998549	phanerophyte	0.9925591	0.005363157	0.00056164	0.000674848	0.000841271
Acacia arida	shrub	0.02368285	0.97706443	0.26416743	terrestrial	0.000130003	0.99986994	self-supporting	0.000232471	0.9997675	perennial	0.000146476	0.9998535	phanerophyte	0.7756001	0.20616046	0.00444674	0.009600096	0.004192732
Acacia aristulata	shrub	0.027151724	0.98139405	0.19814077	terrestrial	0.000156182	0.99984384	self-supporting	0.007766315	0.99223375	perennial	0.000139766	0.99986017	phanerophyte	0.98874974	0.008652478	0.000713674	0.000868272	0.001015878
Acacia armillata	tree	0.015381864	0.17849006	0.9930004	terrestrial	0.000150005	0.9998499	self-supporting	0.000165195	0.9998348	perennial	0.000119011	0.999881	phanerophyte	0.9981509	0.00079259	0.000324235	0.000365005	0.000367177
Acacia armitii	tree	0.011697744	0.2589284	0.99132735	terrestrial	0.000143507	0.9998565	self-supporting	0.00019759	0.9998024	perennial	0.000124029	0.9998759	phanerophyte	0.99793184	0.001007588	0.000334811	0.000364926	0.000360828
Acacia aroma	tree	0.014817672	0.25970823	0.98980266	terrestrial	0.000211296	0.9997887	self-supporting	0.000329687	0.99967027	perennial	0.000702243	0.99929774	phanerophyte	0.9981	0.00083676	0.000389712	0.000314033	0.000359513
Acacia arrecta	shrub	0.021892006	0.97425497	0.29888478	terrestrial	0.000155936	0.9998441	self-supporting	0.000228212	0.9997718	perennial	0.000142304	0.99985766	phanerophyte	0.99682176	0.001954587	0.000379399	0.000427583	0.000416663
Acacia ascendens	shrub	0.022587491	0.9783694	0.26058573	terrestrial	0.000142026	0.9998579	self-supporting	0.00021569	0.9997843	perennial	0.000133124	0.99986684	phanerophyte	0.99088144	0.006960796	0.000607462	0.000707862	0.000842367
Acacia asepala	shrub	0.025856782	0.9802853	0.21673398	terrestrial	0.000157934	0.99984205	self-supporting	0.000237706	0.99976236	perennial	0.000138151	0.99986184	phanerophyte	0.9848673	0.012050216	0.000873019	0.001051509	0.001157949
Acacia ashbyae	shrub	0.022279967	0.9742071	0.29696763	terrestrial	0.000159452	0.9998405	self-supporting	0.000217301	0.99978274	perennial	0.000153205	0.9998468	phanerophyte	0.9870007	0.009937875	0.00076968	0.001097048	0.001194631
Acacia asparagoides	shrub	0.043565825	0.968633	0.2574841	terrestrial	0.00014202	0.9998579	self-supporting	0.000232389	0.9997676	perennial	0.000138397	0.9998616	phanerophyte	0.99170977	0.006083524	0.000681388	0.000704414	0.000820868
Acacia aspera	shrub	0.015348946	0.9391293	0.639718	terrestrial	0.000164921	0.999835	self-supporting	0.000376825	0.9996232	perennial	0.000148693	0.9998512	phanerophyte	0.9880784	0.009015224	0.000704391	0.000880686	0.001321245
Acacia asperulacea	shrub	0.023151286	0.9736728	0.314642	terrestrial	0.000164663	0.99983525	self-supporting	0.000230624	0.9997694	perennial	0.000151928	0.999848	phanerophyte	0.984537	0.012003288	0.00079574	0.001127982	0.001535957
Acacia assimilis	tree	0.010273086	0.49346924	0.9798084	terrestrial	0.000147959	0.99985206	self-supporting	0.000173461	0.9998266	perennial	0.000123897	0.99987614	phanerophyte	0.9972697	0.001584651	0.000331508	0.000380057	0.000434027
Acacia ataxacantha	tree	0.010456241	0.3586631	0.98797554	terrestrial	0.000195358	0.9998047	self-supporting	0.003254596	0.99674535	perennial	0.000121535	0.9998784	phanerophyte	0.9981927	0.00081156	0.000315169	0.000348734	0.00033171
Acacia ataxiphylla	shrub	0.025937377	0.9788855	0.22813511	terrestrial	0.000127952	0.9998721	self-supporting	0.000262399	0.99973756	perennial	0.000149239	0.99985075	phanerophyte	0.98742783	0.009792442	0.000751208	0.000921158	0.001107255
Acacia atkinsiana	shrub	0.020477405	0.9722653	0.34553176	terrestrial	0.000135222	0.9998648	self-supporting	0.000328479	0.9996716	perennial	0.000138077	0.99986196	phanerophyte	0.99670583	0.002055104	0.000359929	0.000435904	0.000443311
Acacia atopa	tree	0.012303996	0.30328596	0.98846275	terrestrial	0.000154773	0.99984515	self-supporting	0.00025401	0.999746	perennial	0.000125701	0.99987423	phanerophyte	0.9980094	0.000803083	0.000350079	0.000401629	0.000435825
Acacia attenuata	tree	0.011537722	0.68593967	0.9462049	terrestrial	0.000219173	0.99978083	self-supporting	0.000371842	0.9996282	perennial	0.00013317	0.99986684	phanerophyte	0.98742944	0.009964047	0.000828989	0.000861481	0.000915944
Acacia aulacocarpa	tree	0.011665314	0.24933545	0.99148446	terrestrial	0.000154701	0.99984527	self-supporting	0.00018277	0.9998173	perennial	0.000119981	0.99987996	phanerophyte	0.9982261	0.000816767	0.000295151	0.000312342	0.000349569
Acacia aulacophylla	shrub	0.019305896	0.9721925	0.35158697	terrestrial	0.000135643	0.99986434	self-supporting	0.000239477	0.99976057	perennial	0.000137321	0.9998627	phanerophyte	0.98460704	0.012252382	0.000922787	0.000940077	0.00127777
Acacia auratiflora	shrub	0.022673136	0.97505534	0.29401588	terrestrial	0.000157489	0.9998425	self-supporting	0.000213114	0.9997869	perennial	0.000141348	0.9998586	phanerophyte	0.9854709	0.011039087	0.000784601	0.001270332	0.001435139
Acacia aureocrinita	shrub	0.011058687	0.88024575	0.83049357	terrestrial	0.000147322	0.99985266	self-supporting	0.000298162	0.9997018	perennial	0.000128461	0.9998715	phanerophyte	0.996476	0.002213408	0.000374368	0.000428539	0.000507626
Acacia auricoma	shrub	0.019844584	0.9737617	0.3322507	terrestrial	0.000166262	0.9998337	self-supporting	0.000243826	0.99975616	perennial	0.000138301	0.9998617	phanerophyte	0.989907	0.00776029	0.000686826	0.000781013	0.000864847
Acacia auriculiformis	tree	0.014365048	0.18885218	0.9928693	terrestrial	0.000142349	0.99985766	self-supporting	0.000203078	0.9997969	perennial	0.000118163	0.99988186	phanerophyte	0.99830496	0.000732409	0.000295325	0.000316027	0.000351133
Acacia auripila	tree	0.012139025	0.24383877	0.9912902	terrestrial	0.000156186	0.99984384	self-supporting	0.000157499	0.9998425	perennial	0.00012044	0.9998796	phanerophyte	0.99804497	0.000915398	0.000303795	0.000362053	0.000373813
Acacia auronitens	shrub	0.022568854	0.976181	0.26933956	terrestrial	0.000136178	0.99986386	self-supporting	0.000229141	0.9997708	perennial	0.000142261	0.99985766	phanerophyte	0.9886623	0.008610569	0.000809305	0.000768635	0.00114911
Acacia ausfeldii	shrub	0.016392043	0.907446	0.73988354	terrestrial	0.000205242	0.9997948	self-supporting	0.00050416	0.99949586	perennial	0.000151627	0.99984837	phanerophyte	0.9942517	0.003899047	0.00053514	0.000547877	0.000766217
Acacia awestoniana	tree	0.009324013	0.5662983	0.9727895	terrestrial	0.000139527	0.9998604	self-supporting	0.000184658	0.9998154	perennial	0.000133607	0.99986637	phanerophyte	0.9963761	0.002167688	0.000382301	0.000477557	0.000596221
Acacia axillaris	shrub	0.012692192	0.90343964	0.7643355	terrestrial	0.000143287	0.9998567	self-supporting	0.000283649	0.99971634	perennial	0.00013231	0.9998677	phanerophyte	0.9928382	0.005222057	0.000537105	0.000636793	0.000765873
Acacia ayersiana	tree	0.010338753	0.39353088	0.9859481	terrestrial	0.000135731	0.9998642	self-supporting	0.000164781	0.99983513	perennial	0.000132582	0.99986744	phanerophyte	0.99618995	0.002508864	0.00040715	0.000425004	0.000469041
Acacia baeuerlenii	tree	0.010417945	0.75468564	0.93350494	terrestrial	0.000139744	0.9998603	self-supporting	0.000205552	0.9997944	perennial	0.000136754	0.99986327	phanerophyte	0.99013793	0.0075292	0.000671974	0.000776046	0.000884831
Acacia baileyana	tree	0.01082798	0.5905884	0.97102463	terrestrial	0.000156977	0.999843	self-supporting	0.000286017	0.99971396	perennial	0.000139596	0.9998604	phanerophyte	0.99762315	0.001257281	0.00032708	0.000359157	0.000433373
Acacia bakeri	tree	0.013906943	0.20194373	0.99274033	terrestrial	0.000263754	0.99973625	self-supporting	0.000156577	0.99984336	perennial	0.000115725	0.99988425	phanerophyte	0.9982181	0.000810672	0.000295941	0.000330498	0.000344732
Acacia balsamea	shrub	0.022646248	0.97670186	0.27257285	terrestrial	0.000129727	0.9998703	self-supporting	0.000197005	0.999803	perennial	0.000144816	0.99985516	phanerophyte	0.9878791	0.009652028	0.000719175	0.000752597	0.000996956
Acacia bancroftiorum	tree	0.010078168	0.5051621	0.9793703	terrestrial	0.000196993	0.999803	self-supporting	0.000288629	0.99971133	perennial	0.000124822	0.9998752	phanerophyte	0.9973303	0.001537416	0.000348812	0.000360686	0.000422823
Acacia barbinervis	shrub	0.024871057	0.9793149	0.23338875	terrestrial	0.000141002	0.999859	self-supporting	0.000278074	0.99972194	perennial	0.000140921	0.9998591	phanerophyte	0.98959666	0.007699383	0.000736498	0.000853336	0.001114051
Acacia barrettiorum	shrub	0.014048751	0.9414375	0.6161341	terrestrial	0.000159209	0.99984074	self-supporting	0.000222362	0.9997776	perennial	0.000141449	0.9998585	phanerophyte	0.9913573	0.006480894	0.000618854	0.000718945	0.000823785
Acacia barringtonensis	shrub	0.013842919	0.9419942	0.61388177	terrestrial	0.000131451	0.9998685	self-supporting	0.000215124	0.9997849	perennial	0.000145842	0.9998541	phanerophyte	0.99299616	0.004941303	0.000551319	0.000668343	0.000842995
Acacia basedowii	shrub	0.02463437	0.9772704	0.2654101	terrestrial	0.000169006	0.99983096	self-supporting	0.000301026	0.999699	perennial	0.000135145	0.9998648	phanerophyte	0.9893712	0.008046389	0.000643581	0.000852343	0.001086486
Acacia baueri	shrub	0.011802265	0.8912557	0.8127333	terrestrial	0.000155052	0.9998449	self-supporting	0.000242313	0.9997577	perennial	0.000140717	0.9998592	phanerophyte	0.991783	0.005889694	0.0006124	0.000757856	0.000956984
Acacia baxteri	shrub	0.020409523	0.9741495	0.32124168	terrestrial	0.000145299	0.9998547	self-supporting	0.00030228	0.9996978	perennial	0.000140135	0.9998598	phanerophyte	0.9937219	0.004347572	0.00050972	0.000625404	0.000795516
Acacia beadleana	shrub	0.019121064	0.9664165	0.40326035	terrestrial	0.000136553	0.9998634	self-supporting	0.000182	0.999818	perennial	0.000132047	0.9998679	phanerophyte	0.9864383	0.011078132	0.000817749	0.000762429	0.0009033
Acacia beauverdiana	tree	0.012264995	0.41533795	0.9837001	terrestrial	0.000128942	0.999871	self-supporting	0.000211999	0.999788	perennial	0.000426376	0.99957365	phanerophyte	0.9960008	0.002353994	0.00057489	0.000496739	0.000573458
Acacia beckleri	shrub	0.014134177	0.933607	0.6783195	terrestrial	0.000155679	0.9998443	self-supporting	0.000450512	0.99954945	perennial	0.000146268	0.99985373	phanerophyte	0.99279	0.005073408	0.000605987	0.000647861	0.000882816
Acacia belairioides	tree	0.022592291	0.14948969	0.9918032	terrestrial	0.000127029	0.9998729	self-supporting	0.002687861	0.9973122	perennial	0.000213545	0.99978644	phanerophyte	0.7039295	0.05066052	0.026428638	0.006451783	0.21252947
Acacia berlandieri	tree	0.015509159	0.65805084	0.9399028	terrestrial	0.000125065	0.99987495	self-supporting	0.001333864	0.99866617	perennial	0.000151213	0.9998487	phanerophyte	0.9901398	0.006617347	0.000864375	0.000667126	0.001711351
Acacia betchei	shrub	0.011976464	0.8938705	0.8015036	terrestrial	0.000159234	0.99984074	self-supporting	0.000258742	0.99974126	perennial	0.000133761	0.99986625	phanerophyte	0.9935913	0.004541881	0.000545039	0.000614579	0.000707125
Acacia bidentata	shrub	0.02823329	0.9821539	0.18857652	terrestrial	0.000139916	0.99986005	self-supporting	0.000214915	0.9997851	perennial	0.000144265	0.99985576	phanerophyte	0.95477813	0.039392956	0.001387203	0.001959073	0.002482632
Acacia bifaria	shrub	0.025719512	0.9764454	0.25024864	terrestrial	0.00013426	0.9998658	self-supporting	0.000253637	0.9997464	perennial	0.00013554	0.99986446	phanerophyte	0.8736121	0.10702407	0.003176685	0.005925327	0.01026183
Acacia biflora	shrub	0.020459924	0.9711246	0.36579996	terrestrial	0.000140775	0.9998592	self-supporting	0.000358293	0.99964166	perennial	0.000142582	0.9998574	phanerophyte	0.98420745	0.012821442	0.00076851	0.000959819	0.001242712
Acacia binata	shrub	0.031708557	0.9839946	0.1537832	terrestrial	0.000129897	0.99987006	self-supporting	0.000191153	0.99980885	perennial	0.000142258	0.99985766	phanerophyte	0.9821238	0.014236154	0.000823578	0.001254591	0.001561996
Acacia binervata	tree	0.009506996	0.68234617	0.9558568	terrestrial	0.000147174	0.9998528	self-supporting	0.000171565	0.99982846	perennial	0.000118733	0.99988127	phanerophyte	0.9981937	0.000853195	0.00029165	0.000316992	0.000344531
Acacia binervia	tree	0.010348526	0.3561905	0.9879083	terrestrial	0.000132629	0.9998673	self-supporting	0.000221026	0.9997789	perennial	0.000124874	0.99987507	phanerophyte	0.9981468	0.000899146	0.000285671	0.00031206	0.000356216
Acacia bivenosa	shrub	0.017322507	0.9635367	0.46415707	terrestrial	0.000132969	0.99986696	self-supporting	0.000348131	0.9996519	perennial	0.000140804	0.9998592	phanerophyte	0.9972184	0.001573182	0.000365418	0.000415426	0.000427462
Acacia blakei	tree	0.011269617	0.29434982	0.98994523	terrestrial	0.000152277	0.99984765	self-supporting	0.000171071	0.99982893	perennial	0.000121559	0.9998784	phanerophyte	0.99797827	0.001027446	0.000300139	0.000336813	0.000357393
Acacia blakelyi	tree	0.009595522	0.60017323	0.9692397	terrestrial	0.0001404	0.9998596	self-supporting	0.00017525	0.9998248	perennial	0.00012932	0.99987066	phanerophyte	0.9973104	0.001521631	0.0003334	0.00039058	0.000444048
Acacia blaxellii	shrub	0.023374325	0.9781747	0.25311682	terrestrial	0.000135912	0.9998641	self-supporting	0.000208957	0.9997911	perennial	0.000141328	0.9998586	phanerophyte	0.9822025	0.014194028	0.000998203	0.001089521	0.001515767
Acacia blayana	tree	0.01330035	0.21661946	0.9922382	terrestrial	0.000138235	0.9998617	self-supporting	0.000156047	0.99984396	perennial	0.00011916	0.9998808	phanerophyte	0.9981146	0.000853339	0.000306733	0.000356379	0.000368972
Acacia boormanii	shrub	0.023167534	0.97795963	0.26190868	terrestrial	0.000155343	0.9998447	self-supporting	0.000542125	0.9994579	perennial	0.000143729	0.99985623	phanerophyte	0.985989	0.011112747	0.001061605	0.000847012	0.000989702
Acacia botrydion	shrub	0.025625747	0.9783146	0.24075375	terrestrial	0.000178962	0.999821	self-supporting	0.00035306	0.9996469	perennial	0.000157731	0.9998423	phanerophyte	0.9800112	0.015606578	0.000967388	0.001502584	0.001912049
Acacia brachybotrya	shrub	0.019832559	0.9678295	0.38951495	terrestrial	0.000142499	0.9998574	self-supporting	0.000213438	0.99978656	perennial	0.000142889	0.99985707	phanerophyte	0.98853415	0.008576448	0.000676111	0.000960667	0.001252721
Acacia brachyclada	shrub	0.0230816	0.97628707	0.28244868	terrestrial	0.000131457	0.9998685	self-supporting	0.000210445	0.99978954	perennial	0.000144712	0.9998553	phanerophyte	0.9911327	0.00673557	0.000555351	0.00074333	0.000833095
Acacia brachyphylla	shrub	0.022226335	0.97783	0.2616111	terrestrial	0.00012788	0.9998721	self-supporting	0.000185588	0.99981445	perennial	0.000135075	0.99986494	phanerophyte	0.98981804	0.007827319	0.000656841	0.000697967	0.000999831
Acacia brachypoda	shrub	0.029609941	0.98047614	0.1978812	terrestrial	0.000128929	0.999871	self-supporting	0.000189972	0.99981004	perennial	0.00014284	0.9998572	phanerophyte	0.9878875	0.009149688	0.00077247	0.000912314	0.001278125
Acacia brachystachya	tree	0.010077502	0.5491652	0.97581476	terrestrial	0.000112447	0.9998876	self-supporting	0.000257966	0.999742	perennial	0.000124478	0.99987555	phanerophyte	0.9969368	0.001843918	0.000330101	0.000416084	0.000473093
Acacia bracteolata	shrub	0.030646231	0.98361075	0.1624023	terrestrial	0.000132901	0.9998671	self-supporting	0.000196361	0.9998036	perennial	0.00013767	0.9998623	phanerophyte	0.98671085	0.010370272	0.000797515	0.000872498	0.001248789
Acacia brassii	tree	0.011635544	0.27576452	0.9906719	terrestrial	0.000134165	0.9998658	self-supporting	0.000164245	0.9998357	perennial	0.000118127	0.99988186	phanerophyte	0.9979678	0.001070163	0.000299577	0.000335391	0.000327126
Acacia brockii	tree	0.012920571	0.23885144	0.99161726	terrestrial	0.000151703	0.99984825	self-supporting	0.000196146	0.99980384	perennial	0.000129072	0.9998709	phanerophyte	0.9979849	0.000874166	0.000338956	0.000390146	0.000411914
Acacia bromilowiana	tree	0.011650709	0.27127755	0.99055344	terrestrial	0.000140548	0.99985945	self-supporting	0.000154974	0.999845	perennial	0.000117884	0.9998821	phanerophyte	0.99824345	0.000832513	0.000296039	0.000304834	0.000323038
Acacia browniana	shrub	0.020138718	0.972528	0.33264843	terrestrial	0.000129037	0.9998709	self-supporting	0.000220011	0.99978	perennial	0.000137206	0.9998628	phanerophyte	0.98884845	0.008475097	0.000833659	0.00079853	0.00104424
Acacia brownii	shrub	0.013712623	0.9347962	0.6567486	terrestrial	0.000168306	0.9998317	self-supporting	0.000221678	0.99977833	perennial	0.000139064	0.9998609	phanerophyte	0.9919916	0.00591387	0.000574545	0.000678468	0.000841441
Acacia brumalis	tree	0.011000427	0.4446757	0.9818833	terrestrial	0.000157332	0.99984264	self-supporting	0.000220444	0.9997795	perennial	0.000135249	0.9998647	phanerophyte	0.997598	0.001167972	0.000339343	0.000413912	0.000480843
Acacia brunioides	shrub	0.012945564	0.91048884	0.7698356	terrestrial	0.000137165	0.9998628	self-supporting	0.000430022	0.99956995	perennial	0.000142369	0.99985766	phanerophyte	0.99136156	0.006504465	0.000629839	0.000631809	0.000872289
Acacia bucheri	tree	0.022552367	0.15648915	0.9912083	terrestrial	0.000148734	0.9998512	self-supporting	0.00172272	0.9982773	perennial	0.000446862	0.99955314	therophyte	0.40770862	0.049673997	0.052157048	0.007453273	0.48300707
Acacia bulgaensis	tree	0.009827554	0.40889794	0.9840763	terrestrial	0.000134602	0.9998654	self-supporting	0.000192576	0.9998074	perennial	0.000125021	0.99987495	phanerophyte	0.9978528	0.001132972	0.000313176	0.000363673	0.000337365
Acacia burbidgeae	tree	0.010222116	0.44057393	0.98381096	terrestrial	0.000144233	0.99985576	self-supporting	0.000176124	0.99982387	perennial	0.000126817	0.99987316	phanerophyte	0.9977381	0.001204556	0.00031141	0.000341307	0.000404581
Acacia burrowii	tree	0.014518664	0.20448576	0.99243623	terrestrial	0.000132785	0.9998672	self-supporting	0.000166899	0.9998331	perennial	0.000120254	0.9998797	phanerophyte	0.99823904	0.00078281	0.000299285	0.000349881	0.000329004
Acacia burrowsiana	tree	0.01260052	0.21637608	0.99224067	terrestrial	0.00013316	0.99986684	self-supporting	0.000162404	0.9998375	perennial	0.000116833	0.9998832	phanerophyte	0.9982613	0.000762763	0.000304256	0.000334004	0.000337579
Acacia buxifolia	shrub	0.013809521	0.9266072	0.68506277	terrestrial	0.000154071	0.99984586	self-supporting	0.000208986	0.9997911	perennial	0.000137437	0.99986255	phanerophyte	0.9887883	0.008794657	0.000717693	0.000761892	0.000937417
Acacia bynoeana	shrub	0.016894301	0.9632562	0.45247677	terrestrial	0.000182299	0.99981767	self-supporting	0.000217672	0.9997824	perennial	0.000136728	0.99986327	phanerophyte	0.9877958	0.009544639	0.00079002	0.000852099	0.001017507
Acacia caerulescens	tree	0.013578082	0.22416641	0.9918779	terrestrial	0.000137946	0.9998621	self-supporting	0.000168163	0.9998318	perennial	0.000120101	0.99987984	phanerophyte	0.9979538	0.001080363	0.000322387	0.000312468	0.00033092
Acacia caesaneura	tree	0.009417499	0.54860663	0.97364795	terrestrial	0.00012676	0.9998733	self-supporting	0.00020301	0.99979705	perennial	0.000123334	0.9998766	phanerophyte	0.99755704	0.001353192	0.000317144	0.000372002	0.000400643
Acacia caesariata	shrub	0.022944551	0.9782428	0.24630779	terrestrial	0.000131822	0.99986815	self-supporting	0.00019105	0.99980897	perennial	0.000145441	0.99985456	phanerophyte	0.98208135	0.014542757	0.000972088	0.001132711	0.001271157
Acacia caesiella	tree	0.009726877	0.4903225	0.97973275	terrestrial	0.000138317	0.9998617	self-supporting	0.000162873	0.99983716	perennial	0.000119241	0.9998808	phanerophyte	0.9980767	0.000882409	0.000305685	0.000348131	0.00038712
Acacia caffra	tree	0.01221858	0.23853885	0.9918675	terrestrial	0.000145576	0.99985445	self-supporting	0.000296864	0.9997031	perennial	0.000114141	0.9998858	phanerophyte	0.998287	0.000690609	0.000339959	0.000344019	0.000338374
Acacia calamifolia	shrub	0.012936374	0.9178313	0.7239385	terrestrial	0.000141408	0.9998586	self-supporting	0.000198924	0.9998011	perennial	0.000128934	0.999871	phanerophyte	0.9966363	0.002129154	0.000359797	0.000387249	0.000487607
Acacia calcarata	shrub	0.01943714	0.97259796	0.3485511	terrestrial	0.00014781	0.9998522	self-supporting	0.000225392	0.99977463	perennial	0.000138786	0.99986124	phanerophyte	0.9887344	0.008855266	0.000668304	0.000830363	0.00091157
Acacia calcicola	tree	0.010351422	0.41609383	0.9847247	terrestrial	0.000173498	0.9998265	self-supporting	0.000184918	0.99981517	perennial	0.000121647	0.9998783	phanerophyte	0.99789435	0.001110086	0.000295715	0.000311729	0.000388206
Acacia calligera	shrub	0.013294914	0.9245797	0.71015453	terrestrial	0.000145436	0.99985456	self-supporting	0.000213321	0.9997867	perennial	0.00014302	0.99985695	phanerophyte	0.99372697	0.004551631	0.000520939	0.000564368	0.000636034
Acacia calyculata	shrub	0.013050901	0.9168012	0.73722446	terrestrial	0.000141595	0.9998584	self-supporting	0.000187419	0.99981266	perennial	0.000135339	0.9998647	phanerophyte	0.9964498	0.002344101	0.000385406	0.000435992	0.000384588
Acacia cambagei	tree	0.01259728	0.35307586	0.9868901	terrestrial	0.000148515	0.99985147	self-supporting	0.000201127	0.99979883	perennial	0.000139697	0.9998603	phanerophyte	0.99800533	0.001034192	0.000313572	0.000305345	0.00034149
Acacia camptoclada	shrub	0.027163051	0.98168373	0.19989984	terrestrial	0.000143881	0.9998561	self-supporting	0.000204224	0.99979573	perennial	0.000141022	0.999859	phanerophyte	0.98202133	0.014623215	0.000965709	0.001046267	0.001343595
Acacia campylophylla	shrub	0.030432807	0.983286	0.16882028	terrestrial	0.000143671	0.99985635	self-supporting	0.000191641	0.9998084	perennial	0.000140249	0.9998597	phanerophyte	0.9871962	0.010214928	0.000779481	0.000898221	0.000911155
Acacia cana	shrub	0.015651427	0.91354483	0.7489445	terrestrial	0.000113632	0.9998864	self-supporting	0.00018523	0.9998148	perennial	0.000463002	0.999537	phanerophyte	0.99742484	0.001449652	0.000318212	0.000354526	0.000452777
Acacia cangaiensis	tree	0.010645899	0.33034414	0.98881906	terrestrial	0.000129285	0.99987066	self-supporting	0.00017566	0.99982435	perennial	0.00012047	0.9998795	phanerophyte	0.99798894	0.00103331	0.000308976	0.000328457	0.000340315
Acacia capillaris	shrub	0.027438983	0.9812485	0.20297791	terrestrial	0.000136988	0.999863	self-supporting	0.000199493	0.9998005	perennial	0.000143121	0.9998568	phanerophyte	0.9833904	0.013657054	0.000918064	0.000922235	0.001112219
Acacia caraniana	tree	0.029289534	0.19132932	0.9864125	terrestrial	0.00015031	0.9998497	self-supporting	0.016833404	0.9831665	perennial	0.000317865	0.9996822	phanerophyte	0.98582876	0.007048538	0.00161383	0.002199555	0.003309496
Acacia cardiophylla	shrub	0.016049972	0.9637361	0.4566368	terrestrial	0.000149507	0.9998505	self-supporting	0.000214061	0.99978596	perennial	0.00014449	0.9998555	phanerophyte	0.9968635	0.001977834	0.00034175	0.000400715	0.000416291
Acacia carens	shrub	0.022401875	0.97814494	0.2508662	terrestrial	0.000132577	0.99986744	self-supporting	0.000233908	0.99976605	perennial	0.000133669	0.99986637	phanerophyte	0.98922324	0.008170429	0.000686186	0.000888984	0.001031133
Acacia carneorum	tree	0.009495727	0.66646606	0.95808446	terrestrial	0.000162415	0.9998375	self-supporting	0.000509402	0.9994906	perennial	0.00013335	0.9998666	phanerophyte	0.9977245	0.001294067	0.000296714	0.000308999	0.000375696
Acacia carnosula	shrub	0.030561084	0.98304075	0.16754006	terrestrial	0.000135135	0.9998648	self-supporting	0.000209431	0.9997906	perennial	0.000140131	0.9998598	phanerophyte	0.98329276	0.014007271	0.000772971	0.00104356	0.000883523
Acacia caroleae	tree	0.01104598	0.35936943	0.98722386	terrestrial	0.000142084	0.9998579	self-supporting	0.000205147	0.9997949	perennial	0.000123574	0.9998764	phanerophyte	0.99788505	0.001092195	0.000305366	0.000341352	0.000376077
Acacia cassicula	shrub	0.027142871	0.9811871	0.20087336	terrestrial	0.000133379	0.9998666	self-supporting	0.000204057	0.999796	perennial	0.000138929	0.999861	phanerophyte	0.9884276	0.009083214	0.000750988	0.000766822	0.000971284
Acacia castanostegia	shrub	0.024006225	0.9759839	0.2752351	terrestrial	0.000172965	0.9998271	self-supporting	0.00037564	0.9996244	perennial	0.000150358	0.9998497	phanerophyte	0.9883862	0.008679396	0.000717016	0.00099295	0.001224436
Acacia cataractae	shrub	0.015171954	0.94796383	0.585929	terrestrial	0.000137089	0.9998629	self-supporting	0.000189768	0.9998103	perennial	0.000130488	0.99986947	phanerophyte	0.9965848	0.002239756	0.000361609	0.000418832	0.000395074
Acacia catechu	tree	0.015200137	0.1960748	0.99251246	terrestrial	0.000291445	0.9997085	self-supporting	0.000266773	0.99973327	perennial	0.000128871	0.99987113	phanerophyte	0.9983038	0.000643556	0.000337718	0.000322039	0.000392796
Acacia catenulata	tree	0.014170821	0.19711386	0.99263424	terrestrial	0.00015574	0.9998442	self-supporting	0.000171945	0.999828	perennial	0.000116582	0.9998834	phanerophyte	0.9980749	0.000925961	0.000293496	0.000332265	0.000373266
Acacia cavealis	shrub	0.0258824	0.9793875	0.22981651	terrestrial	0.000146849	0.99985313	self-supporting	0.000204337	0.99979573	perennial	0.000136794	0.99986315	phanerophyte	0.9876379	0.009840191	0.00084881	0.000838791	0.000834391
Acacia caven	tree	0.014996522	0.25477612	0.99020255	terrestrial	0.000120445	0.9998796	self-supporting	0.000231023	0.99976903	perennial	0.000144973	0.99985504	phanerophyte	0.99836665	0.000665909	0.000332148	0.000309784	0.000325525
Acacia cedroides	shrub	0.025244484	0.9808413	0.20928024	terrestrial	0.000132493	0.99986744	self-supporting	0.000229786	0.9997702	perennial	0.000139719	0.9998603	phanerophyte	0.9851531	0.011911454	0.000878935	0.000976234	0.001080279
Acacia celastrifolia	tree	0.009618538	0.46743307	0.98023	terrestrial	0.000148786	0.9998512	self-supporting	0.0001752	0.9998248	perennial	0.000126364	0.99987364	phanerophyte	0.9973695	0.001430759	0.00031986	0.000396747	0.000483089
Acacia cerastes	shrub	0.021335447	0.9739697	0.3127561	terrestrial	0.000135452	0.9998646	self-supporting	0.000218586	0.9997814	perennial	0.000132306	0.9998677	phanerophyte	0.9877815	0.009611028	0.000728194	0.000858904	0.00102041
Acacia cernua	tree	0.023669947	0.15585487	0.99076086	terrestrial	0.00012587	0.9998741	self-supporting	0.004578743	0.99542123	perennial	0.0004076	0.99959236	phanerophyte	0.74762094	0.05934291	0.020147748	0.00841211	0.16447636
Acacia chalkeri	shrub	0.016087946	0.9509056	0.5509277	terrestrial	0.000152372	0.99984765	self-supporting	0.000293439	0.99970657	perennial	0.000135884	0.9998641	phanerophyte	0.988196	0.008722344	0.000881833	0.000910163	0.001289664
Acacia chamaeleon	shrub	0.025464881	0.97892433	0.23907459	terrestrial	0.000147702	0.9998523	self-supporting	0.000474474	0.99952555	perennial	0.000153685	0.99984634	phanerophyte	0.98431766	0.012605177	0.000797103	0.001038905	0.001241053
Acacia chapmanii	shrub	0.019543353	0.9686618	0.37629792	terrestrial	0.000159062	0.99984086	self-supporting	0.000209713	0.99979025	perennial	0.000135147	0.9998648	phanerophyte	0.9877002	0.00953732	0.000792048	0.000953194	0.001017215
Acacia chartacea	tree	0.008898295	0.72532403	0.94235474	terrestrial	0.000155906	0.9998441	self-supporting	0.000177051	0.99982303	perennial	0.000126166	0.9998739	phanerophyte	0.9971973	0.001637182	0.000332492	0.000380836	0.000452255
Acacia cheelii	tree	0.012961452	0.22896323	0.9918771	terrestrial	0.000135717	0.9998642	self-supporting	0.000171017	0.99982893	perennial	0.000116313	0.99988365	phanerophyte	0.9982293	0.000807783	0.000300102	0.000334377	0.000328456
Acacia chiapensis	tree	0.020315709	0.16940714	0.99196917	terrestrial	0.0001309	0.9998691	self-supporting	0.000421526	0.9995784	perennial	0.000135114	0.9998648	phanerophyte	0.99835986	0.000619744	0.000349332	0.000313423	0.000357743
Acacia chippendalei	shrub	0.01887781	0.96659976	0.41133112	terrestrial	0.000153533	0.99984646	self-supporting	0.000248164	0.99975187	perennial	0.000142463	0.99985754	phanerophyte	0.98545885	0.011455526	0.000812346	0.000923547	0.001349656
Acacia chisholmii	tree	0.010789655	0.5062866	0.9784877	terrestrial	0.000144657	0.9998553	self-supporting	0.000480967	0.999519	perennial	0.000133009	0.99986696	phanerophyte	0.99682486	0.001959967	0.000354737	0.000423077	0.000437455
Acacia chrysella	shrub	0.020712413	0.9752608	0.3032338	terrestrial	0.000136579	0.9998634	self-supporting	0.000202865	0.99979717	perennial	0.000140906	0.9998591	phanerophyte	0.9921394	0.00562512	0.0005456	0.000751641	0.000938228
Acacia chrysocephala	shrub	0.017491315	0.9667058	0.42159045	terrestrial	0.000144981	0.99985504	self-supporting	0.000248985	0.99975103	perennial	0.000143362	0.9998566	phanerophyte	0.9876721	0.009508731	0.000719811	0.000950826	0.001148383
Acacia chrysochaeta	shrub	0.022957677	0.97522324	0.29813123	terrestrial	0.000133385	0.9998666	self-supporting	0.000188549	0.9998115	perennial	0.000130644	0.99986935	phanerophyte	0.9912827	0.006628601	0.000610581	0.000673923	0.000804129
Acacia chrysopoda	shrub	0.023947924	0.9782032	0.25463274	terrestrial	0.000132051	0.9998679	self-supporting	0.000178756	0.99982125	perennial	0.000138268	0.9998617	phanerophyte	0.99204034	0.005911945	0.000595811	0.000665198	0.000786665
Acacia chrysotricha	tree	0.012868156	0.21582179	0.99241626	terrestrial	0.000142824	0.9998572	self-supporting	0.000163071	0.9998369	perennial	0.000121161	0.9998789	phanerophyte	0.9981785	0.000863993	0.000303221	0.000323641	0.000330646
Acacia chundra	tree	0.015403956	0.18220134	0.9926957	terrestrial	0.000166194	0.9998338	self-supporting	0.000283818	0.9997161	perennial	0.000357727	0.99964225	phanerophyte	0.9982393	0.000666628	0.000375885	0.000347111	0.000371006
Acacia cincinnata	tree	0.015350467	0.17517638	0.9931577	terrestrial	0.000128861	0.99987113	self-supporting	0.000165513	0.9998344	perennial	0.000119344	0.9998807	phanerophyte	0.99821377	0.000726658	0.000324051	0.000356403	0.000379163
Acacia citrinoviridis	tree	0.012241103	0.24178244	0.9915936	terrestrial	0.000107762	0.99989223	self-supporting	0.000175418	0.9998246	perennial	0.000119576	0.99988043	phanerophyte	0.99816114	0.000836321	0.000308807	0.000351923	0.000341864
Acacia clandullensis	shrub	0.011876859	0.9161121	0.7368306	terrestrial	0.000148936	0.999851	self-supporting	0.000312295	0.9996877	perennial	0.000134014	0.999866	phanerophyte	0.9928014	0.005314868	0.000515665	0.000634117	0.000733852
Acacia clelandii	shrub	0.020200763	0.9650564	0.42119268	terrestrial	0.000155756	0.9998442	self-supporting	0.000279999	0.99972004	perennial	0.000133233	0.9998667	phanerophyte	0.9949561	0.003525576	0.000451934	0.000498228	0.00056811
Acacia clunies-rossiae	shrub	0.01818155	0.9700936	0.37831026	terrestrial	0.00015052	0.99984944	self-supporting	0.000251817	0.9997482	perennial	0.000137516	0.99986243	phanerophyte	0.9918251	0.005862027	0.000597799	0.000784416	0.00093057
Acacia clydonophora	shrub	0.028049877	0.9820701	0.18330234	terrestrial	0.000135075	0.99986494	self-supporting	0.000197564	0.9998024	perennial	0.000143458	0.9998565	phanerophyte	0.98386997	0.013082333	0.000805105	0.00099621	0.001246406
Acacia cochlearis	shrub	0.017231178	0.9689686	0.40368196	terrestrial	0.000129135	0.9998709	self-supporting	0.000306312	0.99969375	perennial	0.000143393	0.9998566	phanerophyte	0.99505424	0.00352205	0.000455294	0.000465698	0.000502683
Acacia cochlocarpa	shrub	0.026829168	0.9805921	0.21837889	terrestrial	0.000141045	0.999859	self-supporting	0.000229399	0.9997706	perennial	0.000134928	0.99986506	phanerophyte	0.9881236	0.009190073	0.000688806	0.000858314	0.00113918
Acacia cockertoniana	tree	0.012791525	0.24039261	0.99106723	terrestrial	0.000156291	0.9998437	self-supporting	0.00018271	0.9998173	perennial	0.000123048	0.999877	phanerophyte	0.9981248	0.000749789	0.000349845	0.000393814	0.000381742
Acacia cognata	tree	0.011900435	0.24604659	0.99143267	terrestrial	0.000142611	0.9998574	self-supporting	0.000185121	0.9998149	perennial	0.000123454	0.9998765	phanerophyte	0.9981781	0.000857807	0.000315953	0.000324398	0.0003238
Acacia colei	tree	0.009783968	0.80060965	0.9149137	terrestrial	0.000139675	0.9998603	self-supporting	0.000191338	0.9998087	perennial	0.000445463	0.9995546	phanerophyte	0.9963676	0.002252548	0.000441872	0.000433691	0.000504349
Acacia colletioides	shrub	0.020469185	0.97176874	0.36054224	terrestrial	0.000136736	0.99986327	self-supporting	0.000266881	0.99973315	perennial	0.000147492	0.99985254	phanerophyte	0.99115926	0.006482571	0.000689949	0.000729006	0.000939186
Acacia collinsii	tree	0.015586345	0.18469144	0.9926644	terrestrial	0.000480832	0.9995192	self-supporting	0.000267394	0.99973255	perennial	0.00011649	0.99988353	phanerophyte	0.9981604	0.00085683	0.000324061	0.000317368	0.000341394
Acacia comans	shrub	0.022876551	0.9776004	0.26153034	terrestrial	0.000138131	0.99986184	self-supporting	0.000215176	0.9997849	perennial	0.000137171	0.9998628	phanerophyte	0.98645693	0.010625471	0.000833365	0.001023042	0.001061043
Acacia complanata	tree	0.00975196	0.50707495	0.9792324	terrestrial	0.000133873	0.9998661	self-supporting	0.000192662	0.9998074	perennial	0.000218516	0.99978155	phanerophyte	0.995017	0.003396651	0.00053981	0.000493303	0.000553194
Acacia concinna	shrub	0.048742484	0.9671185	0.25145495	terrestrial	0.000264258	0.9997358	obligatory	0.96927446	0.030725505	perennial	0.000129773	0.9998702	phanerophyte	0.9978607	0.001085715	0.000351129	0.000334464	0.000367897
Acacia concolorans	shrub	0.02387215	0.97855127	0.24730216	terrestrial	0.000147659	0.9998523	self-supporting	0.000223325	0.99977666	perennial	0.00013783	0.9998622	phanerophyte	0.9906204	0.006899064	0.000637865	0.00081739	0.001025262
Acacia concurrens	tree	0.010620156	0.46437514	0.9810234	terrestrial	0.000150163	0.9998498	self-supporting	0.000506185	0.99949384	perennial	0.000135947	0.999864	phanerophyte	0.99660695	0.002140322	0.000360527	0.000436341	0.00045587
Acacia condyloclada	tree	0.026441423	0.20668855	0.98617285	terrestrial	0.000174836	0.9998252	self-supporting	0.052907582	0.9470924	perennial	0.000323441	0.9996766	phanerophyte	0.9837871	0.00839265	0.00147518	0.002351878	0.003993119
Acacia conferta	tree	0.010168241	0.8263981	0.8970403	terrestrial	0.000146139	0.99985385	self-supporting	0.000199409	0.9998006	perennial	0.000127566	0.99987245	phanerophyte	0.9956117	0.002974939	0.000402968	0.000439357	0.000571051
Acacia confusa	tree	0.013331111	0.223468	0.9921495	terrestrial	0.00021047	0.99978954	self-supporting	0.000240666	0.9997594	perennial	0.00031096	0.9996891	phanerophyte	0.9981346	0.00078975	0.000358094	0.000337418	0.000380098
Acacia congesta	shrub	0.019083252	0.9741226	0.31692213	terrestrial	0.000153822	0.9998461	self-supporting	0.000238597	0.9997614	perennial	0.000131531	0.9998684	phanerophyte	0.99698526	0.001832844	0.000351953	0.000423065	0.000406881
Acacia conjunctifolia	shrub	0.01392715	0.93103784	0.68090063	terrestrial	0.000154781	0.99984515	self-supporting	0.000191539	0.9998085	perennial	0.000134926	0.99986506	phanerophyte	0.9902497	0.007438127	0.000629901	0.000739535	0.000942746
Acacia conniana	shrub	0.010637444	0.8776125	0.8332526	terrestrial	0.000130622	0.99986935	self-supporting	0.000230492	0.9997695	perennial	0.00013382	0.9998661	phanerophyte	0.9972445	0.001626769	0.000332452	0.000409566	0.000386681
Acacia consanguinea	shrub	0.028347606	0.9807411	0.20582083	terrestrial	0.000137501	0.99986243	self-supporting	0.00020579	0.9997942	perennial	0.000137688	0.9998623	phanerophyte	0.98747605	0.009920573	0.000795811	0.000809589	0.000998149
Acacia consobrina	shrub	0.02184637	0.97738737	0.2767763	terrestrial	0.000145473	0.99985456	self-supporting	0.000194777	0.9998053	perennial	0.00013114	0.99986887	phanerophyte	0.9878148	0.009719633	0.000717573	0.000810166	0.000937803
Acacia conspersa	tree	0.012016868	0.2496767	0.9916048	terrestrial	0.000155086	0.9998449	self-supporting	0.000170199	0.99982977	perennial	0.000120269	0.9998797	phanerophyte	0.99802554	0.000958429	0.000299867	0.000351879	0.000364353
Acacia constablei	tree	0.00979391	0.8247051	0.8967469	terrestrial	0.000141433	0.9998585	self-supporting	0.000165248	0.9998348	perennial	0.000123882	0.99987614	phanerophyte	0.99782455	0.001121036	0.000314849	0.000360381	0.000379195
Acacia constricta	tree	0.013230732	0.80113065	0.90505695	terrestrial	0.000121349	0.99987864	self-supporting	0.000326259	0.9996737	perennial	0.00013522	0.9998648	phanerophyte	0.99523675	0.003388129	0.000466393	0.000376667	0.000531962
Acacia continua	shrub	0.01296753	0.91565657	0.7456899	terrestrial	0.000147857	0.9998522	self-supporting	0.000250947	0.999749	perennial	0.00013603	0.999864	phanerophyte	0.9915406	0.006271566	0.00063181	0.000666715	0.000889274
Acacia convallium	tree	0.014136323	0.20086735	0.99235743	terrestrial	0.000153928	0.9998461	self-supporting	0.000156872	0.9998431	perennial	0.00011844	0.9998815	phanerophyte	0.99778086	0.001192339	0.00031142	0.000341709	0.000373707
Acacia coolgardiensis	shrub	0.013802587	0.93561137	0.6425669	terrestrial	0.000118937	0.999881	self-supporting	0.00042136	0.99957865	perennial	0.00015484	0.99984515	phanerophyte	0.9921307	0.005625932	0.000601382	0.000688893	0.000953037
Acacia coriacea	tree	0.012272113	0.25097913	0.9913687	terrestrial	0.000116208	0.9998838	self-supporting	0.000182124	0.9998179	perennial	0.000121197	0.99987876	phanerophyte	0.99822706	0.000801231	0.000287668	0.000312759	0.000371423
Acacia cornigera	tree	0.015076472	0.22455958	0.9909496	terrestrial	0.000259914	0.99974006	self-supporting	0.000289001	0.999711	perennial	0.000124999	0.99987495	phanerophyte	0.99821717	0.000794043	0.000310757	0.000318248	0.000359858
Acacia costata	shrub	0.02430492	0.98003507	0.23082751	terrestrial	0.00014364	0.99985635	self-supporting	0.000204863	0.99979514	perennial	0.000142166	0.9998578	phanerophyte	0.98540133	0.011534359	0.000806815	0.001026037	0.00123142
Acacia costiniana	shrub	0.016038138	0.9450263	0.5860311	terrestrial	0.000135642	0.99986434	self-supporting	0.000240487	0.9997595	perennial	0.000129099	0.9998709	phanerophyte	0.9922862	0.00576496	0.000560944	0.000602046	0.000785774
Acacia courtii	tree	0.013668409	0.20127471	0.992455	terrestrial	0.000194241	0.99980575	self-supporting	0.000182255	0.9998178	perennial	0.000116856	0.9998832	phanerophyte	0.9980895	0.000943646	0.000297235	0.000318972	0.000350583
Acacia covenyi	tree	0.01274021	0.8350616	0.8823786	terrestrial	0.000145759	0.9998542	self-supporting	0.000699952	0.9993	perennial	0.000189431	0.99981064	phanerophyte	0.9945215	0.003339544	0.000691882	0.000678346	0.00076868
Acacia cowaniana	tree	0.010006993	0.3938392	0.98576224	terrestrial	0.000148866	0.9998511	self-supporting	0.000168461	0.99983156	perennial	0.000122652	0.99987733	phanerophyte	0.9971468	0.001691207	0.000332211	0.000389083	0.00044081
Acacia cowleana	tree	0.010327314	0.7907145	0.9218827	terrestrial	0.000141589	0.9998584	self-supporting	0.000296001	0.99970394	perennial	0.000121152	0.9998789	phanerophyte	0.9979584	0.000995944	0.000298372	0.000358245	0.000388966
Acacia cracentis	shrub	0.021922408	0.9739367	0.30245107	terrestrial	0.0001245	0.9998754	self-supporting	0.000195971	0.9998041	perennial	0.000135764	0.9998642	phanerophyte	0.99341536	0.004726219	0.000522511	0.000572796	0.000763186
Acacia craspedocarpa	tree	0.009629799	0.64608586	0.96180725	terrestrial	0.000106287	0.99989367	self-supporting	0.00017533	0.9998247	perennial	0.000125766	0.99987423	phanerophyte	0.9978283	0.001156992	0.000301011	0.000324282	0.000389359
Acacia crassa	tree	0.010196525	0.38833454	0.98623234	terrestrial	0.00013463	0.9998653	self-supporting	0.00016924	0.9998307	perennial	0.000123114	0.99987686	phanerophyte	0.99773276	0.001223326	0.000329475	0.00036757	0.000346951
Acacia crassicarpa	tree	0.012906433	0.25433394	0.99104285	terrestrial	0.000350187	0.99964976	self-supporting	0.000309413	0.99969065	perennial	0.00011887	0.99988115	phanerophyte	0.9982875	0.000757851	0.000305136	0.000300228	0.000349329
Acacia crassistipula	shrub	0.030400662	0.98378885	0.16302638	terrestrial	0.000138247	0.9998617	self-supporting	0.000199584	0.9998004	perennial	0.000135819	0.9998642	phanerophyte	0.9865211	0.010533936	0.000791119	0.001000686	0.001153165
Acacia crassiuscula	shrub	0.019198248	0.9739629	0.32423356	terrestrial	0.000138129	0.99986184	self-supporting	0.00022112	0.9997789	perennial	0.000139099	0.9998609	phanerophyte	0.9812014	0.015119523	0.001017117	0.001024384	0.00163745
Acacia crassuloides	shrub	0.027004018	0.97980887	0.22016114	terrestrial	0.000171578	0.99982834	self-supporting	0.000313056	0.99968696	perennial	0.000150853	0.9998491	phanerophyte	0.98864776	0.008341429	0.00069373	0.001041074	0.001276133
Acacia cremiflora	shrub	0.01564014	0.95731515	0.5082803	terrestrial	0.000128026	0.99987197	self-supporting	0.000188737	0.99981123	perennial	0.000144302	0.99985564	phanerophyte	0.9919363	0.005964148	0.000619391	0.000683092	0.00079703
Acacia crenulata	tree	0.010268583	0.39187333	0.98525244	terrestrial	0.000144909	0.99985504	self-supporting	0.000170879	0.99982905	perennial	0.000122824	0.9998772	phanerophyte	0.99747914	0.001390263	0.000333106	0.000374584	0.000422978
Acacia cretata	tree	0.012060164	0.24501425	0.9917259	terrestrial	0.000125648	0.99987435	self-supporting	0.000166031	0.99983394	perennial	0.000121657	0.9998783	phanerophyte	0.99815434	0.000864261	0.000296429	0.000340894	0.000344072
Acacia crispula	shrub	0.026544819	0.9806497	0.20737088	terrestrial	0.0001556	0.99984443	self-supporting	0.000208789	0.9997912	perennial	0.000140519	0.99985945	phanerophyte	0.98626626	0.010871029	0.000832806	0.000938798	0.001091111
Acacia crombiei	tree	0.012594706	0.24896225	0.9914758	terrestrial	0.000156306	0.9998437	self-supporting	0.000183444	0.9998166	perennial	0.000120888	0.9998791	phanerophyte	0.99778545	0.001169831	0.000324591	0.00034172	0.000378415
Acacia cultriformis	tree	0.010377276	0.79325694	0.9229359	terrestrial	0.000142007	0.999858	self-supporting	0.000288876	0.9997111	perennial	0.000432635	0.99956733	phanerophyte	0.9954491	0.002984511	0.00050412	0.000462728	0.00059962
Acacia cummingiana	shrub	0.028776811	0.9799064	0.21236879	terrestrial	0.000149623	0.9998504	self-supporting	0.000263027	0.99973696	perennial	0.000135615	0.99986434	phanerophyte	0.948112	0.044087768	0.00254082	0.002537818	0.002721618
Acacia cuneifolia	shrub	0.025491023	0.98034155	0.2165217	terrestrial	0.000134868	0.99986506	self-supporting	0.000210351	0.99978966	perennial	0.000142375	0.99985766	phanerophyte	0.9771383	0.019404761	0.001110935	0.001015238	0.001330849
Acacia cunninghamii	tree	0.013457389	0.213133	0.9922192	terrestrial	0.000174616	0.9998254	self-supporting	0.000187562	0.9998124	perennial	0.00012509	0.99987495	phanerophyte	0.9980878	0.000927103	0.000315745	0.000334478	0.000334873
Acacia cupularis	shrub	0.018231642	0.9625318	0.44009113	terrestrial	0.000146857	0.99985313	self-supporting	0.000296986	0.999703	perennial	0.000139848	0.99986017	phanerophyte	0.9922665	0.005655797	0.000579429	0.000677397	0.000820926
Acacia curranii	tree	0.011136513	0.84894377	0.86957973	terrestrial	0.000153305	0.9998467	self-supporting	0.000228499	0.99977154	perennial	0.000134527	0.9998654	phanerophyte	0.9967752	0.002035821	0.00037548	0.000408585	0.000404792
Acacia curvata	shrub	0.025754403	0.98104686	0.21886453	terrestrial	0.000140994	0.999859	self-supporting	0.000208048	0.9997919	perennial	0.00013855	0.9998615	phanerophyte	0.9852423	0.011730704	0.000877389	0.001051529	0.001098101
Acacia cuspidifolia	tree	0.010730838	0.4173849	0.9834314	terrestrial	0.000117615	0.99988234	self-supporting	0.000233825	0.9997662	perennial	0.000130171	0.9998698	phanerophyte	0.99804556	0.000958189	0.000304589	0.000310015	0.000381612
Acacia cuthbertsonii	tree	0.011509868	0.28661573	0.9905082	terrestrial	0.000140411	0.9998596	self-supporting	0.000186764	0.99981326	perennial	0.000344731	0.99965525	phanerophyte	0.997558	0.00132969	0.000352838	0.000373524	0.000385893
Acacia cyclops	tree	0.009973889	0.80056465	0.910619	terrestrial	0.000128197	0.99987173	self-supporting	0.00021968	0.99978036	perennial	0.000128797	0.99987113	phanerophyte	0.99763405	0.001254494	0.000304988	0.000364869	0.000441639
Acacia cylindrica	shrub	0.023968723	0.9794133	0.23291373	terrestrial	0.000156281	0.9998437	self-supporting	0.000210571	0.9997894	perennial	0.000130303	0.9998697	phanerophyte	0.99209374	0.00586183	0.000552198	0.000691639	0.000800685
Acacia cyperophylla	tree	0.013067481	0.24094884	0.9917495	terrestrial	0.000110579	0.9998894	self-supporting	0.000178613	0.99982136	perennial	0.000120804	0.99987924	phanerophyte	0.99824405	0.000799165	0.000289447	0.000322984	0.000344428
Acacia dacrydioides	shrub	0.021244051	0.97368854	0.3137419	terrestrial	0.000131449	0.9998685	self-supporting	0.000223149	0.9997769	perennial	0.000131925	0.99986804	phanerophyte	0.98994726	0.00782267	0.000633711	0.00070808	0.000888289
Acacia daemon	tree	0.022982847	0.1522321	0.99148023	terrestrial	0.000130257	0.9998697	self-supporting	0.001275381	0.99872464	perennial	0.000309231	0.9996908	phanerophyte	0.9943386	0.002500637	0.000853807	0.000882239	0.001424835
Acacia dallachiana	tree	0.0112202	0.28294092	0.99047637	terrestrial	0.000163278	0.9998367	self-supporting	0.000161931	0.999838	perennial	0.000116029	0.999884	phanerophyte	0.9981352	0.000888273	0.000314856	0.000334324	0.000327321
Acacia dangarensis	tree	0.012495752	0.47382578	0.9784425	terrestrial	0.0001889	0.9998111	self-supporting	0.000437759	0.9995622	perennial	0.000189086	0.999811	phanerophyte	0.9947826	0.002914074	0.000608995	0.000778793	0.000915604
Acacia daviesioides	shrub	0.021478461	0.9732564	0.314551	terrestrial	0.000125239	0.9998747	self-supporting	0.000304323	0.99969566	perennial	0.000139236	0.99986076	phanerophyte	0.9843164	0.012725093	0.000859876	0.000906062	0.001192558
Acacia dawsonii	shrub	0.013085094	0.9202791	0.71443397	terrestrial	0.000157284	0.99984264	self-supporting	0.000206255	0.9997937	perennial	0.000134034	0.9998659	phanerophyte	0.9935968	0.004561629	0.000557923	0.000580475	0.000703206
Acacia dealbata	tree	0.010927691	0.3995079	0.985558	terrestrial	0.000122143	0.9998778	self-supporting	0.000226703	0.9997733	perennial	0.000128005	0.99987197	phanerophyte	0.9980046	0.001085301	0.000285981	0.000298371	0.00032579
Acacia deanei	tree	0.01152646	0.2982278	0.98984057	terrestrial	0.000161351	0.9998386	self-supporting	0.000204333	0.99979573	perennial	0.000121649	0.9998783	phanerophyte	0.9982198	0.000815929	0.000286906	0.000336839	0.000340439
Acacia debilis	tree	0.010332383	0.4183612	0.9846897	terrestrial	0.000133531	0.9998665	self-supporting	0.000157997	0.9998419	perennial	0.000124913	0.99987507	phanerophyte	0.9979213	0.001056992	0.000310024	0.000347922	0.000363777
Acacia declinata	shrub	0.02372142	0.9786421	0.25153556	terrestrial	0.000142119	0.9998579	self-supporting	0.000198975	0.9998011	perennial	0.000140177	0.9998598	phanerophyte	0.97218734	0.023029849	0.001254633	0.001632527	0.001895706
Acacia decora	shrub	0.014980837	0.95010144	0.5736167	terrestrial	0.000155027	0.9998449	self-supporting	0.000198732	0.99980134	perennial	0.000145866	0.9998541	phanerophyte	0.98735565	0.009893911	0.000808278	0.000835028	0.001107245
Acacia decurrens	tree	0.010788669	0.45631966	0.98185873	terrestrial	0.00012109	0.9998789	self-supporting	0.000206157	0.9997938	perennial	0.000386438	0.9996136	phanerophyte	0.9975961	0.001281278	0.000367134	0.000368961	0.000386528
Acacia deficiens	shrub	0.01467602	0.9452697	0.60286254	terrestrial	0.000166277	0.9998337	self-supporting	0.000363035	0.999637	perennial	0.000140102	0.9998599	phanerophyte	0.9936605	0.004247502	0.000481402	0.000686632	0.000923941
Acacia deflexa	shrub	0.027936984	0.9802342	0.20526974	terrestrial	0.000144003	0.999856	self-supporting	0.000233403	0.99976665	perennial	0.000141835	0.99985814	phanerophyte	0.9786564	0.017199269	0.001307434	0.001291131	0.001545861
Acacia delibrata	tree	0.011218623	0.37042117	0.9857576	terrestrial	0.000182496	0.99981755	self-supporting	0.000324934	0.99967504	perennial	0.000533173	0.99946684	phanerophyte	0.9978536	0.001042623	0.000352363	0.000361311	0.000390212
Acacia delicatula	shrub	0.02189874	0.9755434	0.2991775	terrestrial	0.000155492	0.99984443	self-supporting	0.000194789	0.9998053	perennial	0.000136865	0.99986315	phanerophyte	0.9958508	0.002820833	0.0004006	0.000439232	0.000488611
Acacia delphina	shrub	0.024549086	0.977802	0.25231928	terrestrial	0.000179241	0.99982077	self-supporting	0.000439197	0.9995608	perennial	0.000155866	0.9998441	phanerophyte	0.9742662	0.02010275	0.001213219	0.002016416	0.002401462
Acacia deltoidea	shrub	0.021599734	0.97586876	0.29066244	terrestrial	0.000156186	0.99984384	self-supporting	0.000300893	0.9996991	perennial	0.000136	0.999864	phanerophyte	0.9792235	0.016826976	0.001185616	0.00124612	0.00151779
Acacia demissa	tree	0.011968922	0.48095134	0.97810936	terrestrial	0.000167316	0.99983263	self-supporting	0.000246709	0.9997533	perennial	0.000149673	0.9998503	phanerophyte	0.9977482	0.001045999	0.000358901	0.000407979	0.00043902
Acacia dempsteri	shrub	0.02690703	0.980414	0.2122529	terrestrial	0.000130247	0.9998697	self-supporting	0.000214061	0.99978596	perennial	0.000147763	0.9998522	phanerophyte	0.9826431	0.014239336	0.00087527	0.001099945	0.001142315
Acacia densiflora	shrub	0.02686592	0.98116827	0.20786071	terrestrial	0.00012854	0.9998715	self-supporting	0.000202952	0.99979705	perennial	0.000131418	0.9998685	phanerophyte	0.9896068	0.008014463	0.000695233	0.000772987	0.000910557
Acacia densispina	tree	0.028334936	0.19220965	0.98682666	terrestrial	0.000146519	0.9998535	self-supporting	0.022696486	0.97730345	perennial	0.000342771	0.9996573	phanerophyte	0.9833535	0.008655561	0.001789555	0.002485842	0.003715514
Acacia denticulosa	shrub	0.026190085	0.97304326	0.29658842	terrestrial	0.000131588	0.9998684	self-supporting	0.000283185	0.9997168	perennial	0.00015396	0.999846	phanerophyte	0.9618965	0.031100653	0.002192766	0.001817803	0.002992264
Acacia dentifera	shrub	0.02468384	0.9801958	0.22137102	terrestrial	0.000129562	0.9998704	self-supporting	0.000274905	0.99972504	perennial	0.000135437	0.9998646	phanerophyte	0.9950481	0.003468557	0.00044946	0.000529708	0.000504111
Acacia depressa	shrub	0.02569577	0.9804992	0.20613162	terrestrial	0.000153486	0.99984646	self-supporting	0.000234056	0.99976593	perennial	0.000136796	0.99986315	phanerophyte	0.9666018	0.02774768	0.001467699	0.001627354	0.00255555
Acacia dermatophylla	shrub	0.026349029	0.9808754	0.20122372	terrestrial	0.000164484	0.9998355	self-supporting	0.000192975	0.99980706	perennial	0.000136266	0.99986374	phanerophyte	0.9819833	0.014711878	0.000921134	0.001160069	0.001223595
Acacia desertorum	shrub	0.018201223	0.970861	0.36709884	terrestrial	0.000127324	0.9998727	self-supporting	0.000183695	0.99981636	perennial	0.000127524	0.99987245	phanerophyte	0.9932267	0.004825325	0.000486594	0.000665205	0.000796171
Acacia desmondii	tree	0.01121093	0.27741927	0.99067533	terrestrial	0.000152471	0.99984753	self-supporting	0.000171969	0.999828	perennial	0.000119175	0.9998808	phanerophyte	0.99777263	0.001199221	0.000315041	0.000364579	0.000348495
Acacia diaphana	shrub	0.021875618	0.972829	0.3083992	terrestrial	0.000179139	0.9998209	self-supporting	0.00049635	0.9995036	perennial	0.000155201	0.9998448	phanerophyte	0.99293256	0.004661975	0.000567583	0.000836987	0.001000862
Acacia diaphyllodinea	shrub	0.024664937	0.9767603	0.2580067	terrestrial	0.000187517	0.99981254	self-supporting	0.00036044	0.9996395	perennial	0.000152359	0.99984765	phanerophyte	0.98788816	0.00881639	0.000707172	0.001130236	0.001458105
Acacia dictyoneura	shrub	0.018154802	0.9677733	0.3879519	terrestrial	0.00013001	0.99986994	self-supporting	0.000210675	0.9997893	perennial	0.000145062	0.9998549	phanerophyte	0.98239994	0.013950146	0.000911419	0.001126591	0.001611852
Acacia dictyophleba	shrub	0.018448034	0.960216	0.46753904	terrestrial	0.000145608	0.9998543	self-supporting	0.000420327	0.9995797	perennial	0.000142465	0.99985754	phanerophyte	0.9921285	0.006019497	0.000531982	0.000629979	0.000689988
Acacia didyma	tree	0.010654782	0.7010282	0.9505143	terrestrial	0.000173489	0.9998265	self-supporting	0.000213184	0.9997868	perennial	0.000130943	0.999869	phanerophyte	0.99784887	0.000965763	0.000343626	0.000402267	0.00043938
Acacia dielsii	shrub	0.020354249	0.9744364	0.31997427	terrestrial	0.000140303	0.9998597	self-supporting	0.000200024	0.9998	perennial	0.000149407	0.9998505	phanerophyte	0.9805125	0.015331133	0.001170417	0.001329105	0.001656859
Acacia dietrichiana	tree	0.012012551	0.25666726	0.99137634	terrestrial	0.000168178	0.9998318	self-supporting	0.000188572	0.9998115	perennial	0.00012039	0.9998796	phanerophyte	0.9974986	0.001346581	0.000345033	0.000378364	0.000431449
Acacia difficilis	tree	0.014416585	0.20084216	0.99259067	terrestrial	0.000187002	0.999813	self-supporting	0.000161559	0.9998385	perennial	0.000120776	0.99987924	phanerophyte	0.9982091	0.000814414	0.000309836	0.000337323	0.00032932
Acacia difformis	tree	0.01054406	0.38129228	0.9862824	terrestrial	0.00013602	0.999864	self-supporting	0.000196954	0.9998031	perennial	0.000132808	0.9998672	phanerophyte	0.997895	0.00102309	0.000307723	0.00035771	0.000416433
Acacia dilatata	shrub	0.027778555	0.9823047	0.18878794	terrestrial	0.000132193	0.9998678	self-supporting	0.00050741	0.9994925	perennial	0.000138676	0.99986136	phanerophyte	0.9820394	0.014560286	0.001031045	0.001031427	0.001337974
Acacia dimidiata	tree	0.013827604	0.20966119	0.9921158	terrestrial	0.000180369	0.9998197	self-supporting	0.000175685	0.99982435	perennial	0.000123686	0.99987626	phanerophyte	0.99811184	0.000927618	0.000291461	0.000316607	0.000352442
Acacia diminuta	shrub	0.024180973	0.977496	0.26038235	terrestrial	0.000179428	0.99982065	self-supporting	0.0004406	0.99955934	perennial	0.000149534	0.9998504	phanerophyte	0.98542756	0.011111129	0.000765262	0.001231389	0.001464714
Acacia dissona	shrub	0.01685436	0.96723825	0.41716254	terrestrial	0.000130419	0.9998696	self-supporting	0.000185964	0.9998141	perennial	0.000131149	0.99986887	phanerophyte	0.9904483	0.007167151	0.000659903	0.000790099	0.000934493
Acacia distans	tree	0.012731348	0.23985521	0.99129045	terrestrial	0.000127033	0.9998729	self-supporting	0.000158897	0.9998411	perennial	0.000121035	0.999879	phanerophyte	0.9981432	0.000911967	0.000290985	0.000331071	0.000322868
Acacia disticha	shrub	0.024589231	0.9777129	0.2533565	terrestrial	0.000170487	0.99982953	self-supporting	0.000457022	0.99954295	perennial	0.000151908	0.9998481	phanerophyte	0.9875634	0.009192745	0.000712948	0.001149828	0.001381123
Acacia divergens	shrub	0.02459872	0.98020875	0.22301452	terrestrial	0.000138673	0.99986136	self-supporting	0.000250953	0.999749	perennial	0.000134488	0.99986553	phanerophyte	0.99088216	0.006955353	0.000605724	0.000722709	0.000834024
Acacia dodonaeifolia	tree	0.010662768	0.33046842	0.9893622	terrestrial	0.000164228	0.9998357	self-supporting	0.000282123	0.9997179	perennial	0.00013142	0.9998685	phanerophyte	0.99782073	0.001034404	0.000332324	0.000362765	0.000449756
Acacia dolichophylla	shrub	0.011433134	0.86590517	0.85060716	terrestrial	0.000192332	0.99980766	self-supporting	0.00020993	0.99979013	perennial	0.000135384	0.9998646	phanerophyte	0.9928629	0.00510428	0.000547774	0.000674209	0.000810902
Acacia dolichostachya	tree	0.023666924	0.15175742	0.99134225	terrestrial	0.000154596	0.9998454	self-supporting	0.011195568	0.9888044	perennial	0.000213339	0.9997867	phanerophyte	0.99369687	0.003237523	0.000850106	0.000822972	0.001392574
Acacia donaldsonii	tree	0.009813319	0.81458163	0.9067286	terrestrial	0.000129431	0.99987054	self-supporting	0.000191846	0.99980813	perennial	0.000124738	0.9998752	phanerophyte	0.99624026	0.002414635	0.000371396	0.000429919	0.000543794
Acacia doratoxylon	tree	0.012843668	0.22424176	0.9922483	terrestrial	0.000147906	0.99985206	self-supporting	0.00016583	0.9998342	perennial	0.000122202	0.9998778	phanerophyte	0.99815065	0.000841254	0.000312315	0.000347669	0.000348009
Acacia dorothea	tree	0.011500114	0.67494893	0.95332676	terrestrial	0.000157378	0.99984264	self-supporting	0.000528443	0.9994716	perennial	0.000144361	0.99985564	phanerophyte	0.9976434	0.000957848	0.000391598	0.000462973	0.000544094
Acacia dorsenna	shrub	0.030161357	0.98148316	0.1910969	terrestrial	0.000138195	0.99986184	self-supporting	0.000191726	0.99980825	perennial	0.000137216	0.9998628	phanerophyte	0.9815471	0.015155452	0.000821349	0.001145391	0.001330652
Acacia drepanocarpa	shrub	0.015118376	0.9495717	0.57337415	terrestrial	0.000150157	0.9998498	self-supporting	0.000213722	0.9997863	perennial	0.000133492	0.9998665	phanerophyte	0.99309677	0.005005629	0.000494679	0.000628019	0.000774816
Acacia drepanolobium	tree	0.012064721	0.30212665	0.98865753	terrestrial	0.000209635	0.9997904	self-supporting	0.000315774	0.9996842	perennial	0.000124168	0.9998758	phanerophyte	0.9964361	0.001986674	0.000400571	0.000590178	0.000586521
Acacia drepanophylla	tree	0.011955402	0.25146765	0.9910836	terrestrial	0.00013611	0.99986386	self-supporting	0.000151925	0.999848	perennial	0.000119683	0.9998803	phanerophyte	0.99824476	0.000782229	0.000285296	0.000334226	0.000353561
Acacia drewiana	shrub	0.02021296	0.9733984	0.31303474	terrestrial	0.00012767	0.9998723	self-supporting	0.000175021	0.99982506	perennial	0.000141828	0.99985814	phanerophyte	0.9878613	0.009072875	0.000878183	0.00096486	0.001222896
Acacia drummondii	shrub	0.02604524	0.9806949	0.21198042	terrestrial	0.000128273	0.99987173	self-supporting	0.000195178	0.9998048	perennial	0.000443735	0.99955624	phanerophyte	0.978285	0.017800573	0.00154329	0.001116265	0.001254835
Acacia dunnii	tree	0.009891845	0.4225502	0.9845712	terrestrial	0.000146864	0.99985313	self-supporting	0.000190479	0.99980956	perennial	0.000123505	0.9998765	phanerophyte	0.99780303	0.001076008	0.000319053	0.0003617	0.000440205
Acacia dura	shrub	0.02367068	0.97932136	0.2377014	terrestrial	0.000145354	0.9998547	self-supporting	0.000194625	0.9998054	perennial	0.000133585	0.99986637	phanerophyte	0.9854069	0.011611389	0.000898777	0.001069765	0.001013136
Acacia durabilis	shrub	0.022644693	0.9757166	0.2842401	terrestrial	0.000160724	0.9998393	self-supporting	0.000401428	0.99959856	perennial	0.000150501	0.99984944	phanerophyte	0.9866927	0.010197626	0.000747212	0.001081171	0.001281183
Acacia duriuscula	tree	0.009890833	0.45627657	0.98148304	terrestrial	0.000149319	0.99985063	self-supporting	0.00016137	0.9998386	perennial	0.000120899	0.9998791	phanerophyte	0.99749964	0.001418121	0.000321966	0.000356018	0.000404164
Acacia echinula	shrub	0.019480247	0.97127086	0.34776253	terrestrial	0.00014572	0.9998542	self-supporting	0.000293989	0.999706	perennial	0.000143226	0.9998567	phanerophyte	0.9909217	0.006885627	0.000684875	0.000678495	0.000829303
Acacia echinuliflora	tree	0.014544865	0.19449565	0.99257565	terrestrial	0.000128781	0.99987125	self-supporting	0.000163039	0.9998369	perennial	0.000118663	0.99988127	phanerophyte	0.99821186	0.00084608	0.000289316	0.000327531	0.000325301
Acacia effusa	shrub	0.017108515	0.9652398	0.41942906	terrestrial	0.000141177	0.99985886	self-supporting	0.00019969	0.9998004	perennial	0.000129418	0.99987054	phanerophyte	0.9968381	0.001985331	0.000355333	0.000428103	0.000393153
Acacia effusifolia	tree	0.011272348	0.28897437	0.99008197	terrestrial	0.00012357	0.9998764	self-supporting	0.000169754	0.99983025	perennial	0.000125475	0.9998745	phanerophyte	0.9979584	0.001024279	0.000303524	0.000353774	0.000359975
Acacia ehrenbergiana	tree	0.011658322	0.45288062	0.98192114	terrestrial	0.000126874	0.99987316	self-supporting	0.000308286	0.9996917	perennial	0.000121815	0.99987817	phanerophyte	0.9981027	0.000911276	0.000320794	0.000324732	0.000340569
Acacia elachantha	shrub	0.017922135	0.96634555	0.42005536	terrestrial	0.000161317	0.9998387	self-supporting	0.000212105	0.99978787	perennial	0.000143449	0.9998565	phanerophyte	0.9938445	0.004568697	0.000491447	0.000533498	0.000561976
Acacia elata	tree	0.013130759	0.21390207	0.992458	terrestrial	0.000164858	0.99983513	self-supporting	0.000159683	0.99984026	perennial	0.000118075	0.99988186	phanerophyte	0.9982389	0.000793731	0.000295755	0.000325807	0.000345787
Acacia elongata	tree	0.009883299	0.4850236	0.9799921	terrestrial	0.000180557	0.99981946	self-supporting	0.000176765	0.9998233	perennial	0.000123338	0.9998766	phanerophyte	0.9967248	0.002060573	0.000354586	0.000387569	0.000472585
Acacia empelioclada	shrub	0.023020115	0.97831225	0.24794912	terrestrial	0.000135089	0.99986494	self-supporting	0.000183022	0.99981695	perennial	0.000139349	0.99986064	phanerophyte	0.98625016	0.010944631	0.00088525	0.000875001	0.001044968
Acacia enervia	tree	0.010431541	0.38243496	0.9861085	terrestrial	0.000155747	0.9998442	self-supporting	0.000163844	0.9998361	perennial	0.000124327	0.99987566	phanerophyte	0.9971474	0.001647188	0.000336642	0.000409321	0.000459537
Acacia ensifolia	tree	0.013864137	0.20050861	0.9925001	terrestrial	0.000136606	0.9998634	self-supporting	0.000166356	0.9998336	perennial	0.000119334	0.9998807	phanerophyte	0.9981036	0.000847258	0.000305736	0.00034913	0.000394242
Acacia enterocarpa	shrub	0.018192554	0.9643194	0.43728647	terrestrial	0.000139458	0.9998605	self-supporting	0.000305518	0.99969447	perennial	0.000137823	0.9998622	phanerophyte	0.98987156	0.007498361	0.000690396	0.000849008	0.001090666
Acacia epacantha	shrub	0.022961998	0.97577095	0.28342196	terrestrial	0.000152239	0.99984777	self-supporting	0.00024703	0.99975294	perennial	0.000143768	0.99985623	phanerophyte	0.9835844	0.013144265	0.000984294	0.001066916	0.00122013
Acacia epedunculata	shrub	0.022475746	0.9729609	0.31542748	terrestrial	0.000149467	0.9998505	self-supporting	0.000222143	0.99977785	perennial	0.000138141	0.99986184	phanerophyte	0.9898044	0.007903716	0.000705189	0.00071008	0.000876679
Acacia ephedroides	tree	0.011852099	0.2747783	0.9904378	terrestrial	0.000130475	0.99986947	self-supporting	0.000162171	0.99983776	perennial	0.00012028	0.9998797	phanerophyte	0.99815124	0.000887674	0.000301506	0.000329925	0.000329543
Acacia eremaea	tree	0.009590401	0.46450207	0.981459	terrestrial	0.000137454	0.99986255	self-supporting	0.000169236	0.9998307	perennial	0.000122118	0.9998778	phanerophyte	0.996985	0.001832059	0.000339264	0.000383707	0.000459844
Acacia eremophila	shrub	0.024605094	0.9796347	0.22989008	terrestrial	0.000148519	0.99985147	self-supporting	0.000237407	0.9997626	perennial	0.000141392	0.9998586	phanerophyte	0.9856113	0.010783304	0.000796839	0.001163061	0.001645555
Acacia ericifolia	shrub	0.029186562	0.98248553	0.17486079	terrestrial	0.000137032	0.9998629	self-supporting	0.000204586	0.9997954	perennial	0.000138546	0.9998615	phanerophyte	0.9851068	0.011843668	0.000935749	0.000974331	0.001139448
Acacia ericksoniae	shrub	0.020396302	0.97456825	0.30266178	terrestrial	0.000166192	0.9998338	self-supporting	0.000211182	0.9997888	perennial	0.000137739	0.9998622	phanerophyte	0.9859491	0.011042616	0.000865077	0.001038601	0.001104578
Acacia erinacea	shrub	0.024834309	0.9794789	0.23312335	terrestrial	0.000133011	0.99986696	self-supporting	0.000243255	0.99975675	perennial	0.000136013	0.999864	phanerophyte	0.9912764	0.006616653	0.000628944	0.000655067	0.000822997
Acacia erioclada	shrub	0.026859934	0.9811335	0.20271763	terrestrial	0.000151998	0.999848	self-supporting	0.00021967	0.99978036	perennial	0.000139524	0.9998604	phanerophyte	0.9860632	0.01115888	0.000787906	0.000858172	0.001131927
Acacia erioloba	tree	0.013218368	0.2530057	0.9906386	terrestrial	0.000125846	0.9998741	self-supporting	0.000329704	0.99967027	perennial	0.00011934	0.9998807	phanerophyte	0.99823004	0.000668996	0.000331598	0.000386863	0.000382458
Acacia eriopoda	tree	0.009898961	0.44037697	0.98259467	terrestrial	0.000121641	0.9998783	self-supporting	0.000176457	0.99982363	perennial	0.000125805	0.99987423	phanerophyte	0.9981153	0.000927546	0.00029682	0.000316429	0.000343889
Acacia errabunda	shrub	0.018806068	0.97074217	0.36698887	terrestrial	0.000145706	0.9998543	self-supporting	0.000215314	0.99978465	perennial	0.000136627	0.9998634	phanerophyte	0.991676	0.005885046	0.000580658	0.000828066	0.001030165
Acacia estrophiolata	tree	0.012521769	0.23831013	0.9918236	terrestrial	0.00013785	0.9998621	self-supporting	0.000173136	0.99982685	perennial	0.00011864	0.9998814	phanerophyte	0.9982351	0.000748557	0.000310994	0.000333392	0.000372
Acacia etilis	tree	0.02842491	0.23044999	0.9844674	terrestrial	0.000150823	0.9998492	self-supporting	0.009478638	0.99052143	perennial	0.000503103	0.99949694	phanerophyte	0.99031126	0.004815367	0.001159312	0.001471612	0.002242401
Acacia euthyphylla	shrub	0.021887876	0.97656304	0.2755557	terrestrial	0.000142037	0.9998579	self-supporting	0.000205328	0.99979466	perennial	0.000136436	0.9998635	phanerophyte	0.9851319	0.011671984	0.000775485	0.00111973	0.00130091
Acacia evenulosa	shrub	0.032030333	0.9817423	0.18240611	terrestrial	0.000151801	0.9998481	self-supporting	0.000213044	0.9997869	perennial	0.000136239	0.99986374	phanerophyte	0.9795222	0.016261607	0.000970582	0.001649474	0.001596081
Acacia excelsa	tree	0.014357489	0.19668655	0.99256986	terrestrial	0.000170532	0.9998294	self-supporting	0.000174351	0.99982566	perennial	0.000117616	0.99988234	phanerophyte	0.998252	0.000770925	0.000302017	0.000323992	0.000351015
Acacia excentrica	shrub	0.026188554	0.9804442	0.21845222	terrestrial	0.000134921	0.99986506	self-supporting	0.00020128	0.9997987	perennial	0.000140624	0.99985933	phanerophyte	0.9611102	0.03245855	0.001282881	0.002081454	0.003066875
Acacia exilis	tree	0.010668821	0.29753622	0.9900339	terrestrial	0.000143138	0.9998568	self-supporting	0.000180748	0.99981934	perennial	0.000124543	0.9998754	phanerophyte	0.9980388	0.000961874	0.000315467	0.000334289	0.000349488
Acacia exocarpoides	shrub	0.020747365	0.975239	0.29019636	terrestrial	0.00013765	0.9998623	self-supporting	0.000224139	0.9997758	perennial	0.000138548	0.9998615	phanerophyte	0.9856323	0.011480724	0.000841257	0.000922304	0.001123343
Acacia extensa	shrub	0.023648348	0.97872263	0.25660142	terrestrial	0.000140901	0.9998591	self-supporting	0.000275694	0.9997243	perennial	0.000317216	0.9996828	phanerophyte	0.98041314	0.015779747	0.001261148	0.001218119	0.001327779
Acacia fagonioides	shrub	0.02224513	0.97752255	0.2604968	terrestrial	0.000138818	0.9998611	self-supporting	0.000193844	0.9998062	perennial	0.000140282	0.9998597	phanerophyte	0.9918309	0.0060327	0.000634041	0.000623	0.000879299
Acacia falcata	tree	0.009734045	0.63216364	0.96808183	terrestrial	0.000131935	0.99986804	self-supporting	0.000234619	0.99976534	perennial	0.000266386	0.9997336	phanerophyte	0.9969975	0.001683654	0.000455898	0.000413106	0.00044985
Acacia falciformis	tree	0.009735764	0.7092816	0.946973	terrestrial	0.000149812	0.99985015	self-supporting	0.000201361	0.9997987	perennial	0.000123953	0.999876	phanerophyte	0.99779344	0.001180045	0.000312195	0.000340089	0.000374209
Acacia farinosa	shrub	0.018269464	0.9362203	0.63454235	terrestrial	0.000169446	0.9998305	self-supporting	0.000763251	0.9992367	perennial	0.000166843	0.9998331	phanerophyte	0.98950374	0.00796796	0.000649797	0.000801454	0.001077018
Acacia farnesiana	tree	0.011151005	0.43084744	0.98392075	terrestrial	0.000116137	0.9998839	self-supporting	0.000290381	0.99970955	perennial	0.000134887	0.99986506	phanerophyte	0.9979747	0.001055564	0.000295009	0.000305403	0.000369282
Acacia fasciculifera	tree	0.014430346	0.18438369	0.99285746	terrestrial	0.000160411	0.99983954	self-supporting	0.000183051	0.99981695	perennial	0.000121155	0.9998789	phanerophyte	0.99801874	0.000927101	0.000319064	0.000346317	0.000388723
Acacia fauntleroyi	tree	0.009377265	0.51126283	0.9771593	terrestrial	0.000126183	0.99987376	self-supporting	0.000162446	0.9998375	perennial	0.000121046	0.9998789	phanerophyte	0.99820256	0.000822703	0.000294763	0.000331031	0.000348892
Acacia fecunda	shrub	0.018260965	0.9670569	0.40273765	terrestrial	0.000133944	0.999866	self-supporting	0.000206421	0.9997936	perennial	0.000139523	0.9998604	phanerophyte	0.9968733	0.001981659	0.000358683	0.000375967	0.000410315
Acacia ferocior	shrub	0.027391506	0.9800444	0.20553765	terrestrial	0.000132211	0.9998678	self-supporting	0.000201277	0.9997987	perennial	0.000140745	0.9998592	phanerophyte	0.98272127	0.013959075	0.000863568	0.000996363	0.001459784
Acacia ferruginea	tree	0.026547961	0.15464263	0.9889227	terrestrial	0.000179653	0.9998204	self-supporting	0.013148665	0.9868513	perennial	0.001172766	0.9988273	phanerophyte	0.9920995	0.002397199	0.001084953	0.00135717	0.003061224
Acacia filamentosa	shrub	0.01950984	0.9715517	0.34868482	terrestrial	0.000131878	0.99986815	self-supporting	0.000213635	0.99978644	perennial	0.000134082	0.9998659	phanerophyte	0.9931532	0.005037927	0.000512356	0.000577944	0.00071843
Acacia filicifolia	tree	0.009786131	0.4356544	0.98360705	terrestrial	0.000105425	0.9998946	self-supporting	0.000183264	0.9998167	perennial	0.000120717	0.99987924	phanerophyte	0.99812275	0.000877974	0.000317762	0.000322195	0.000359275
Acacia filifolia	shrub	0.02229836	0.9755293	0.28335416	terrestrial	0.000144808	0.99985516	self-supporting	0.000194785	0.9998053	perennial	0.000142943	0.99985707	phanerophyte	0.98686314	0.010518942	0.000799657	0.000796812	0.001021486
Acacia filipes	shrub	0.02138371	0.9680371	0.3673569	terrestrial	0.000148927	0.9998511	self-supporting	0.000210543	0.9997894	perennial	0.000129826	0.9998702	phanerophyte	0.9931525	0.005127929	0.000533643	0.000558935	0.000627008
Acacia fimbriata	shrub	0.016143547	0.95025265	0.5597747	terrestrial	0.000181137	0.99981886	self-supporting	0.000192885	0.9998072	perennial	0.000139767	0.99986017	phanerophyte	0.99094194	0.006515327	0.000709027	0.000763082	0.001070563
Acacia flabellifolia	shrub	0.021879798	0.97759414	0.2678176	terrestrial	0.000148453	0.9998516	self-supporting	0.000213481	0.99978656	perennial	0.00013615	0.99986386	phanerophyte	0.98911196	0.008203999	0.000651597	0.000867643	0.001164827
Acacia flagellaris	tree	0.029416328	0.19110382	0.98597544	terrestrial	0.000174079	0.9998259	self-supporting	0.019063434	0.98093665	perennial	0.00062347	0.9993766	phanerophyte	0.98513144	0.006681733	0.001889761	0.002262498	0.004034584
Acacia flagelliformis	shrub	0.029299317	0.98155606	0.18543221	terrestrial	0.000171627	0.99982834	self-supporting	0.000269364	0.99973065	perennial	0.000148042	0.99985194	phanerophyte	0.98169196	0.01408293	0.001173745	0.001372029	0.00167931
Acacia flavescens	tree	0.014133213	0.20361586	0.9925061	terrestrial	0.000161371	0.9998386	self-supporting	0.000159903	0.99984	perennial	0.000121912	0.99987805	phanerophyte	0.9982632	0.000763798	0.000306511	0.000319655	0.000346846
Acacia flavipila	shrub	0.025965562	0.9801824	0.22340822	terrestrial	0.000145838	0.9998541	self-supporting	0.000183714	0.99981636	perennial	0.000132588	0.99986744	phanerophyte	0.9858629	0.011211307	0.000889712	0.000987857	0.001048221
Acacia fleckeri	tree	0.01471055	0.20066094	0.9924183	terrestrial	0.000172148	0.99982786	self-supporting	0.000158583	0.99984133	perennial	0.000122982	0.999877	phanerophyte	0.997837	0.00107998	0.000317206	0.000365355	0.000400463
Acacia flexifolia	shrub	0.016907763	0.9618604	0.4622004	terrestrial	0.000155562	0.99984443	self-supporting	0.000209451	0.9997906	perennial	0.000142236	0.9998578	phanerophyte	0.9933297	0.004834177	0.000561925	0.000563963	0.000710269
Acacia flocktoniae	shrub	0.021937933	0.9489138	0.5413657	terrestrial	0.000158147	0.9998418	self-supporting	0.000287376	0.99971265	perennial	0.00016477	0.99983525	phanerophyte	0.9910794	0.0066617	0.000663554	0.000744036	0.000851387
Acacia floribunda	tree	0.010584652	0.43143752	0.98328537	terrestrial	0.000160513	0.9998394	self-supporting	0.000237282	0.9997627	perennial	0.000417883	0.9995821	phanerophyte	0.9976909	0.001240417	0.000362593	0.000324248	0.000381943
Acacia floydii	tree	0.010910707	0.3412105	0.9874056	terrestrial	0.000161438	0.9998386	self-supporting	0.000205533	0.99979454	perennial	0.00012961	0.9998704	phanerophyte	0.9964797	0.002289124	0.000358467	0.00040157	0.000471094
Acacia formidabilis	shrub	0.034028377	0.9834605	0.16450793	terrestrial	0.000146502	0.9998535	self-supporting	0.000186487	0.9998135	perennial	0.000139134	0.9998609	phanerophyte	0.9742022	0.021547304	0.001205884	0.001398402	0.001646175
Acacia forrestiana	shrub	0.023568023	0.9781277	0.2477703	terrestrial	0.0001769	0.99982315	self-supporting	0.00030831	0.9996917	perennial	0.000142159	0.9998578	phanerophyte	0.98595864	0.011175714	0.000971658	0.000874889	0.001019005
Acacia forsythii	shrub	0.018271612	0.9564615	0.48388115	terrestrial	0.000175519	0.99982446	self-supporting	0.000294518	0.9997055	perennial	0.000137322	0.9998627	phanerophyte	0.99213725	0.005630636	0.000644458	0.000711141	0.000876435
Acacia fragilis	shrub	0.02236747	0.97883475	0.25358945	terrestrial	0.000143606	0.99985635	self-supporting	0.000174483	0.99982554	perennial	0.000129736	0.9998703	phanerophyte	0.99129957	0.006692963	0.000614454	0.000652638	0.000740371
Acacia frigescens	tree	0.00919637	0.56640756	0.97343045	terrestrial	0.00018264	0.99981743	self-supporting	0.000195772	0.9998042	perennial	0.00011966	0.9998803	phanerophyte	0.9978808	0.001090056	0.000317308	0.000341187	0.000370828
Acacia froggattii	shrub	0.020235265	0.9730959	0.33087474	terrestrial	0.000146061	0.99985397	self-supporting	0.000199331	0.99980074	perennial	0.000133341	0.9998666	phanerophyte	0.98929286	0.008308746	0.000714456	0.000789794	0.000894156
Acacia fulva	tree	0.011412566	0.26898712	0.99113864	terrestrial	0.000129032	0.9998709	self-supporting	0.000211715	0.99978834	perennial	0.000129463	0.99987054	phanerophyte	0.99792093	0.00105964	0.000300229	0.000352687	0.00036647
Acacia furcatispina	tree	0.012717594	0.3738585	0.9852315	terrestrial	0.000158682	0.99984133	self-supporting	0.000855375	0.99914455	perennial	0.000149761	0.9998503	phanerophyte	0.996795	0.00172149	0.000438371	0.000457255	0.00058796
Acacia fuscaneura	tree	0.011972187	0.26905018	0.99069583	terrestrial	0.000162858	0.99983716	self-supporting	0.000173788	0.99982625	perennial	0.000117034	0.99988294	phanerophyte	0.9980216	0.000978054	0.000297911	0.000330611	0.000371846
Acacia galeata	tree	0.010074362	0.45371786	0.9821307	terrestrial	0.000150601	0.9998493	self-supporting	0.000165382	0.99983454	perennial	0.000123707	0.99987626	phanerophyte	0.99775	0.00121269	0.000316554	0.000339009	0.000381839
Acacia galioides	shrub	0.02647785	0.9221105	0.6258207	terrestrial	0.000206407	0.9997936	self-supporting	0.000476194	0.99952376	perennial	0.000151472	0.9998485	phanerophyte	0.9932128	0.004384031	0.000608624	0.000809113	0.00098547
Acacia gardneri	tree	0.009579529	0.48647964	0.9788928	terrestrial	0.000146043	0.99985397	self-supporting	0.000186591	0.9998134	perennial	0.000129275	0.99987066	phanerophyte	0.9978569	0.001095151	0.000316202	0.000358828	0.00037281
Acacia gaumeri	tree	0.024806706	0.1663842	0.9900996	terrestrial	0.000155893	0.9998441	self-supporting	0.006878485	0.99312145	perennial	0.000485006	0.99951494	phanerophyte	0.99332595	0.002749156	0.001004907	0.001050392	0.001869505
Acacia gelasina	shrub	0.024181318	0.9772486	0.2579928	terrestrial	0.000179403	0.99982065	self-supporting	0.000426751	0.9995733	perennial	0.00015531	0.9998447	phanerophyte	0.99267274	0.004964957	0.000549706	0.000836308	0.000976387
Acacia gemina	tree	0.009500178	0.6043487	0.9693006	terrestrial	0.000138392	0.9998616	self-supporting	0.000166313	0.9998337	perennial	0.000121246	0.99987876	phanerophyte	0.99755543	0.001362231	0.000324072	0.000356018	0.000402345
Acacia genistifolia	shrub	0.018499913	0.96367514	0.42707938	terrestrial	0.000117677	0.99988234	self-supporting	0.000254358	0.99974567	perennial	0.000138099	0.99986184	phanerophyte	0.99186444	0.005797498	0.000630733	0.000736287	0.000971133
Acacia georgensis	tree	0.011253386	0.28477305	0.9905785	terrestrial	0.000155642	0.9998443	self-supporting	0.000191555	0.9998085	perennial	0.000122888	0.9998771	phanerophyte	0.99791366	0.001094716	0.000304526	0.000333008	0.000354136
Acacia georginae	tree	0.013325693	0.24267711	0.9914745	terrestrial	0.000126021	0.999874	self-supporting	0.000168545	0.99983144	perennial	0.000502904	0.99949706	phanerophyte	0.9977654	0.001161377	0.000354129	0.00033257	0.000386532
Acacia gibbosa	tree	0.009870717	0.4096722	0.98437124	terrestrial	0.000155236	0.9998448	self-supporting	0.000163384	0.99983656	perennial	0.000126392	0.99987364	phanerophyte	0.99714535	0.001614983	0.000322932	0.000397997	0.000518687
Acacia gilesiana	shrub	0.023665303	0.97697574	0.2680189	terrestrial	0.000170135	0.9998299	self-supporting	0.000179207	0.99982077	perennial	0.000141212	0.99985874	phanerophyte	0.9828001	0.01374008	0.001010797	0.00108107	0.001367958
Acacia gillii	shrub	0.011228211	0.8733658	0.8328757	terrestrial	0.000138218	0.9998617	self-supporting	0.000267099	0.9997329	perennial	0.000135115	0.9998648	phanerophyte	0.99236864	0.005531953	0.000587523	0.000688035	0.000823944
Acacia gladiiformis	shrub	0.013934545	0.9128849	0.7333952	terrestrial	0.000153779	0.9998462	self-supporting	0.000208209	0.9997918	perennial	0.000145577	0.99985445	phanerophyte	0.9910432	0.006571024	0.000639247	0.000786007	0.0009605
Acacia glandulicarpa	shrub	0.019927118	0.9651481	0.3986806	terrestrial	0.000160297	0.99983966	self-supporting	0.000280473	0.99971956	perennial	0.000135707	0.9998642	phanerophyte	0.9933355	0.004475956	0.000568482	0.000742616	0.00087742
Acacia glaucescens	tree	0.010348526	0.3561905	0.9879083	terrestrial	0.000132629	0.9998673	self-supporting	0.000221026	0.9997789	perennial	0.000124874	0.99987507	phanerophyte	0.9981468	0.000899146	0.000285671	0.00031206	0.000356216
Acacia glaucissima	shrub	0.022853857	0.9728285	0.30627266	terrestrial	0.000188795	0.99981123	self-supporting	0.000506444	0.9994935	perennial	0.000149346	0.99985063	phanerophyte	0.9927394	0.004853248	0.000562885	0.000849445	0.000995017
Acacia glaucocaesia	tree	0.010382257	0.45935747	0.9810259	terrestrial	0.000162165	0.99983776	self-supporting	0.000177694	0.9998223	perennial	0.000124825	0.9998752	phanerophyte	0.997703	0.001270807	0.000298338	0.00033507	0.000392833
Acacia glaucocarpa	tree	0.011592084	0.27753398	0.9907733	terrestrial	0.000133095	0.99986684	self-supporting	0.000176485	0.9998235	perennial	0.000131618	0.9998684	phanerophyte	0.9979296	0.001012063	0.000330321	0.000351898	0.000376174
Acacia glaucoptera	shrub	0.017188143	0.96522	0.41727197	terrestrial	0.000129998	0.99986994	self-supporting	0.000222551	0.9997775	perennial	0.000147293	0.99985266	phanerophyte	0.988468	0.008681624	0.00068677	0.000906878	0.001256834
Acacia gloeotricha	shrub	0.02379691	0.97658825	0.27418035	terrestrial	0.000134368	0.99986565	self-supporting	0.000223993	0.99977607	perennial	0.000136122	0.99986386	phanerophyte	0.9856005	0.011304987	0.000801424	0.001033131	0.001259971
Acacia glutinosissima	shrub	0.027878463	0.9819608	0.1892757	terrestrial	0.000137184	0.9998628	self-supporting	0.000226353	0.9997737	perennial	0.00013902	0.999861	phanerophyte	0.9819602	0.014678123	0.000955918	0.000989645	0.001416157
Acacia gnidium	shrub	0.014478867	0.92678386	0.6822068	terrestrial	0.000194714	0.9998053	self-supporting	0.000276686	0.99972326	perennial	0.000137898	0.9998621	phanerophyte	0.9939545	0.003921948	0.000567549	0.000750857	0.000805124
Acacia gonocarpa	tree	0.008981591	0.6343915	0.96516365	terrestrial	0.000169718	0.99983025	self-supporting	0.00019172	0.99980825	perennial	0.000121933	0.99987805	phanerophyte	0.99796367	0.001007933	0.000297276	0.000336067	0.000395065
Acacia gonoclada	tree	0.012174299	0.24091353	0.9917493	terrestrial	0.000169746	0.99983025	self-supporting	0.0002083	0.9997917	perennial	0.000123363	0.9998766	phanerophyte	0.99798465	0.001029409	0.000288487	0.00032704	0.000370342
Acacia gonophylla	shrub	0.021723341	0.97459275	0.3079503	terrestrial	0.00014171	0.99985826	self-supporting	0.000243722	0.9997563	perennial	0.000142421	0.99985754	phanerophyte	0.9855135	0.011601018	0.000800182	0.00098278	0.001102567
Acacia gordonii	shrub	0.019297628	0.9674201	0.38514274	terrestrial	0.000169403	0.9998306	self-supporting	0.000273605	0.99972636	perennial	0.000142532	0.9998574	phanerophyte	0.99166495	0.005973382	0.000592476	0.000850669	0.00091845
Acacia gracilenta	shrub	0.013417728	0.9291416	0.6974953	terrestrial	0.000141143	0.99985886	self-supporting	0.000248232	0.99975175	perennial	0.000137586	0.99986243	phanerophyte	0.9965172	0.002246967	0.000373088	0.000416039	0.000446692
Acacia gracilifolia	shrub	0.016342642	0.9588321	0.47923785	terrestrial	0.000141186	0.99985874	self-supporting	0.000287621	0.9997124	perennial	0.000134121	0.9998659	phanerophyte	0.99446493	0.003898392	0.00046845	0.000538745	0.000629482
Acacia graciliformis	shrub	0.022724738	0.9776318	0.26581258	terrestrial	0.000132716	0.9998673	self-supporting	0.000208911	0.9997911	perennial	0.00014297	0.99985707	phanerophyte	0.98698366	0.010029356	0.000832926	0.000968517	0.001185473
Acacia gracillima	tree	0.011849129	0.26251966	0.9909531	terrestrial	0.000134416	0.99986553	self-supporting	0.000166837	0.9998331	perennial	0.000119299	0.9998807	phanerophyte	0.9981536	0.0008533	0.000296671	0.000352279	0.000344071
Acacia grandifolia	tree	0.015365882	0.18504527	0.99281025	terrestrial	0.000169563	0.99983037	self-supporting	0.000168105	0.9998319	perennial	0.000117667	0.99988234	phanerophyte	0.9982097	0.00085057	0.000290089	0.0003329	0.000316651
Acacia granitica	tree	0.01106394	0.8490537	0.8639453	terrestrial	0.000112793	0.9998872	self-supporting	0.000201097	0.99979895	perennial	0.000139585	0.9998604	phanerophyte	0.9958396	0.002847249	0.000413472	0.000441044	0.000458732
Acacia graniticola	shrub	0.01582904	0.9555895	0.49810356	terrestrial	0.000172977	0.9998271	self-supporting	0.000280054	0.9997199	perennial	0.000158398	0.9998416	phanerophyte	0.9869626	0.009331605	0.000850577	0.001370706	0.001484615
Acacia grasbyi	tree	0.009977587	0.4566384	0.98282284	terrestrial	0.000108139	0.9998919	self-supporting	0.000157713	0.9998423	perennial	0.00012627	0.99987376	phanerophyte	0.99799573	0.001000615	0.000287442	0.000345222	0.000370995
Acacia greggii	tree	0.014136993	0.21386233	0.9915889	terrestrial	0.000169363	0.9998306	self-supporting	0.000264637	0.9997353	perennial	0.00012259	0.99987745	phanerophyte	0.99833727	0.000670752	0.000323565	0.000304815	0.000363595
Acacia gregorii	shrub	0.019301284	0.9713498	0.3484438	terrestrial	0.000143633	0.99985635	self-supporting	0.00028219	0.9997178	perennial	0.000143625	0.99985635	phanerophyte	0.9781622	0.018271029	0.000926178	0.001093221	0.001547406
Acacia grisea	shrub	0.025039485	0.9772421	0.24588048	terrestrial	0.000128951	0.999871	self-supporting	0.000187052	0.999813	perennial	0.000147916	0.99985206	phanerophyte	0.9821848	0.014143333	0.001114248	0.001067814	0.001489675
Acacia guinetii	shrub	0.018581346	0.97204643	0.34261838	terrestrial	0.000145998	0.99985397	self-supporting	0.000201464	0.9997986	perennial	0.000136575	0.9998634	phanerophyte	0.9897808	0.007847037	0.000653368	0.000745898	0.000972964
Acacia gunnii	shrub	0.021407602	0.94278544	0.55677724	terrestrial	0.000187521	0.99981254	self-supporting	0.000773159	0.9992268	perennial	0.000187651	0.9998124	phanerophyte	0.9895906	0.007632038	0.000745798	0.000853401	0.001178103
Acacia hadrophylla	shrub	0.03260312	0.9840217	0.15336612	terrestrial	0.000129661	0.9998703	self-supporting	0.00017337	0.9998266	perennial	0.000138261	0.9998617	phanerophyte	0.96709365	0.02817115	0.00137787	0.00149509	0.001862198
Acacia haematoxylon	tree	0.013207319	0.3293688	0.9869099	terrestrial	0.000201788	0.99979824	self-supporting	0.000989978	0.99900997	perennial	0.000157036	0.9998429	phanerophyte	0.9978212	0.000820001	0.000433193	0.00045986	0.000465745
Acacia hakeoides	tree	0.010685095	0.52833253	0.97581816	terrestrial	0.000185413	0.99981457	self-supporting	0.000213564	0.99978644	perennial	0.00017689	0.99982315	phanerophyte	0.9893149	0.007190472	0.000901579	0.001273248	0.001319714
Acacia halliana	shrub	0.01984067	0.9715191	0.357378	terrestrial	0.000143169	0.9998568	self-supporting	0.000215484	0.9997845	perennial	0.000131206	0.99986875	phanerophyte	0.9916015	0.00640338	0.000590947	0.00066867	0.000735453
Acacia hamersleyensis	tree	0.010407008	0.3443581	0.9873903	terrestrial	0.000142869	0.99985707	self-supporting	0.000215275	0.99978477	perennial	0.00012237	0.9998776	phanerophyte	0.997922	0.001102914	0.000298438	0.000323051	0.000353538
Acacia hamiltoniana	shrub	0.01572842	0.9517915	0.5551865	terrestrial	0.000157775	0.99984217	self-supporting	0.000248675	0.99975127	perennial	0.000135023	0.99986494	phanerophyte	0.9920488	0.005852917	0.000570175	0.000694161	0.000833927
Acacia hammondii	tree	0.012744709	0.2527873	0.9910194	terrestrial	0.000150839	0.9998491	self-supporting	0.000189434	0.99981064	perennial	0.000123691	0.99987626	phanerophyte	0.9980032	0.000979954	0.00029659	0.000346736	0.000373539
Acacia harpophylla	tree	0.014565732	0.20199734	0.9923592	terrestrial	0.000139535	0.9998604	self-supporting	0.00017603	0.999824	perennial	0.000123486	0.9998765	phanerophyte	0.9983494	0.00068563	0.000297111	0.000319246	0.000348708
Acacia harveyi	shrub	0.020855604	0.9730584	0.32204998	terrestrial	0.000174639	0.9998254	self-supporting	0.000364969	0.999635	perennial	0.000157411	0.9998425	phanerophyte	0.9920283	0.00550414	0.00060044	0.000869037	0.000998079
Acacia hastulata	shrub	0.019077718	0.96852267	0.3915821	terrestrial	0.000142966	0.99985707	self-supporting	0.000226247	0.9997738	perennial	0.000135942	0.999864	phanerophyte	0.99178505	0.006196333	0.000605444	0.000678182	0.000735084
Acacia havilandiorum	tree	0.01037641	0.77256435	0.9263568	terrestrial	0.000137715	0.9998623	self-supporting	0.000231115	0.9997689	perennial	0.000149266	0.99985075	phanerophyte	0.9908688	0.006721019	0.000697467	0.000741676	0.000970934
Acacia helicophylla	shrub	0.013617024	0.92438084	0.7082756	terrestrial	0.000134415	0.99986553	self-supporting	0.000204312	0.99979573	perennial	0.000134475	0.99986553	phanerophyte	0.99681	0.002019024	0.000363568	0.000430815	0.000376448
Acacia helmsiana	shrub	0.018961282	0.9700983	0.36709723	terrestrial	0.000155586	0.99984443	self-supporting	0.000229369	0.9997706	perennial	0.000138385	0.9998616	phanerophyte	0.9964557	0.002306592	0.000369821	0.000433078	0.000434748
Acacia hemignosta	tree	0.011825339	0.2707895	0.99077785	terrestrial	0.000159196	0.99984074	self-supporting	0.000177461	0.99982256	perennial	0.000125988	0.999874	phanerophyte	0.99796885	0.001021689	0.000309717	0.000332303	0.000367469
Acacia hemiteles	shrub	0.013952115	0.8701269	0.82980615	terrestrial	0.000126153	0.9998739	self-supporting	0.000322357	0.99967766	perennial	0.000149735	0.9998503	phanerophyte	0.99237883	0.005105323	0.000543705	0.000831966	0.0011402
Acacia hemsleyi	tree	0.013244834	0.2153344	0.99235076	terrestrial	0.000190856	0.9998092	self-supporting	0.000186547	0.9998135	perennial	0.00012276	0.9998772	phanerophyte	0.9981919	0.000768633	0.000327555	0.000358242	0.000353654
Acacia hereroensis	tree	0.018693363	0.20169498	0.9903347	terrestrial	0.000746693	0.99925333	self-supporting	0.0013442	0.9986558	perennial	0.000163053	0.9998369	phanerophyte	0.99819857	0.000768608	0.000377161	0.000328668	0.000326975
Acacia heterochroa	shrub	0.028510544	0.9827716	0.17975838	terrestrial	0.000145806	0.9998542	self-supporting	0.000226972	0.9997731	perennial	0.000136607	0.9998634	phanerophyte	0.98890126	0.008666387	0.000713818	0.000816578	0.000901891
Acacia heteroclita	tree	0.009676351	0.57591385	0.9715001	terrestrial	0.000137807	0.9998622	self-supporting	0.000158457	0.9998416	perennial	0.000121793	0.99987817	phanerophyte	0.99728405	0.001553892	0.000317177	0.0003929	0.000451982
Acacia heteroneura	shrub	0.019437727	0.9737083	0.32062367	terrestrial	0.000135981	0.999864	self-supporting	0.000209106	0.99979097	perennial	0.000134468	0.99986553	phanerophyte	0.9901406	0.007753677	0.000647054	0.000662556	0.000796138
Acacia heterophylla	tree	0.01343965	0.22803605	0.9921077	terrestrial	0.000227623	0.99977237	self-supporting	0.001163306	0.9988367	perennial	0.000117882	0.9998821	phanerophyte	0.99806315	0.000991958	0.000279933	0.000338585	0.000326415
Acacia hilliana	shrub	0.028458824	0.98106444	0.19708394	terrestrial	0.000135954	0.999864	self-supporting	0.000263654	0.99973637	perennial	0.000135973	0.999864	phanerophyte	0.99301004	0.004862565	0.00052999	0.000703408	0.000894051
Acacia hindsii	tree	0.017906766	0.21070856	0.9907769	terrestrial	0.000637952	0.99936205	self-supporting	0.000193881	0.9998061	perennial	0.000139873	0.99986005	phanerophyte	0.9983656	0.000604489	0.00036959	0.000320023	0.000340405
Acacia hippuroides	shrub	0.02632272	0.9789478	0.23997317	terrestrial	0.000133821	0.9998661	self-supporting	0.000192007	0.999808	perennial	0.00014183	0.99985814	phanerophyte	0.9857583	0.011244832	0.000754606	0.001036483	0.001205839
Acacia hispidula	shrub	0.01232018	0.9129031	0.75536424	terrestrial	0.000145434	0.99985456	self-supporting	0.000219783	0.99978024	perennial	0.000131693	0.9998683	phanerophyte	0.9885132	0.008833663	0.000705043	0.000899824	0.00104825
Acacia holosericea	shrub	0.02042052	0.9651279	0.41303664	terrestrial	0.000154906	0.999845	self-supporting	0.00029544	0.99970454	perennial	0.000140849	0.9998591	phanerophyte	0.98962724	0.00758814	0.000629882	0.000907252	0.001247574
Acacia holotricha	tree	0.011392698	0.30927676	0.98919123	terrestrial	0.000144147	0.9998559	self-supporting	0.000188891	0.9998111	perennial	0.000128268	0.99987173	phanerophyte	0.9963205	0.002294256	0.00038235	0.000470913	0.000531996
Acacia homaloclada	shrub	0.014627603	0.9329518	0.66662467	terrestrial	0.000178465	0.9998216	self-supporting	0.000235358	0.9997646	perennial	0.000136511	0.9998635	phanerophyte	0.99142987	0.006419391	0.000698079	0.000699031	0.000753568
Acacia homalophylla	tree	0.012342318	0.24851252	0.9915445	terrestrial	0.000130786	0.9998692	self-supporting	0.000175789	0.9998242	perennial	0.000119341	0.9998807	phanerophyte	0.9982857	0.000687547	0.000318692	0.000336553	0.000371583
Acacia horrida	tree	0.011786615	0.36902478	0.9860117	terrestrial	0.000160032	0.9998399	self-supporting	0.000568483	0.99943155	perennial	0.00012182	0.99987817	phanerophyte	0.99815124	0.00080636	0.000293329	0.000344351	0.00040467
Acacia howittii	tree	0.011173405	0.30815926	0.9895543	terrestrial	0.000147543	0.9998524	self-supporting	0.000166723	0.9998332	perennial	0.000123833	0.99987614	phanerophyte	0.9973008	0.001512651	0.000347172	0.000380438	0.000458988
Acacia hubbardiana	shrub	0.016087998	0.9297091	0.6725615	terrestrial	0.000168241	0.9998317	self-supporting	0.000390728	0.9996093	perennial	0.000135559	0.99986446	phanerophyte	0.99262446	0.005111003	0.000608057	0.000773629	0.000882697
Acacia huegelii	shrub	0.017412249	0.963397	0.44161224	terrestrial	0.000159518	0.9998405	self-supporting	0.000542849	0.9994572	perennial	0.000137767	0.9998622	phanerophyte	0.98341954	0.012921819	0.001033276	0.001149333	0.001475971
Acacia humifusa	shrub	0.012860467	0.9013547	0.7713214	terrestrial	0.000155476	0.99984455	self-supporting	0.0001779	0.9998221	perennial	0.000129452	0.99987054	phanerophyte	0.99655163	0.002225338	0.000375135	0.000442253	0.00040558
Acacia hyaloneura	tree	0.012969276	0.21852645	0.99232167	terrestrial	0.000135661	0.99986434	self-supporting	0.0001652	0.9998348	perennial	0.000124131	0.9998759	phanerophyte	0.99808097	0.00089462	0.000294615	0.000355323	0.000374562
Acacia hylonoma	tree	0.012903943	0.23557341	0.9918134	terrestrial	0.000199341	0.9998006	self-supporting	0.000196412	0.9998036	perennial	0.000118081	0.99988186	phanerophyte	0.9979736	0.001032073	0.000320741	0.000336713	0.00033696
Acacia hypermeces	shrub	0.048335478	0.9764673	0.19804123	terrestrial	0.000202884	0.99979717	self-supporting	0.001649548	0.9983505	perennial	0.00016004	0.9998399	phanerophyte	0.99011844	0.006928226	0.000725461	0.000978589	0.001249349
Acacia hystrix	shrub	0.021646198	0.9764788	0.28048867	terrestrial	0.000139234	0.99986076	self-supporting	0.000259189	0.9997408	perennial	0.000134998	0.99986494	phanerophyte	0.9914464	0.006250234	0.000619654	0.000717817	0.000965934
Acacia idiomorpha	shrub	0.026074462	0.9801081	0.21960245	terrestrial	0.000132677	0.9998673	self-supporting	0.000367732	0.99963224	perennial	0.000142292	0.99985766	phanerophyte	0.99034154	0.007398802	0.000622784	0.000716628	0.000920284
Acacia imbricata	shrub	0.019691123	0.97066766	0.3629033	terrestrial	0.000147069	0.9998529	self-supporting	0.000214749	0.99978524	perennial	0.000136328	0.9998636	phanerophyte	0.99086326	0.00688471	0.000640129	0.000762542	0.000849334
Acacia imitans	shrub	0.021340143	0.97388	0.3109978	terrestrial	0.000138696	0.99986124	self-supporting	0.000235677	0.9997644	perennial	0.000137468	0.99986255	phanerophyte	0.9929812	0.005198707	0.000541623	0.000583658	0.000694695
Acacia imparilis	shrub	0.027109787	0.9812453	0.20630136	terrestrial	0.000151906	0.9998481	self-supporting	0.000254813	0.9997452	perennial	0.000134025	0.999866	phanerophyte	0.9882983	0.009148701	0.000711396	0.000804655	0.001036843
Acacia implexa	tree	0.013362112	0.2119176	0.9923713	terrestrial	0.000125168	0.99987483	self-supporting	0.000198147	0.9998018	perennial	0.000125655	0.99987435	phanerophyte	0.9981876	0.000756056	0.000340062	0.000336318	0.000379945
Acacia improcera	shrub	0.02267013	0.97849005	0.2511492	terrestrial	0.000140671	0.99985933	self-supporting	0.000207797	0.9997923	perennial	0.000135902	0.9998641	phanerophyte	0.98995763	0.007777948	0.000647893	0.000856622	0.000759917
Acacia inaequilatera	tree	0.010566001	0.33848223	0.9883333	terrestrial	0.000126742	0.9998733	self-supporting	0.000240055	0.99976	perennial	0.000119496	0.99988043	phanerophyte	0.9982266	0.000776182	0.000300707	0.000349121	0.000347375
Acacia inaequiloba	shrub	0.023999004	0.977842	0.25836822	terrestrial	0.000144002	0.999856	self-supporting	0.000225335	0.99977463	perennial	0.000136236	0.99986374	phanerophyte	0.97739214	0.018814266	0.001051807	0.001139917	0.001601791
Acacia inamabilis	shrub	0.021807572	0.9768867	0.28181177	terrestrial	0.000162825	0.99983716	self-supporting	0.000232552	0.9997675	perennial	0.000141051	0.999859	phanerophyte	0.98576164	0.011318282	0.000769777	0.000999951	0.001150323
Acacia incanicarpa	shrub	0.021616276	0.97486985	0.28679734	terrestrial	0.000134415	0.99986553	self-supporting	0.000181148	0.99981886	perennial	0.000135606	0.99986434	phanerophyte	0.9891867	0.008347211	0.000672547	0.000849062	0.000944568
Acacia inceana	tree	0.010282587	0.40328938	0.9842471	terrestrial	0.000134691	0.9998653	self-supporting	0.000165413	0.99983454	perennial	0.000119902	0.9998801	phanerophyte	0.99705803	0.001758321	0.000334809	0.000394625	0.000454332
Acacia incongesta	shrub	0.018832328	0.97217137	0.3419362	terrestrial	0.000130628	0.99986935	self-supporting	0.000211807	0.9997882	perennial	0.000128968	0.999871	phanerophyte	0.9921515	0.005883395	0.000569863	0.000625226	0.00077004
Acacia incrassata	shrub	0.03166395	0.9828774	0.1674649	terrestrial	0.000137984	0.99986196	self-supporting	0.000272887	0.9997271	perennial	0.000133677	0.99986625	chamaephyte	0.4674759	0.48210746	0.008483755	0.03395341	0.007979641
Acacia incurva	shrub	0.022876434	0.9746728	0.28889883	terrestrial	0.000135646	0.99986434	self-supporting	0.000265977	0.999734	perennial	0.000141212	0.99985874	phanerophyte	0.90926147	0.078406334	0.002842019	0.003989147	0.005501066
Acacia incurvaneura	tree	0.010072027	0.6425784	0.96087587	terrestrial	0.000138587	0.99986136	self-supporting	0.000188838	0.99981123	perennial	0.000128463	0.9998715	phanerophyte	0.9946785	0.00369249	0.000478113	0.000530151	0.000620787
Acacia infecunda	shrub	0.015224732	0.9508025	0.5547407	terrestrial	0.000135011	0.99986494	self-supporting	0.000258491	0.9997415	perennial	0.000137145	0.9998628	phanerophyte	0.99066997	0.007067673	0.000714451	0.000724513	0.000823363
Acacia ingramii	tree	0.009432573	0.5258548	0.9773661	terrestrial	0.000158227	0.9998417	self-supporting	0.00019379	0.9998062	perennial	0.000120388	0.9998796	phanerophyte	0.99779606	0.001123545	0.000314155	0.000387046	0.000379224
Acacia ingrata	shrub	0.029018044	0.9820694	0.18628672	terrestrial	0.000133033	0.99986696	self-supporting	0.000197551	0.9998024	perennial	0.000143053	0.99985695	phanerophyte	0.9950429	0.003389319	0.000448182	0.000613579	0.00050605
Acacia inops	shrub	0.025181673	0.9803402	0.2200111	terrestrial	0.000137663	0.9998623	self-supporting	0.029861432	0.9701386	perennial	0.000135356	0.9998646	phanerophyte	0.9944026	0.003904958	0.00045686	0.000571498	0.00066411
Acacia insolita	shrub	0.023268055	0.97799426	0.25380534	terrestrial	0.000142686	0.9998573	self-supporting	0.000243652	0.9997564	perennial	0.000139414	0.9998605	phanerophyte	0.98977065	0.007622729	0.000678952	0.00081849	0.001109282
Acacia intorta	tree	0.010963553	0.30117592	0.9895927	terrestrial	0.000152086	0.9998479	self-supporting	0.00015894	0.9998411	perennial	0.000120127	0.99987984	phanerophyte	0.998209	0.0008323	0.000295096	0.000330215	0.000333471
Acacia intricata	shrub	0.030507628	0.9826439	0.17402744	terrestrial	0.000129852	0.9998702	self-supporting	0.000216573	0.99978346	perennial	0.000145083	0.9998549	phanerophyte	0.9796442	0.015869606	0.000946514	0.001391135	0.002148521
Acacia irrorata	tree	0.013309446	0.61821574	0.96227	terrestrial	0.00021629	0.9997837	self-supporting	0.000456242	0.9995437	perennial	0.000193015	0.99980706	phanerophyte	0.9905117	0.005692276	0.000896395	0.001307678	0.001591833
Acacia islana	tree	0.010003838	0.7262409	0.939766	terrestrial	0.000138316	0.9998617	self-supporting	0.000199395	0.9998006	perennial	0.000128469	0.9998715	phanerophyte	0.99207836	0.006025867	0.000619638	0.00060304	0.000673168
Acacia isoneura	shrub	0.01939135	0.97147524	0.33899972	terrestrial	0.000141457	0.9998585	self-supporting	0.000202649	0.9997974	perennial	0.000134554	0.9998654	phanerophyte	0.98692966	0.010107523	0.000758647	0.000943242	0.001260966
Acacia iteaphylla	shrub	0.019188311	0.96893847	0.3740109	terrestrial	0.000153354	0.9998466	self-supporting	0.000307212	0.9996928	perennial	0.000140252	0.9998597	phanerophyte	0.9967493	0.002024852	0.000373813	0.000425433	0.000426652
Acacia ixiophylla	tree	0.009793444	0.75648516	0.93422747	terrestrial	0.000144413	0.9998555	self-supporting	0.000207395	0.99979264	perennial	0.000138559	0.9998615	phanerophyte	0.9893222	0.008315489	0.000686195	0.000722354	0.000953813
Acacia ixodes	shrub	0.012264458	0.8755877	0.8272953	terrestrial	0.000174128	0.9998259	self-supporting	0.000253215	0.99974674	perennial	0.000136756	0.99986327	phanerophyte	0.99260664	0.005175923	0.000547222	0.000774688	0.00089554
Acacia jacksonioides	shrub	0.023643753	0.9796205	0.226766	terrestrial	0.000127204	0.9998728	self-supporting	0.000237238	0.9997627	perennial	0.000142806	0.9998572	phanerophyte	0.9879744	0.009525434	0.000748731	0.000789944	0.000961497
Acacia jacquemontii	shrub	0.02471193	0.91972154	0.6581914	terrestrial	0.000154451	0.9998455	self-supporting	0.00038067	0.99961925	perennial	0.00014045	0.9998596	phanerophyte	0.99819416	0.000830218	0.000330674	0.000277187	0.000367759
Acacia jamesiana	tree	0.010737928	0.3305512	0.98784196	terrestrial	0.000130423	0.9998696	self-supporting	0.000179555	0.99982053	perennial	0.000122345	0.9998777	phanerophyte	0.9975873	0.001350688	0.000304692	0.000343912	0.00041341
Acacia jasperensis	tree	0.010062937	0.40390384	0.9854553	terrestrial	0.00015133	0.9998486	self-supporting	0.000183811	0.99981624	perennial	0.000121998	0.9998779	phanerophyte	0.99792886	0.000980218	0.000306693	0.000365266	0.000419024
Acacia jennerae	tree	0.012047819	0.26944435	0.9906495	terrestrial	0.000180649	0.99981934	self-supporting	0.000161559	0.9998385	perennial	0.000120049	0.99987996	phanerophyte	0.99799	0.000952176	0.000314266	0.000368241	0.000375172
Acacia jensenii	tree	0.010239937	0.41453725	0.9847557	terrestrial	0.000161007	0.99983895	self-supporting	0.000170137	0.9998299	perennial	0.000124149	0.9998758	phanerophyte	0.99768686	0.00117394	0.000312155	0.000391997	0.000434959
Acacia jibberdingensis	tree	0.009629395	0.46987486	0.9812471	terrestrial	0.000131174	0.99986875	self-supporting	0.000164725	0.99983525	perennial	0.00012245	0.9998776	phanerophyte	0.9971884	0.001670362	0.000325411	0.000356405	0.00045943
Acacia johnsonii	shrub	0.013841624	0.91948897	0.7127536	terrestrial	0.000152663	0.9998473	self-supporting	0.000260081	0.99973994	perennial	0.000134323	0.99986565	phanerophyte	0.99202394	0.00587251	0.000578826	0.000684976	0.000839719
Acacia jonesii	shrub	0.023047052	0.9768464	0.2786736	terrestrial	0.000136323	0.9998636	self-supporting	0.000204859	0.99979514	perennial	0.000138958	0.999861	phanerophyte	0.9963013	0.0024377	0.000421231	0.000437863	0.000401735
Acacia jucunda	tree	0.011987455	0.2690482	0.99088097	terrestrial	0.000148051	0.99985194	self-supporting	0.000164025	0.99983597	perennial	0.000120538	0.9998795	phanerophyte	0.99801946	0.00097505	0.000295889	0.000337954	0.000371532
Acacia julifera	tree	0.012622643	0.25767425	0.990803	terrestrial	0.000147582	0.9998524	self-supporting	0.000177651	0.9998223	perennial	0.000119376	0.99988055	phanerophyte	0.9982008	0.000775296	0.000316965	0.00035529	0.000351607
Acacia juncifolia	tree	0.012235862	0.26111525	0.99093455	terrestrial	0.000146635	0.9998534	self-supporting	0.000166271	0.9998337	perennial	0.000117429	0.9998826	phanerophyte	0.9981243	0.000902914	0.000294117	0.000323832	0.000354797
Acacia kalgoorliensis	shrub	0.02525547	0.97801137	0.24979503	terrestrial	0.000157646	0.9998423	self-supporting	0.000305984	0.999694	perennial	0.000150949	0.9998491	phanerophyte	0.9860378	0.01029386	0.000841519	0.001277906	0.001548897
Acacia karina	shrub	0.022364162	0.97564584	0.2932099	terrestrial	0.000145038	0.9998549	self-supporting	0.000289195	0.99971074	perennial	0.000142933	0.99985707	phanerophyte	0.9915883	0.006302269	0.000590301	0.000717139	0.000801886
Acacia karroo	tree	0.012808342	0.25453186	0.9910473	terrestrial	0.000205778	0.9997942	self-supporting	0.000288053	0.99971193	perennial	0.000118049	0.999882	phanerophyte	0.99827075	0.000721693	0.00031422	0.000341949	0.000351565
Acacia kelleri	tree	0.010305538	0.35106435	0.98748744	terrestrial	0.000142293	0.99985766	self-supporting	0.000167034	0.999833	perennial	0.000125766	0.99987423	phanerophyte	0.9980463	0.000916799	0.00030527	0.000357192	0.000374364
Acacia kempeana	shrub	0.011882557	0.9166133	0.7582812	terrestrial	0.000118002	0.999882	self-supporting	0.000369614	0.99963033	perennial	0.000133413	0.9998666	phanerophyte	0.9967629	0.001994948	0.000349092	0.000407184	0.000485894
Acacia kenneallyi	tree	0.01063164	0.33541363	0.98757	terrestrial	0.000138242	0.9998617	self-supporting	0.000166326	0.9998337	perennial	0.000121389	0.99987864	phanerophyte	0.99773216	0.001190914	0.000311709	0.000354985	0.000410084
Acacia kerryana	shrub	0.028894052	0.98285055	0.17948496	terrestrial	0.000132845	0.9998671	self-supporting	0.000192322	0.99980766	perennial	0.000134865	0.9998652	phanerophyte	0.9494613	0.044722307	0.001405469	0.002152662	0.002258371
Acacia kettlewelliae	tree	0.011276962	0.27593136	0.9904365	terrestrial	0.000136612	0.9998634	self-supporting	0.00019997	0.9998	perennial	0.000121566	0.9998784	phanerophyte	0.9972957	0.00155821	0.00033619	0.000370082	0.000439804
Acacia kimberleyensis	shrub	0.024146331	0.977303	0.25524706	terrestrial	0.00013872	0.99986124	self-supporting	0.00019351	0.99980646	perennial	0.000136175	0.99986386	phanerophyte	0.9865759	0.010500507	0.000785627	0.00100403	0.001133983
Acacia kingiana	shrub	0.017645901	0.9441833	0.5625136	terrestrial	0.000179793	0.9998203	self-supporting	0.000386382	0.9996137	perennial	0.000165751	0.9998342	phanerophyte	0.99344563	0.00463637	0.000564654	0.000598758	0.000754567
Acacia kirkii	tree	0.01281518	0.2808378	0.9904986	terrestrial	0.000313448	0.9996866	self-supporting	0.000496666	0.9995034	perennial	0.000120665	0.99987936	phanerophyte	0.9980094	0.000998009	0.00028551	0.000349736	0.000357234
Acacia koa	tree	0.016588923	0.16130368	0.9932087	terrestrial	0.000199621	0.9998004	self-supporting	0.00023567	0.9997644	perennial	0.000119163	0.9998808	phanerophyte	0.99788684	0.000746876	0.000428335	0.000437829	0.000499979
Acacia koaia	tree	0.013168126	0.22364397	0.9920982	terrestrial	0.000147277	0.99985266	self-supporting	0.000566886	0.9994331	perennial	0.000122114	0.9998779	phanerophyte	0.998221	0.000697038	0.0003387	0.00034744	0.000395806
Acacia kochii	shrub	0.023380421	0.9703378	0.3385087	terrestrial	0.000136926	0.999863	self-supporting	0.000256387	0.99974364	perennial	0.00014222	0.9998578	phanerophyte	0.99352384	0.00467951	0.000522975	0.000597244	0.000676414
Acacia kulnurensis	tree	0.010124006	0.44696468	0.9827284	terrestrial	0.000130953	0.999869	self-supporting	0.000173668	0.9998264	perennial	0.000127316	0.9998727	phanerophyte	0.9961641	0.002455146	0.000427938	0.000426885	0.000525849
Acacia kybeanensis	shrub	0.01648397	0.95947367	0.4939253	terrestrial	0.000133537	0.9998665	self-supporting	0.000220438	0.9997795	perennial	0.000139649	0.9998603	phanerophyte	0.989537	0.007829599	0.000735487	0.000836871	0.0010611
Acacia kydrensis	shrub	0.015747372	0.95363885	0.5367065	terrestrial	0.000134335	0.99986565	self-supporting	0.000223886	0.99977607	perennial	0.000132968	0.99986696	phanerophyte	0.9877521	0.009685927	0.000756394	0.000795812	0.001009664
Acacia laccata	shrub	0.01817352	0.9669643	0.40999582	terrestrial	0.000143344	0.9998566	self-supporting	0.0001853	0.9998147	perennial	0.00013212	0.9998679	phanerophyte	0.99689543	0.001958048	0.000358271	0.000396058	0.000392199
Acacia lacertensis	tree	0.013361741	0.2198238	0.99207497	terrestrial	0.000172381	0.9998276	self-supporting	0.000158035	0.9998419	perennial	0.000118557	0.9998814	phanerophyte	0.9981232	0.000920149	0.000301277	0.000309346	0.000345997
Acacia lachnophylla	shrub	0.030941924	0.9829516	0.1776052	terrestrial	0.00013882	0.9998611	self-supporting	0.000175856	0.9998242	perennial	0.000132641	0.9998673	phanerophyte	0.978448	0.018255375	0.000924885	0.001108995	0.00126282
Acacia laeta	tree	0.013407304	0.23370804	0.9921151	terrestrial	0.000125422	0.9998746	self-supporting	0.00023169	0.9997683	perennial	0.000369747	0.9996302	phanerophyte	0.99790657	0.000999886	0.000345875	0.000352339	0.000395342
Acacia lanceolata	shrub	0.023084097	0.9785619	0.25800964	terrestrial	0.000138961	0.999861	self-supporting	0.00021943	0.9997806	perennial	0.000130345	0.9998696	phanerophyte	0.99207217	0.005950891	0.00057376	0.000609743	0.000793268
Acacia lanei	shrub	0.022702157	0.9761272	0.28290695	terrestrial	0.000147419	0.99985254	self-supporting	0.000217866	0.99978215	perennial	0.000139499	0.9998605	phanerophyte	0.9904908	0.007120779	0.000690781	0.000785637	0.000911973
Acacia lanigera	tree	0.010192935	0.6887615	0.9512251	terrestrial	0.000162986	0.99983704	self-supporting	0.000170121	0.9998299	perennial	0.000126687	0.9998733	phanerophyte	0.9976931	0.001303264	0.000309135	0.0003091	0.000385386
Acacia lanuginophylla	shrub	0.020054042	0.9727548	0.32559076	terrestrial	0.000158854	0.9998411	self-supporting	0.000230012	0.99977	perennial	0.000136528	0.9998635	phanerophyte	0.98665875	0.010539757	0.000861594	0.000911699	0.001028389
Acacia laricina	shrub	0.02226692	0.97670937	0.27642775	terrestrial	0.000125549	0.9998745	self-supporting	0.000209534	0.9997905	perennial	0.00013615	0.99986386	phanerophyte	0.9844973	0.012744447	0.000810387	0.000895431	0.001052356
Acacia lasiocalyx	tree	0.012040522	0.24746598	0.99144286	terrestrial	0.00014547	0.99985456	self-supporting	0.000232716	0.99976724	perennial	0.000124616	0.9998754	phanerophyte	0.99803096	0.000958519	0.000300667	0.00032401	0.000385937
Acacia lasiocarpa	shrub	0.019647667	0.9683524	0.3547685	terrestrial	0.000132401	0.99986756	self-supporting	0.000206208	0.9997938	perennial	0.000141879	0.99985814	phanerophyte	0.9932201	0.004868508	0.000563049	0.000603048	0.000745286
Acacia latescens	tree	0.013819232	0.20221485	0.992508	terrestrial	0.000115675	0.99988437	self-supporting	0.000193757	0.9998062	perennial	0.000120228	0.9998797	phanerophyte	0.99822944	0.000744107	0.000314083	0.000355176	0.000357193
Acacia latifolia	shrub	0.021985283	0.9754852	0.2866303	terrestrial	0.000161379	0.9998386	self-supporting	0.000182124	0.9998179	perennial	0.00014246	0.99985754	phanerophyte	0.9851702	0.011197224	0.000769908	0.001518866	0.001343719
Acacia latior	shrub	0.023524351	0.97760767	0.25079772	terrestrial	0.00013133	0.99986863	self-supporting	0.000198427	0.9998016	perennial	0.000137497	0.99986243	phanerophyte	0.99654895	0.002270876	0.000369761	0.000408454	0.000401991
Acacia latipes	shrub	0.024046866	0.97786057	0.24725644	terrestrial	0.000122049	0.9998779	self-supporting	0.000205638	0.9997944	perennial	0.000135361	0.9998646	phanerophyte	0.98835164	0.00874539	0.000797869	0.001018471	0.001086616
Acacia latisepala	tree	0.014507507	0.48322743	0.97483826	terrestrial	0.000194796	0.9998053	self-supporting	0.000609529	0.9993905	perennial	0.000179381	0.99982065	phanerophyte	0.9942925	0.002907615	0.000647283	0.001036208	0.00111637
Acacia latzii	tree	0.009930843	0.4236829	0.9837943	terrestrial	0.000112256	0.9998877	self-supporting	0.000187498	0.99981254	perennial	0.000123013	0.999877	phanerophyte	0.9977081	0.001228345	0.000316563	0.000351935	0.000395016
Acacia lazaridis	shrub	0.013762707	0.9130367	0.7201519	terrestrial	0.000143264	0.9998567	self-supporting	0.000221536	0.99977845	perennial	0.000132667	0.9998673	phanerophyte	0.9891894	0.008492185	0.000779794	0.000776733	0.000761892
Acacia leeuweniana	tree	0.013759859	0.19588704	0.99263155	terrestrial	0.000140874	0.9998591	self-supporting	0.000170373	0.99982965	perennial	0.000118896	0.99988115	phanerophyte	0.99825066	0.000733232	0.000308525	0.000349215	0.000358187
Acacia legnota	tree	0.010686244	0.3222194	0.98934084	terrestrial	0.000134853	0.9998652	self-supporting	0.000166222	0.9998337	perennial	0.000122388	0.9998776	phanerophyte	0.9977876	0.001146545	0.000311775	0.000360198	0.000393922
Acacia leiocalyx	tree	0.013457389	0.213133	0.9922192	terrestrial	0.000174616	0.9998254	self-supporting	0.000187562	0.9998124	perennial	0.00012509	0.99987495	phanerophyte	0.9980878	0.000927103	0.000315745	0.000334478	0.000334873
Acacia leioderma	shrub	0.018913187	0.9699251	0.3613606	terrestrial	0.00015125	0.9998487	self-supporting	0.000269593	0.9997304	perennial	0.000155742	0.9998442	phanerophyte	0.97796077	0.018078685	0.001409087	0.001356725	0.001194664
Acacia leiophylla	tree	0.012145449	0.25506443	0.9910635	terrestrial	0.000143254	0.9998567	self-supporting	0.000171296	0.9998287	perennial	0.000120186	0.99987984	phanerophyte	0.9979346	0.001001489	0.000300246	0.000351651	0.00041212
Acacia lentiginea	shrub	0.022389567	0.9771755	0.26917705	terrestrial	0.000154413	0.9998455	self-supporting	0.000200418	0.99979955	perennial	0.000136111	0.99986386	phanerophyte	0.9872892	0.009829327	0.000709815	0.001016853	0.001154795
Acacia leprosa	tree	0.009749658	0.6225004	0.9681169	terrestrial	0.00014621	0.99985373	self-supporting	0.000260197	0.9997398	perennial	0.000134592	0.9998654	phanerophyte	0.99733514	0.001556536	0.000344635	0.000344444	0.000419153
Acacia leptalea	shrub	0.020482326	0.97474855	0.290562	terrestrial	0.000168677	0.9998313	self-supporting	0.000313287	0.9996867	perennial	0.000134694	0.9998653	phanerophyte	0.99238414	0.005537204	0.000536978	0.000698288	0.00084335
Acacia leptocarpa	tree	0.011044387	0.3040144	0.9895948	terrestrial	0.000290108	0.9997099	self-supporting	0.000170238	0.99982977	perennial	0.000121807	0.99987817	phanerophyte	0.99806696	0.000928226	0.000299156	0.000341407	0.00036435
Acacia leptoclada	tree	0.013151543	0.5161201	0.97565335	terrestrial	0.000197968	0.99980205	self-supporting	0.000407445	0.9995926	perennial	0.000189031	0.999811	phanerophyte	0.99363685	0.003703428	0.000723337	0.000902835	0.001033469
Acacia leptoloba	tree	0.01037075	0.40150636	0.9854638	terrestrial	0.000158826	0.9998411	self-supporting	0.000187384	0.99981266	perennial	0.000128791	0.99987113	phanerophyte	0.99663913	0.002053339	0.000371239	0.000415583	0.000520619
Acacia leptoneura	shrub	0.018008716	0.9598959	0.46899286	terrestrial	0.000135876	0.9998641	self-supporting	0.000255655	0.99974436	perennial	0.000139652	0.9998603	phanerophyte	0.9918562	0.005972745	0.000614052	0.000753179	0.000803855
Acacia leptopetala	shrub	0.025953362	0.97984856	0.22136876	terrestrial	0.000143861	0.9998561	self-supporting	0.000226966	0.9997731	perennial	0.000138203	0.99986184	phanerophyte	0.98447835	0.01227064	0.000848531	0.001122573	0.001280064
Acacia leptospermoides	shrub	0.02504015	0.9790614	0.2303034	terrestrial	0.000128814	0.99987113	self-supporting	0.000235373	0.9997646	perennial	0.000137809	0.9998622	phanerophyte	0.98244053	0.014261119	0.0009982	0.000991113	0.001309038
Acacia leptostachya	tree	0.011287121	0.28758875	0.99020654	terrestrial	0.000133311	0.9998667	self-supporting	0.000174088	0.9998259	perennial	0.000120779	0.99987924	phanerophyte	0.99762195	0.001330558	0.000315338	0.000337836	0.000394265
Acacia leucoclada	tree	0.01230974	0.2636236	0.99080455	terrestrial	0.000131196	0.99986875	self-supporting	0.000158165	0.9998418	perennial	0.000124568	0.9998754	phanerophyte	0.99786997	0.001113465	0.000328273	0.000348502	0.000339692
Acacia leucolobia	shrub	0.018138906	0.96640086	0.4183154	terrestrial	0.000171486	0.99982846	self-supporting	0.000424822	0.9995752	perennial	0.000139821	0.99986017	phanerophyte	0.9939319	0.003993186	0.000490265	0.000749572	0.000835092
Acacia leucophloea	tree	0.0144769	0.2544879	0.98965913	terrestrial	0.000150446	0.99984956	self-supporting	0.000420219	0.9995797	perennial	0.000135283	0.9998647	phanerophyte	0.9982008	0.000713103	0.000351469	0.000345863	0.000388612
Acacia levata	shrub	0.024813479	0.9770632	0.24355073	terrestrial	0.000139496	0.9998605	self-supporting	0.00021369	0.9997863	perennial	0.000138979	0.999861	phanerophyte	0.98249394	0.01424019	0.000845303	0.000950669	0.001469867
Acacia ligulata	shrub	0.017435646	0.9659265	0.42476192	terrestrial	0.00013225	0.9998677	self-supporting	0.000320076	0.9996799	perennial	0.000145721	0.9998542	phanerophyte	0.99559194	0.002951331	0.00041536	0.000521538	0.000519845
Acacia ligustrina	tree	0.010893127	0.47641766	0.9792645	terrestrial	0.000139397	0.9998605	self-supporting	0.000178735	0.99982125	perennial	0.000123501	0.9998765	phanerophyte	0.9975816	0.001323081	0.000315055	0.00035558	0.000424714
Acacia limbata	shrub	0.016996237	0.9623951	0.4587933	terrestrial	0.000138932	0.999861	self-supporting	0.000192695	0.9998073	perennial	0.000130053	0.99986994	phanerophyte	0.996431	0.002358793	0.00037248	0.000419611	0.000418019
Acacia linarioides	shrub	0.014741283	0.93381023	0.6595168	terrestrial	0.000132396	0.99986756	self-supporting	0.000270556	0.99972945	perennial	0.000133107	0.99986684	phanerophyte	0.9966557	0.002147972	0.000364782	0.00041817	0.00041333
Acacia linearifolia	tree	0.010696594	0.30589035	0.9895376	terrestrial	0.000136187	0.99986374	self-supporting	0.000172013	0.999828	perennial	0.000121264	0.99987876	phanerophyte	0.9980856	0.000893693	0.000312823	0.000347474	0.000360544
Acacia lineata	shrub	0.019801205	0.9558964	0.49238086	terrestrial	0.000125937	0.999874	self-supporting	0.000243729	0.9997563	perennial	0.000236463	0.99976355	phanerophyte	0.96663976	0.026548805	0.00243672	0.001970387	0.002404331
Acacia lineolata	shrub	0.025393229	0.9799809	0.22437309	terrestrial	0.000142522	0.9998574	self-supporting	0.00021911	0.99978095	perennial	0.000133137	0.99986684	phanerophyte	0.98602223	0.011210895	0.000773466	0.000938888	0.001054488
Acacia linifolia	shrub	0.011235075	0.88364804	0.8201511	terrestrial	0.000144136	0.9998559	self-supporting	0.000180618	0.99981946	perennial	0.00013629	0.99986374	phanerophyte	0.9964779	0.002191698	0.000381472	0.000440589	0.000508411
Acacia lirellata	shrub	0.018248975	0.9687482	0.37515613	terrestrial	0.000133482	0.9998665	self-supporting	0.00019336	0.9998067	perennial	0.000140582	0.99985945	phanerophyte	0.99099296	0.006854154	0.00060581	0.000688442	0.000858661
Acacia littorea	shrub	0.020589411	0.96852535	0.37283882	terrestrial	0.000130797	0.9998692	self-supporting	0.000364829	0.9996351	perennial	0.000149298	0.99985063	phanerophyte	0.99060106	0.007102086	0.000613449	0.000758332	0.000925018
Acacia lobulata	shrub	0.021515071	0.9761138	0.2791347	terrestrial	0.000146672	0.99985325	self-supporting	0.000262795	0.9997372	perennial	0.000140021	0.9998599	phanerophyte	0.9960879	0.002560454	0.000375759	0.000473919	0.000501994
Acacia loderi	tree	0.009356434	0.5018185	0.9792196	terrestrial	0.000142592	0.9998574	self-supporting	0.000195788	0.9998042	perennial	0.000128289	0.99987173	phanerophyte	0.99792373	0.001076525	0.000311127	0.000345384	0.000343278
Acacia longifolia	tree	0.012183867	0.2686195	0.9908165	terrestrial	0.000164118	0.99983585	self-supporting	0.000200688	0.9997993	perennial	0.000124792	0.9998752	phanerophyte	0.9981021	0.000869893	0.000310547	0.00033319	0.00038431
Acacia longiphyllodinea	shrub	0.021618554	0.9763306	0.26181376	terrestrial	0.000135635	0.99986434	self-supporting	0.000196166	0.99980384	perennial	0.000139708	0.9998603	phanerophyte	0.99603975	0.002686167	0.000405766	0.000439299	0.000428948
Acacia longispicata	tree	0.01346889	0.214438	0.99230254	terrestrial	0.000136754	0.99986327	self-supporting	0.000164382	0.9998356	perennial	0.000120474	0.9998795	phanerophyte	0.99794394	0.001009765	0.000320128	0.000356685	0.000369449
Acacia longispinea	tree	0.009839747	0.39199975	0.9853057	terrestrial	0.000134685	0.9998653	self-supporting	0.000172286	0.99982774	perennial	0.000122795	0.9998772	phanerophyte	0.9974171	0.001445327	0.00032109	0.000374466	0.00044205
Acacia longissima	tree	0.01143176	0.32669505	0.98846763	terrestrial	0.000182954	0.9998171	self-supporting	0.000186252	0.99981374	perennial	0.00012274	0.9998772	phanerophyte	0.9974595	0.001410696	0.00032175	0.000367374	0.000440656
Acacia loroloba	tree	0.013847698	0.19813894	0.99265265	terrestrial	0.000131241	0.99986875	self-supporting	0.000162029	0.999838	perennial	0.000121558	0.9998784	phanerophyte	0.9980804	0.000914714	0.000315412	0.000363851	0.000325679
Acacia loxophylla	shrub	0.024878	0.9795868	0.22997913	terrestrial	0.00014378	0.99985623	self-supporting	0.000187802	0.9998122	perennial	0.000138441	0.9998616	phanerophyte	0.98545676	0.011730757	0.000833053	0.000967871	0.001011558
Acacia lucasii	tree	0.014561208	0.8344871	0.87537414	terrestrial	0.00022117	0.9997788	self-supporting	0.000617473	0.9993825	perennial	0.000234014	0.99976593	phanerophyte	0.98995847	0.006285451	0.001187494	0.001118285	0.001450321
Acacia lullfitziorum	shrub	0.023961527	0.9764921	0.2644145	terrestrial	0.000141975	0.999858	self-supporting	0.000217976	0.999782	perennial	0.000138315	0.9998617	phanerophyte	0.9610374	0.032860123	0.001448142	0.002127784	0.002526632
Acacia lunata	shrub	0.018113527	0.9659453	0.41227683	terrestrial	0.000133775	0.99986625	self-supporting	0.000231023	0.99976903	perennial	0.000182157	0.9998179	phanerophyte	0.9864933	0.010422844	0.000810618	0.001020816	0.001252585
Acacia luteola	shrub	0.021572113	0.97463566	0.3066969	terrestrial	0.000131819	0.99986815	self-supporting	0.000187048	0.999813	perennial	0.000141665	0.99985826	phanerophyte	0.98611104	0.010732346	0.000854734	0.000978879	0.001323069
Acacia lycopodiifolia	shrub	0.028661601	0.9748487	0.27454418	terrestrial	0.00017202	0.999828	self-supporting	0.000413593	0.9995864	perennial	0.000154251	0.99984574	phanerophyte	0.98284906	0.012948429	0.00088839	0.001448675	0.001865513
Acacia lysiphloia	shrub	0.021080093	0.9737169	0.31803578	terrestrial	0.000164133	0.99983585	self-supporting	0.000233362	0.99976665	perennial	0.000137617	0.9998623	phanerophyte	0.9968767	0.001910145	0.00033363	0.000432052	0.000447407
Acacia mabellae	tree	0.01094226	0.32557932	0.98826116	terrestrial	0.00015283	0.9998472	self-supporting	0.000175868	0.9998241	perennial	0.000123442	0.9998765	phanerophyte	0.99758244	0.00129686	0.000317478	0.000360692	0.000442547
Acacia macdonnellensis	tree	0.00946459	0.6354001	0.9646481	terrestrial	0.000138272	0.9998617	self-supporting	0.000189623	0.9998104	perennial	0.000121041	0.999879	phanerophyte	0.99783486	0.001110983	0.00030164	0.000362795	0.000389729
Acacia mackeyana	shrub	0.028782353	0.98218405	0.19372185	terrestrial	0.000132959	0.9998671	self-supporting	0.000188219	0.9998118	perennial	0.000143018	0.99985695	phanerophyte	0.9667321	0.028400715	0.001352387	0.001596976	0.00191784
Acacia macnuttiana	shrub	0.011994239	0.91585857	0.73675865	terrestrial	0.000111082	0.9998889	self-supporting	0.000290753	0.9997092	perennial	0.000143845	0.9998561	phanerophyte	0.9916231	0.005944458	0.000594624	0.000756324	0.001081501
Acacia maconochieana	tree	0.010542095	0.3322465	0.98866385	terrestrial	0.000170824	0.9998292	self-supporting	0.000166881	0.9998331	perennial	0.00012136	0.99987864	phanerophyte	0.99785393	0.001075428	0.000309833	0.000370269	0.000390428
Acacia macracantha	tree	0.018899588	0.20938082	0.99055827	terrestrial	0.000145164	0.9998548	self-supporting	0.000372169	0.9996278	perennial	0.000149568	0.9998504	phanerophyte	0.99830186	0.000596117	0.000363846	0.000344552	0.000393644
Acacia macradenia	tree	0.011074076	0.38391945	0.9861326	terrestrial	0.000178805	0.99982125	self-supporting	0.00039148	0.9996086	perennial	0.000141887	0.99985814	phanerophyte	0.99601495	0.002334122	0.000436202	0.000539499	0.000675278
Acacia maidenii	tree	0.013974115	0.21245705	0.9923149	terrestrial	0.000238612	0.9997614	self-supporting	0.000285482	0.99971455	perennial	0.000128367	0.9998716	phanerophyte	0.9983473	0.000662797	0.00031849	0.000317114	0.000354297
Acacia maitlandii	tree	0.010603385	0.5220671	0.9780426	terrestrial	0.000125415	0.9998746	self-supporting	0.00018452	0.9998155	perennial	0.000487845	0.9995122	phanerophyte	0.9969001	0.001809042	0.000415126	0.000394984	0.000480762
Acacia mangium	tree	0.014379111	0.19640428	0.9926247	terrestrial	0.000239534	0.99976045	self-supporting	0.000330135	0.9996699	perennial	0.00012509	0.99987495	phanerophyte	0.998295	0.000722137	0.000302176	0.000313007	0.000367723
Acacia manipularis	shrub	0.02259246	0.9772134	0.26852104	terrestrial	0.000153128	0.9998468	self-supporting	0.000193724	0.99980634	perennial	0.000135776	0.9998642	phanerophyte	0.99217826	0.005918987	0.000564993	0.00064252	0.000695385
Acacia manubensis	tree	0.017849015	0.16960542	0.99254894	terrestrial	0.000141311	0.9998586	self-supporting	0.000668641	0.99933136	perennial	0.000130256	0.9998697	phanerophyte	0.99798113	0.000867841	0.000356823	0.000352383	0.000441869
Acacia maranoensis	tree	0.013127812	0.24487433	0.99168843	terrestrial	0.000142392	0.99985754	self-supporting	0.000166228	0.9998337	perennial	0.000121274	0.99987876	phanerophyte	0.9980445	0.000981227	0.000303732	0.00033328	0.000337301
Acacia mariae	shrub	0.011313828	0.89446235	0.8026787	terrestrial	0.000148641	0.99985135	self-supporting	0.000185199	0.9998148	perennial	0.000140763	0.9998592	phanerophyte	0.9968099	0.002009323	0.000373177	0.000409194	0.000398423
Acacia marramamba	tree	0.010684329	0.3268548	0.988422	terrestrial	0.000174423	0.99982566	self-supporting	0.000169343	0.9998306	perennial	0.00011894	0.999881	phanerophyte	0.99809307	0.000926117	0.000304456	0.000336585	0.000339671
Acacia masliniana	shrub	0.0155417	0.96317136	0.45827296	terrestrial	0.000167559	0.9998324	self-supporting	0.000231356	0.9997687	perennial	0.000134356	0.99986565	phanerophyte	0.9951192	0.003350711	0.000461612	0.000518059	0.00055048
Acacia mathuataensis	tree	0.017035037	0.17532495	0.99249554	terrestrial	0.000141151	0.99985886	self-supporting	0.002826351	0.99717367	perennial	0.000152121	0.9998479	phanerophyte	0.9965035	0.001642369	0.000457835	0.000505726	0.000890574
Acacia matthewii	tree	0.012708748	0.5224031	0.97492164	terrestrial	0.000262881	0.9997371	self-supporting	0.000563928	0.9994361	perennial	0.000264348	0.99973565	phanerophyte	0.99440444	0.003100162	0.000731501	0.000827454	0.000936448
Acacia maxwellii	shrub	0.027398793	0.98097104	0.2164459	terrestrial	0.000144652	0.9998553	self-supporting	0.000179178	0.9998209	perennial	0.00014132	0.9998586	phanerophyte	0.98271	0.014259175	0.000884566	0.001040915	0.001105358
Acacia mearnsii	tree	0.009957593	0.49737373	0.98066944	terrestrial	0.000138413	0.9998616	self-supporting	0.000193244	0.9998068	perennial	0.00011987	0.9998801	phanerophyte	0.9982173	0.00077034	0.000288497	0.000340045	0.000383765
Acacia megacephala	shrub	0.02828378	0.9825546	0.1818229	terrestrial	0.000150828	0.9998492	self-supporting	0.000180824	0.9998192	perennial	0.000140897	0.9998591	phanerophyte	0.9850655	0.011796954	0.000911054	0.000953952	0.001272608
Acacia megalantha	shrub	0.013089621	0.9212406	0.7134602	terrestrial	0.000148781	0.9998512	self-supporting	0.000192313	0.99980766	perennial	0.000140623	0.99985933	phanerophyte	0.9955598	0.002942667	0.000409376	0.000527863	0.000560327
Acacia meiantha	tree	0.00973764	0.5700045	0.970168	terrestrial	0.00012971	0.9998703	self-supporting	0.003871298	0.9961287	perennial	0.000140536	0.99985945	phanerophyte	0.996318	0.0023422	0.000401006	0.000453942	0.000484897
Acacia meiosperma	tree	0.01327846	0.21838163	0.99202466	terrestrial	0.000134926	0.99986506	self-supporting	0.000168984	0.99983096	perennial	0.000124417	0.99987555	phanerophyte	0.9979862	0.000989823	0.000301609	0.000341978	0.000380398
Acacia meisneri	shrub	0.020395307	0.9749383	0.30613285	terrestrial	0.000148456	0.99985147	self-supporting	0.000221007	0.99977905	perennial	0.000145038	0.9998549	phanerophyte	0.98261976	0.013870511	0.000919646	0.001244598	0.001345536
Acacia melanoxylon	tree	0.013967585	0.20704491	0.9925067	terrestrial	0.000142187	0.9998578	self-supporting	0.000167655	0.9998323	perennial	0.000120809	0.9998791	phanerophyte	0.9982937	0.000701747	0.000315392	0.0003402	0.000348895
Acacia melleodora	shrub	0.014440712	0.9413688	0.6275929	terrestrial	0.000184962	0.99981505	self-supporting	0.000622807	0.9993772	perennial	0.000139129	0.9998609	phanerophyte	0.99509925	0.00343761	0.000446566	0.000461196	0.000555276
Acacia mellifera	tree	0.011563904	0.32532936	0.9883845	terrestrial	0.000188983	0.999811	self-supporting	0.000557834	0.99944216	perennial	0.000120783	0.99987924	phanerophyte	0.9982248	0.000716408	0.000331912	0.000338012	0.000388991
Acacia melvillei	tree	0.011652891	0.27709696	0.9906393	terrestrial	0.000143558	0.9998565	self-supporting	0.000171043	0.99982893	perennial	0.000119127	0.9998809	phanerophyte	0.99770665	0.001250674	0.000310893	0.000342445	0.000389331
Acacia menzelii	shrub	0.019566229	0.9632554	0.43265465	terrestrial	0.000163784	0.9998362	self-supporting	0.000330671	0.9996693	perennial	0.00013024	0.9998697	phanerophyte	0.98739874	0.009886387	0.000862188	0.000829986	0.001022765
Acacia merinthophora	tree	0.01005479	0.4220968	0.9834946	terrestrial	0.000154968	0.999845	self-supporting	0.000220258	0.99977976	perennial	0.000128844	0.99987113	phanerophyte	0.9967456	0.00199784	0.000339079	0.000414228	0.000503233
Acacia merrallii	shrub	0.019980123	0.96899295	0.38471058	terrestrial	0.000139791	0.99986017	self-supporting	0.000202296	0.99979776	perennial	0.000137901	0.9998621	phanerophyte	0.98873967	0.008800702	0.000691565	0.000810367	0.000957741
Acacia merrickiae	shrub	0.01576211	0.957209	0.5112189	terrestrial	0.000121265	0.99987876	self-supporting	0.000213124	0.9997869	perennial	0.00014157	0.9998584	phanerophyte	0.9905193	0.007143453	0.000628206	0.000754947	0.000954093
Acacia microbotrya	tree	0.01003531	0.3477233	0.98821044	terrestrial	0.000133285	0.9998667	self-supporting	0.000178068	0.99982196	perennial	0.000124655	0.9998753	phanerophyte	0.9980641	0.000958999	0.000292305	0.00032894	0.000355636
Acacia microcalyx	shrub	0.02733218	0.9812077	0.20631067	terrestrial	0.000141731	0.99985826	self-supporting	0.000217632	0.9997824	perennial	0.000136767	0.99986327	phanerophyte	0.980703	0.016009398	0.001020721	0.001058472	0.00120842
Acacia microcarpa	shrub	0.016703324	0.96255577	0.46867198	terrestrial	0.000135966	0.999864	self-supporting	0.000223975	0.99977607	perennial	0.000130046	0.99986994	phanerophyte	0.9966023	0.00221388	0.000374107	0.000405944	0.000403751
Acacia microcybe	tree	0.012438584	0.24386738	0.9916591	terrestrial	0.000165497	0.9998344	self-supporting	0.000195308	0.9998047	perennial	0.000129293	0.99987066	phanerophyte	0.99735236	0.001527768	0.00032809	0.000405666	0.000386104
Acacia microneura	shrub	0.020987561	0.97619456	0.28348124	terrestrial	0.000164776	0.99983525	self-supporting	0.000217393	0.9997826	perennial	0.00013816	0.99986184	phanerophyte	0.9904288	0.007334893	0.000657878	0.000757678	0.000820763
Acacia microsperma	tree	0.012837647	0.23519926	0.99178934	terrestrial	0.000137696	0.9998623	self-supporting	0.0001953	0.9998047	perennial	0.000121892	0.99987805	phanerophyte	0.9970812	0.001758634	0.000344365	0.000381571	0.000434174
Acacia mimica	shrub	0.023131102	0.97807515	0.25652707	terrestrial	0.000140407	0.9998596	self-supporting	0.000193102	0.99980694	perennial	0.000139787	0.99986017	phanerophyte	0.9705394	0.024510555	0.001387588	0.00157981	0.001982634
Acacia mimula	tree	0.014250551	0.20421125	0.99226165	terrestrial	0.000176809	0.9998233	self-supporting	0.000183938	0.9998161	perennial	0.000122381	0.9998776	phanerophyte	0.9981749	0.00074572	0.000315182	0.000390182	0.000373954
Acacia minutifolia	shrub	0.019122817	0.9718016	0.35549286	terrestrial	0.000157087	0.9998429	self-supporting	0.000226407	0.99977356	perennial	0.000144665	0.9998553	phanerophyte	0.9965699	0.002140087	0.000374897	0.000456807	0.000458362
Acacia minyura	tree	0.010769632	0.3250996	0.98836786	terrestrial	0.000163107	0.9998369	self-supporting	0.000207604	0.9997924	perennial	0.000126386	0.99987364	phanerophyte	0.9976888	0.00125329	0.000310656	0.000347672	0.000399636
Acacia mitchellii	shrub	0.023139281	0.9723489	0.34139585	terrestrial	0.000170383	0.99982953	self-supporting	0.000366232	0.9996338	perennial	0.000186654	0.9998134	phanerophyte	0.9869802	0.010130781	0.000790299	0.0008581	0.001240686
Acacia mitodes	shrub	0.05390358	0.9563713	0.30106068	terrestrial	0.000195081	0.9998049	self-supporting	0.000684735	0.99931526	perennial	0.000162155	0.9998379	phanerophyte	0.9808005	0.013580287	0.00104255	0.001920797	0.002655885
Acacia modesta	tree	0.014038657	0.21606487	0.9921502	terrestrial	0.000138409	0.9998616	self-supporting	0.000391152	0.9996088	perennial	0.000364032	0.99963593	phanerophyte	0.99778855	0.00090723	0.000430333	0.00040156	0.000472305
Acacia moggii	tree	0.026761815	0.1861646	0.98743117	terrestrial	0.000156217	0.9998437	self-supporting	0.019174244	0.9808257	perennial	0.000369235	0.9996307	phanerophyte	0.98352456	0.007964449	0.002011015	0.002403698	0.004096321
Acacia moirii	shrub	0.0457812	0.9761367	0.17821255	terrestrial	0.000145122	0.9998548	self-supporting	0.000260908	0.9997391	perennial	0.000161188	0.9998388	phanerophyte	0.9269691	0.06391096	0.003152086	0.002763203	0.003204553
Acacia mollifolia	tree	0.009968274	0.3816234	0.98629457	terrestrial	0.000136797	0.99986315	self-supporting	0.00015952	0.9998405	perennial	0.000121193	0.99987876	phanerophyte	0.9979201	0.001085945	0.000314464	0.00033674	0.000342748
Acacia montana	shrub	0.016765466	0.8857815	0.7949877	terrestrial	0.000220108	0.9997799	self-supporting	0.000635427	0.99936455	perennial	0.000201883	0.9997981	phanerophyte	0.9925938	0.004979346	0.000724441	0.000773742	0.000928787
Acacia monticola	tree	0.00956167	0.51027834	0.9789271	terrestrial	0.000115233	0.9998847	self-supporting	0.000206541	0.99979347	perennial	0.000128591	0.9998714	phanerophyte	0.99788505	0.001087718	0.000303419	0.000348494	0.000375212
Acacia montis-usti	tree	0.022959739	0.25099707	0.98553944	terrestrial	0.000135038	0.99986494	self-supporting	0.007964813	0.9920352	perennial	0.000217411	0.9997826	phanerophyte	0.99129677	0.004021168	0.000936431	0.001832417	0.00191335
Acacia mooreana	shrub	0.028965678	0.9820373	0.18854074	terrestrial	0.000144919	0.99985504	self-supporting	0.000207723	0.9997923	perennial	0.000134782	0.9998652	phanerophyte	0.9911705	0.006789747	0.000595872	0.000685917	0.000757949
Acacia mountfordiae	tree	0.011411532	0.2736964	0.99089265	terrestrial	0.000136023	0.999864	self-supporting	0.000171472	0.99982846	perennial	0.000121169	0.99987876	phanerophyte	0.9980692	0.000967935	0.000292727	0.000323958	0.000346281
Acacia mucronata	tree	0.010291156	0.40174922	0.98614895	terrestrial	0.000187469	0.99981254	self-supporting	0.000295881	0.99970406	perennial	0.000125725	0.99987423	phanerophyte	0.99796355	0.000984415	0.000335272	0.000339851	0.000376892
Acacia muelleriana	tree	0.010309619	0.33933786	0.98837715	terrestrial	0.000143291	0.9998567	self-supporting	0.000160875	0.99983907	perennial	0.000123998	0.999876	phanerophyte	0.9978588	0.001134503	0.000309478	0.000339857	0.000357341
Acacia mulganeura	tree	0.009727079	0.5538707	0.9738473	terrestrial	0.000126931	0.99987304	self-supporting	0.000196017	0.99980396	perennial	0.000122836	0.9998771	phanerophyte	0.9972378	0.001626216	0.00031349	0.00038381	0.000438717
Acacia multisiliqua	tree	0.011184384	0.34168696	0.9881048	terrestrial	0.000145351	0.9998547	self-supporting	0.000162882	0.99983704	perennial	0.000122129	0.9998778	phanerophyte	0.99766564	0.001279679	0.000300768	0.000342501	0.000411391
Acacia multispicata	shrub	0.021076845	0.9762466	0.29622954	terrestrial	0.000128755	0.99987125	self-supporting	0.000224431	0.9997756	perennial	0.000133633	0.99986637	phanerophyte	0.9869157	0.010489964	0.000777974	0.000793501	0.001022685
Acacia multistipulosa	tree	0.013102163	0.22158691	0.9922104	terrestrial	0.00013657	0.9998634	self-supporting	0.000166989	0.999833	perennial	0.000118645	0.9998814	phanerophyte	0.99809474	0.000895014	0.000308414	0.000356527	0.000345442
Acacia muriculata	shrub	0.016446102	0.96488315	0.4432106	terrestrial	0.000130977	0.999869	self-supporting	0.000219402	0.9997806	perennial	0.000144545	0.9998554	phanerophyte	0.9840052	0.012944857	0.000839026	0.001026593	0.00118429
Acacia murrayana	tree	0.011384988	0.2947256	0.99014294	terrestrial	0.000138598	0.99986136	self-supporting	0.000166388	0.9998336	perennial	0.000119385	0.99988055	phanerophyte	0.99797505	0.001047161	0.000295692	0.000325079	0.000357176
Acacia mutabilis	shrub	0.020711474	0.97531575	0.30010453	terrestrial	0.000135502	0.99986446	self-supporting	0.000281322	0.9997186	perennial	0.000134948	0.99986506	phanerophyte	0.97487056	0.021002581	0.0012793	0.001271509	0.001576073
Acacia myrtifolia	shrub	0.01661811	0.9578301	0.4882103	terrestrial	0.000160097	0.9998399	self-supporting	0.000222312	0.99977773	perennial	0.000132604	0.9998673	phanerophyte	0.996418	0.002308339	0.000369503	0.000435598	0.000468605
Acacia nanodealbata	tree	0.012758449	0.5399208	0.97273874	terrestrial	0.000208375	0.9997917	self-supporting	0.000374938	0.9996251	perennial	0.000232731	0.99976724	phanerophyte	0.98353565	0.010759142	0.001347577	0.00170785	0.002649745
Acacia nanopravissima	shrub	0.016464686	0.94347024	0.57515335	terrestrial	0.000170584	0.9998294	self-supporting	0.000262142	0.9997378	perennial	0.000140398	0.9998596	phanerophyte	0.9861892	0.010743749	0.000906644	0.001108339	0.001052085
Acacia nematophylla	shrub	0.021464571	0.9733199	0.32805943	terrestrial	0.000151141	0.99984884	self-supporting	0.000296461	0.99970347	perennial	0.000136645	0.9998634	phanerophyte	0.9847381	0.011925171	0.000871221	0.001057183	0.001408262
Acacia neriifolia	tree	0.012920923	0.23652402	0.991597	terrestrial	0.00015239	0.99984753	self-supporting	0.000168372	0.99983156	perennial	0.000120406	0.9998796	phanerophyte	0.9978242	0.001125018	0.000295996	0.000348209	0.000406642
Acacia nervosa	shrub	0.024289029	0.97761416	0.2638252	terrestrial	0.000150765	0.9998492	self-supporting	0.000383151	0.99961686	perennial	0.000149282	0.99985075	phanerophyte	0.9871048	0.010202256	0.000740456	0.000843939	0.001108496
Acacia neurocarpa	tree	0.01053478	0.31917733	0.989122	terrestrial	0.000140544	0.99985945	self-supporting	0.000184355	0.99981564	perennial	0.000122092	0.9998779	phanerophyte	0.99735415	0.001537811	0.000314311	0.000362894	0.000430819
Acacia neurophylla	tree	0.009858073	0.4497311	0.98220706	terrestrial	0.000140054	0.9998599	self-supporting	0.000172795	0.9998272	perennial	0.000123224	0.99987674	phanerophyte	0.9967217	0.002006715	0.000343846	0.0004349	0.000492819
Acacia newbeyi	shrub	0.028495567	0.9824111	0.18093182	terrestrial	0.000134467	0.99986553	self-supporting	0.000178243	0.99982184	perennial	0.000147733	0.9998523	phanerophyte	0.9894884	0.007912518	0.000694148	0.000819279	0.001085503
Acacia newmanii	shrub	0.020798428	0.9748981	0.31171566	terrestrial	0.000158051	0.9998419	self-supporting	0.000190224	0.9998098	perennial	0.000140428	0.9998596	phanerophyte	0.9961701	0.002447159	0.000431115	0.000517543	0.000434174
Acacia nigrescens	tree	0.013419944	0.24708806	0.99069136	terrestrial	0.000212589	0.9997874	self-supporting	0.00024812	0.99975187	perennial	0.000118587	0.9998814	phanerophyte	0.9982515	0.00065124	0.000337319	0.000363842	0.00039608
Acacia nigricans	shrub	0.023118941	0.9763907	0.26159844	terrestrial	0.000159055	0.999841	self-supporting	0.00016829	0.9998317	perennial	0.000144944	0.99985504	phanerophyte	0.9864391	0.010631593	0.00087269	0.000958356	0.001098342
Acacia nigripilosa	shrub	0.019579511	0.97340155	0.32396248	terrestrial	0.000150987	0.99984896	self-supporting	0.000212855	0.99978715	perennial	0.000135217	0.9998648	phanerophyte	0.9902976	0.007415426	0.000656404	0.000713643	0.00091693
Acacia nilotica	tree	0.014767553	0.21660602	0.99199545	terrestrial	0.000124001	0.999876	self-supporting	0.00028717	0.99971277	perennial	0.00013863	0.99986136	phanerophyte	0.99814737	0.000751435	0.000329052	0.000354121	0.000418089
Acacia nitidula	shrub	0.02551597	0.9806337	0.21780713	terrestrial	0.0001515	0.9998485	self-supporting	0.000186081	0.999814	perennial	0.000136632	0.9998634	phanerophyte	0.9889748	0.008463777	0.000742476	0.00088316	0.000935696
Acacia nivea	shrub	0.028430177	0.98202837	0.18795031	terrestrial	0.000126782	0.99987316	self-supporting	0.000183481	0.9998166	perennial	0.000141718	0.99985826	phanerophyte	0.9801805	0.016322868	0.000898265	0.001150679	0.001447643
Acacia nodiflora	shrub	0.03166452	0.9826135	0.16485207	terrestrial	0.000135241	0.9998647	self-supporting	0.000205923	0.99979407	perennial	0.000141446	0.9998585	phanerophyte	0.9807099	0.015470473	0.001038679	0.001243151	0.001537988
Acacia notabilis	shrub	0.010826677	0.87081033	0.8407337	terrestrial	0.00013867	0.99986136	self-supporting	0.000168931	0.9998311	perennial	0.000136095	0.99986386	phanerophyte	0.99688053	0.001840046	0.000363361	0.000451363	0.000464626
Acacia nova-anglica	shrub	0.012624123	0.9125703	0.7571799	terrestrial	0.000127839	0.9998721	self-supporting	0.00021803	0.999782	perennial	0.00013262	0.9998673	phanerophyte	0.9973137	0.00158561	0.000346388	0.000384678	0.000369519
Acacia nuperrima	shrub	0.017440205	0.9623127	0.46066839	terrestrial	0.00014777	0.9998522	self-supporting	0.000192084	0.9998079	perennial	0.000139424	0.9998605	phanerophyte	0.9944547	0.003960808	0.000469789	0.000548459	0.000566259
Acacia nyssophylla	shrub	0.018256102	0.9613494	0.47047153	terrestrial	0.000135754	0.9998642	self-supporting	0.000316605	0.9996834	perennial	0.00014143	0.9998585	phanerophyte	0.990686	0.007070532	0.000685765	0.000707252	0.000850357
Acacia obesa	shrub	0.026727412	0.9819594	0.19564407	terrestrial	0.000151488	0.9998485	self-supporting	0.00019345	0.9998066	perennial	0.000132187	0.9998678	phanerophyte	0.97916436	0.017129572	0.000964712	0.001292241	0.001448994
Acacia obliquinervia	tree	0.011976662	0.25630337	0.9911664	terrestrial	0.00013986	0.99986017	self-supporting	0.000165595	0.9998344	perennial	0.000120082	0.99987996	phanerophyte	0.99778926	0.001195707	0.000309604	0.000331158	0.000374252
Acacia obovata	shrub	0.028442567	0.9826087	0.1878716	terrestrial	0.000133784	0.99986625	self-supporting	0.000275881	0.9997241	perennial	0.0001454	0.99985456	phanerophyte	0.9864608	0.010925942	0.000814475	0.000817262	0.000981596
Acacia obtecta	shrub	0.015066159	0.9588688	0.50289273	terrestrial	0.00014062	0.99985933	self-supporting	0.000199677	0.9998004	perennial	0.000137773	0.9998622	phanerophyte	0.99096584	0.006641564	0.000622255	0.000791836	0.000978629
Acacia obtusata	tree	0.009654566	0.5696474	0.9725116	terrestrial	0.000155613	0.9998443	self-supporting	0.000231307	0.9997687	perennial	0.000123056	0.999877	phanerophyte	0.9969896	0.001855762	0.000340522	0.00036372	0.000450412
Acacia obtusifolia	tree	0.011052322	0.35101664	0.98790866	terrestrial	0.000123322	0.9998766	self-supporting	0.000200603	0.99979943	perennial	0.000641922	0.9993581	phanerophyte	0.9974101	0.00138375	0.000385702	0.00037438	0.000446053
Acacia ochracea	tree	0.030097114	0.20047495	0.98534274	terrestrial	0.00014546	0.99985456	self-supporting	0.013930379	0.9860697	perennial	0.000318698	0.99968135	phanerophyte	0.98254055	0.009208858	0.001820565	0.002541729	0.003888394
Acacia octonervia	shrub	0.02102346	0.97525054	0.30406675	terrestrial	0.000148247	0.9998517	self-supporting	0.00018583	0.9998142	perennial	0.000141057	0.999859	phanerophyte	0.98891526	0.008598181	0.000676252	0.000854032	0.000956442
Acacia oerfota	tree	0.017448232	0.32562342	0.9849984	terrestrial	0.000128537	0.9998715	self-supporting	0.001199782	0.99880016	perennial	0.000997868	0.99900216	phanerophyte	0.9965737	0.001718387	0.000566652	0.000493042	0.000648277
Acacia oldfieldii	shrub	0.022859618	0.97794855	0.25923103	terrestrial	0.000130857	0.9998691	self-supporting	0.000218682	0.9997813	perennial	0.00014142	0.9998586	phanerophyte	0.984916	0.01219455	0.000814037	0.000921295	0.00115417
Acacia olgana	tree	0.012107377	0.253303	0.99110866	terrestrial	0.000181389	0.9998186	self-supporting	0.000170398	0.99982953	perennial	0.000124372	0.99987566	phanerophyte	0.9980028	0.000893519	0.000327777	0.000394327	0.000381683
Acacia oligoneura	shrub	0.017904345	0.9624983	0.44536516	terrestrial	0.000138716	0.99986124	self-supporting	0.000231906	0.9997681	perennial	0.000139593	0.9998604	phanerophyte	0.99209374	0.005911387	0.000593713	0.000664965	0.000736227
Acacia olsenii	tree	0.014007439	0.53504336	0.97188073	terrestrial	0.00024481	0.9997552	self-supporting	0.000595994	0.99940395	perennial	0.00021761	0.9997824	phanerophyte	0.99255025	0.004160495	0.000836132	0.001308479	0.001144519
Acacia ommatosperma	tree	0.010601714	0.8008186	0.9159418	terrestrial	0.000142939	0.99985707	self-supporting	0.000294403	0.9997056	perennial	0.000124079	0.9998759	phanerophyte	0.99643046	0.002159767	0.000377587	0.00045664	0.000575638
Acacia oncinocarpa	tree	0.012089789	0.24944554	0.9913523	terrestrial	0.000138358	0.9998616	self-supporting	0.00016591	0.99983406	perennial	0.000119909	0.9998801	phanerophyte	0.9980513	0.000951849	0.000297469	0.000344701	0.000354806
Acacia oncinophylla	shrub	0.013567567	0.9295427	0.6847808	terrestrial	0.000137633	0.9998623	self-supporting	0.000242253	0.9997577	perennial	0.000138263	0.9998617	phanerophyte	0.9944898	0.003902358	0.000447705	0.00056455	0.00059558
Acacia ophiolithica	shrub	0.016879212	0.9638408	0.44657332	terrestrial	0.00015745	0.9998425	self-supporting	0.000236563	0.9997634	perennial	0.00013462	0.9998654	phanerophyte	0.9909972	0.006829369	0.000627458	0.000714862	0.000831148
Acacia oraria	tree	0.013286253	0.22495684	0.9921078	terrestrial	0.000187347	0.99981266	self-supporting	0.00020527	0.9997948	perennial	0.000123206	0.99987674	phanerophyte	0.9980027	0.001028387	0.000294051	0.000323403	0.000351473
Acacia orbifolia	shrub	0.030786322	0.9827953	0.16779795	terrestrial	0.000138612	0.99986136	self-supporting	0.000207711	0.9997923	perennial	0.000140306	0.9998597	phanerophyte	0.9768272	0.019251283	0.000933887	0.001375733	0.001612013
Acacia origena	tree	0.027058186	0.19031638	0.9862736	terrestrial	0.000151047	0.99984896	self-supporting	0.002564689	0.9974354	perennial	0.001001154	0.9989988	phanerophyte	0.9233878	0.034843504	0.005502465	0.007997332	0.028268877
Acacia orites	tree	0.011615824	0.31438002	0.98901385	terrestrial	0.000171173	0.9998288	self-supporting	0.000224429	0.9997756	perennial	0.000118443	0.9998815	phanerophyte	0.9976012	0.001338522	0.00033018	0.000335843	0.000394312
Acacia orthocarpa	tree	0.009613401	0.49137774	0.9808425	terrestrial	0.000193529	0.99980646	self-supporting	0.000195623	0.99980444	perennial	0.000121822	0.99987817	phanerophyte	0.9980774	0.000950138	0.000293075	0.000317524	0.000361783
Acacia orthotricha	shrub	0.033213966	0.97201204	0.27442172	terrestrial	0.000173908	0.99982613	self-supporting	0.000364956	0.999635	perennial	0.000153087	0.99984694	phanerophyte	0.9916232	0.005747432	0.000615655	0.00102002	0.000993704
Acacia oshanesii	tree	0.010395537	0.3613186	0.98730403	terrestrial	0.000131147	0.99986887	self-supporting	0.000159279	0.99984074	perennial	0.000127325	0.9998727	phanerophyte	0.9977145	0.001182799	0.000341332	0.000380268	0.000381065
Acacia oswaldii	tree	0.010649948	0.35836622	0.9874477	terrestrial	0.000141822	0.99985814	self-supporting	0.000168246	0.9998317	perennial	0.000125415	0.9998746	phanerophyte	0.9973928	0.001491323	0.000322475	0.000366143	0.000427348
Acacia oxycedrus	shrub	0.026217792	0.9660939	0.3611657	terrestrial	0.000161724	0.99983823	self-supporting	0.000277439	0.99972254	perennial	0.000148963	0.999851	phanerophyte	0.9901856	0.007251614	0.000640324	0.00079026	0.001132172
Acacia oxyclada	shrub	0.021747893	0.9770225	0.27478597	terrestrial	0.000130242	0.9998697	self-supporting	0.0002108	0.9997892	perennial	0.000139588	0.9998604	phanerophyte	0.98472047	0.012363404	0.000796039	0.000944748	0.001175427
Acacia pachyacra	tree	0.010528674	0.33077455	0.9884743	terrestrial	0.000151528	0.9998485	self-supporting	0.000243439	0.9997565	perennial	0.000123368	0.9998766	phanerophyte	0.9980209	0.001005316	0.000299115	0.000331534	0.000343172
Acacia pachycarpa	tree	0.008718577	0.6602938	0.9618194	terrestrial	0.000156944	0.999843	self-supporting	0.000191926	0.99980813	perennial	0.000121186	0.99987876	phanerophyte	0.99801683	0.001009018	0.000304414	0.000323603	0.000346062
Acacia pachyphylla	shrub	0.029196944	0.9828735	0.17813903	terrestrial	0.000129009	0.999871	self-supporting	0.000222978	0.999777	perennial	0.000138311	0.9998617	phanerophyte	0.9856318	0.011551915	0.000900028	0.000868344	0.001047948
Acacia pachypoda	shrub	0.01700741	0.9686618	0.3988314	terrestrial	0.000133984	0.999866	self-supporting	0.000215229	0.99978477	perennial	0.00013692	0.999863	phanerophyte	0.9949399	0.003463974	0.000415249	0.000579904	0.000600989
Acacia palustris	tree	0.010023824	0.38250414	0.98594993	terrestrial	0.000149222	0.99985075	self-supporting	0.00025015	0.99974984	perennial	0.000130712	0.9998692	phanerophyte	0.9974578	0.00137404	0.000340694	0.000378631	0.000448922
Acacia papulosa	shrub	0.022857856	0.97849065	0.25212592	terrestrial	0.000139924	0.99986005	self-supporting	0.000216678	0.99978334	perennial	0.000138699	0.99986124	phanerophyte	0.9919661	0.005952855	0.00059489	0.000691458	0.000794597
Acacia papyrocarpa	tree	0.011100976	0.29289147	0.99032253	terrestrial	0.000108846	0.99989116	self-supporting	0.000162131	0.9998379	perennial	0.0001198	0.9998802	phanerophyte	0.9982285	0.00081152	0.000277203	0.000330577	0.00035229
Acacia paradoxa	tree	0.012340465	0.8325701	0.8784256	terrestrial	0.000128908	0.99987113	self-supporting	0.000196221	0.99980384	perennial	0.000149315	0.99985063	phanerophyte	0.9967601	0.001875353	0.000366638	0.000434244	0.000563604
Acacia paraneura	tree	0.011714458	0.27365166	0.9906256	terrestrial	0.000152125	0.9998479	self-supporting	0.000193409	0.9998066	perennial	0.00012262	0.99987733	phanerophyte	0.9981781	0.000842941	0.000300146	0.00033618	0.000342726
Acacia parramattensis	tree	0.010096561	0.36548674	0.98729604	terrestrial	0.000110125	0.99988985	self-supporting	0.000178564	0.9998215	perennial	0.000120931	0.999879	phanerophyte	0.9982551	0.000778493	0.000297583	0.000314337	0.000354563
Acacia parvipinnula	tree	0.010216121	0.37398815	0.9863267	terrestrial	0.000138384	0.9998616	self-supporting	0.000162082	0.9998379	perennial	0.000122761	0.9998772	phanerophyte	0.997727	0.001242202	0.000314368	0.00033569	0.000380868
Acacia pataczekii	tree	0.010163612	0.6622242	0.9600916	terrestrial	0.000167976	0.99983203	self-supporting	0.000225971	0.99977404	perennial	0.000121238	0.99987876	phanerophyte	0.9975848	0.001349406	0.00034413	0.00035243	0.000369084
Acacia patagiata	shrub	0.016955042	0.9653184	0.4285812	terrestrial	0.000143948	0.999856	self-supporting	0.000195617	0.99980444	perennial	0.000138804	0.9998611	phanerophyte	0.9804103	0.016150586	0.001066827	0.001046748	0.001325597
Acacia paula	shrub	0.0212339	0.9623697	0.42616668	terrestrial	0.000140042	0.9998599	self-supporting	0.000348611	0.99965143	perennial	0.000134469	0.99986553	chamaephyte	0.23568599	0.68952405	0.011838295	0.054190077	0.008761629
Acacia pedleyi	tree	0.012765761	0.22158287	0.9922071	terrestrial	0.000158383	0.9998416	self-supporting	0.000159723	0.99984026	perennial	0.000117917	0.9998821	phanerophyte	0.99808204	0.00092019	0.000315343	0.000339873	0.000342604
Acacia pellita	tree	0.012366843	0.25057992	0.9913933	terrestrial	0.00016733	0.99983263	self-supporting	0.000165995	0.99983394	perennial	0.000121377	0.99987864	phanerophyte	0.9980934	0.00092167	0.000294063	0.000342721	0.000348281
Acacia pelophila	shrub	0.018941667	0.97241294	0.34712824	terrestrial	0.000131335	0.99986863	self-supporting	0.00021061	0.9997894	perennial	0.000134992	0.99986494	phanerophyte	0.9917114	0.006169617	0.000582933	0.00067753	0.000858529
Acacia pendula	tree	0.01426543	0.19515976	0.99277216	terrestrial	0.000143061	0.99985695	self-supporting	0.000173033	0.99982697	perennial	0.000123175	0.99987686	phanerophyte	0.99828917	0.000802329	0.00029633	0.000291509	0.000320555
Acacia pennata	tree	0.01467145	0.501488	0.974292	terrestrial	0.000238893	0.99976116	self-supporting	0.2656886	0.7343114	perennial	0.000159296	0.99984074	phanerophyte	0.99801373	0.000898732	0.000369461	0.000313666	0.000404487
Acacia penninervis	tree	0.011643969	0.2888534	0.9904198	terrestrial	0.000126116	0.9998739	self-supporting	0.000169792	0.9998301	perennial	0.000271177	0.99972886	phanerophyte	0.9975528	0.001280935	0.000359365	0.00038353	0.000423376
Acacia pennivenia	tree	0.016169265	0.29445022	0.9881555	terrestrial	0.000163209	0.9998368	self-supporting	0.004792512	0.9952075	perennial	0.000171	0.99982893	phanerophyte	0.97705644	0.016377619	0.001466216	0.001406962	0.003692714
Acacia pentadenia	tree	0.009131176	0.635956	0.9638523	terrestrial	0.000139383	0.99986064	self-supporting	0.00018026	0.9998198	perennial	0.000126637	0.9998734	phanerophyte	0.9974542	0.001437312	0.000334309	0.000354333	0.000419791
Acacia perangusta	tree	0.012162291	0.25650427	0.9911067	terrestrial	0.000145899	0.9998541	self-supporting	0.000185453	0.99981457	perennial	0.000119407	0.99988055	phanerophyte	0.9978275	0.001139511	0.000297412	0.000334951	0.000400576
Acacia permixta	tree	0.016771566	0.3078757	0.98619616	terrestrial	0.00013331	0.9998667	self-supporting	0.00173522	0.99826485	perennial	0.000165464	0.99983454	phanerophyte	0.99368495	0.002964838	0.000671771	0.001127579	0.001550806
Acacia perryi	shrub	0.03894292	0.9617289	0.33448648	terrestrial	0.000177872	0.9998222	self-supporting	0.000562827	0.99943715	perennial	0.000155878	0.9998441	phanerophyte	0.99062353	0.006164257	0.00069332	0.00118053	0.001338296
Acacia pervillei	shrub	0.37134528	0.7584879	0.31638747	terrestrial	0.000523158	0.99947685	self-supporting	0.002111948	0.997888	perennial	0.000423313	0.9995766	phanerophyte	0.64903253	0.29697916	0.036032822	0.008107945	0.009847561
Acacia petraea	tree	0.011856601	0.27127492	0.9907113	terrestrial	0.000136942	0.999863	self-supporting	0.000162301	0.99983764	perennial	0.00011783	0.9998821	phanerophyte	0.99801123	0.00095784	0.000313636	0.000346839	0.000370431
Acacia peuce	tree	0.013833693	0.20142816	0.9927416	terrestrial	0.000176713	0.9998233	self-supporting	0.000171162	0.9998288	perennial	0.000116345	0.99988365	phanerophyte	0.99829346	0.000722766	0.000324242	0.000320204	0.000339282
Acacia phaeocalyx	shrub	0.02978457	0.9823746	0.18203917	terrestrial	0.000135199	0.9998648	self-supporting	0.000793884	0.9992061	perennial	0.00013868	0.99986136	phanerophyte	0.9892039	0.008281035	0.000656051	0.000803492	0.001055529
Acacia pharangites	shrub	0.018350989	0.9711869	0.36136717	terrestrial	0.000169921	0.99983	self-supporting	0.00032832	0.9996717	perennial	0.000140647	0.99985933	phanerophyte	0.98887384	0.008716977	0.000714681	0.000764358	0.000930085
Acacia phasmoides	shrub	0.015390958	0.9134763	0.7186705	terrestrial	0.000174785	0.9998253	self-supporting	0.00024023	0.99975973	perennial	0.000142029	0.9998579	phanerophyte	0.99268216	0.004941838	0.000660841	0.000792737	0.000922484
Acacia phlebocarpa	shrub	0.019849138	0.9661577	0.40729085	terrestrial	0.000130136	0.9998698	self-supporting	0.000213375	0.9997867	perennial	0.000135013	0.99986494	phanerophyte	0.98910505	0.007931214	0.00068608	0.001005389	0.001272118
Acacia phlebopetala	shrub	0.02178456	0.97484326	0.29475012	terrestrial	0.000155864	0.9998441	self-supporting	0.000202075	0.999798	perennial	0.000132102	0.9998679	phanerophyte	0.98866963	0.008943699	0.000757022	0.000782522	0.000847127
Acacia phlebophylla	tree	0.010981467	0.6614932	0.95665103	terrestrial	0.000140718	0.9998592	self-supporting	0.000725763	0.9992742	perennial	0.00013183	0.99986815	phanerophyte	0.99628097	0.002327735	0.000438547	0.00039394	0.000558834
Acacia pickardii	tree	0.010550041	0.32088575	0.98884565	terrestrial	0.000170727	0.9998293	self-supporting	0.000196887	0.9998031	perennial	0.000121564	0.9998784	phanerophyte	0.9978593	0.001108017	0.000308299	0.000325155	0.000399176
Acacia piligera	shrub	0.010687494	0.8759215	0.8453436	terrestrial	0.000162233	0.99983776	self-supporting	0.000225047	0.999775	perennial	0.000126343	0.99987364	phanerophyte	0.99690753	0.001907995	0.000338916	0.000379004	0.00046654
Acacia pilligaensis	tree	0.011461588	0.27625328	0.9907567	terrestrial	0.000151286	0.9998487	self-supporting	0.000202648	0.9997974	perennial	0.000120151	0.99987984	phanerophyte	0.99793077	0.001046346	0.000299136	0.00034124	0.000382437
Acacia pinguiculosa	shrub	0.023717318	0.97920895	0.24024	terrestrial	0.000149044	0.999851	self-supporting	0.000212728	0.9997873	perennial	0.000135913	0.9998641	phanerophyte	0.97987396	0.016551157	0.000955049	0.001215473	0.001404245
Acacia pinguifolia	tree	0.010476706	0.6462719	0.9609479	terrestrial	0.000200198	0.9997998	self-supporting	0.000394755	0.99960524	perennial	0.000163346	0.9998367	phanerophyte	0.9896567	0.007225656	0.000790352	0.001055052	0.0012722
Acacia planifrons	tree	0.012674023	0.49357802	0.9742765	terrestrial	0.000144065	0.9998559	self-supporting	0.00083839	0.9991616	perennial	0.000168637	0.9998313	phanerophyte	0.9978064	0.000943135	0.000351315	0.000456518	0.000442648
Acacia platycarpa	tree	0.010885896	0.32285258	0.98897666	terrestrial	0.000124615	0.9998754	self-supporting	0.000225767	0.9997743	perennial	0.000142085	0.9998579	phanerophyte	0.9973816	0.001454976	0.000331993	0.000362834	0.000468542
Acacia plautella	shrub	0.026864119	0.98045784	0.21116906	terrestrial	0.000135536	0.99986446	self-supporting	0.000249027	0.9997509	perennial	0.000134475	0.99986553	phanerophyte	0.99024045	0.007182472	0.000650772	0.000847602	0.001078727
Acacia plectocarpa	tree	0.012328602	0.25653777	0.9905468	terrestrial	0.000128621	0.9998714	self-supporting	0.000198799	0.9998012	perennial	0.000122868	0.9998771	phanerophyte	0.998168	0.000825692	0.000297554	0.000341739	0.000367006
Acacia plicata	shrub	0.016008794	0.9601035	0.48337257	terrestrial	0.000151417	0.9998486	self-supporting	0.000183442	0.9998166	perennial	0.000149841	0.99985015	phanerophyte	0.9866463	0.010708075	0.000792901	0.000784909	0.001067873
Acacia plumosa	tree	0.017320795	0.41230908	0.97887117	terrestrial	0.000196143	0.99980384	obligatory	0.9743347	0.02566528	perennial	0.000251279	0.99974877	phanerophyte	0.98487586	0.008326422	0.001486335	0.002473784	0.002837591
Acacia podalyriifolia	tree	0.010912467	0.35956916	0.98806316	terrestrial	0.000232963	0.999767	self-supporting	0.00019429	0.99980575	perennial	0.000396304	0.9996037	phanerophyte	0.9979425	0.0010012	0.000338187	0.000341276	0.0003767
Acacia polifolia	tree	0.011188561	0.33295116	0.98870075	terrestrial	0.000148957	0.999851	self-supporting	0.000204604	0.9997954	perennial	0.000123816	0.99987614	phanerophyte	0.99636453	0.002336614	0.000373243	0.000434223	0.000491493
Acacia poliochroa	shrub	0.030909529	0.98337847	0.1637895	terrestrial	0.000127459	0.99987257	self-supporting	0.000198381	0.9998017	perennial	0.000148165	0.9998518	phanerophyte	0.8703958	0.11201743	0.003132888	0.005688211	0.008765684
Acacia polyacantha	tree	0.014683573	0.21266986	0.9917374	terrestrial	0.000188403	0.9998116	self-supporting	0.000695174	0.9993048	perennial	0.000145207	0.9998548	phanerophyte	0.99817085	0.000688383	0.000336294	0.000374134	0.00043043
Acacia polyadenia	tree	0.011187322	0.32979107	0.98870623	terrestrial	0.00014554	0.99985445	self-supporting	0.000210689	0.9997893	perennial	0.000120632	0.99987936	phanerophyte	0.9979565	0.001079665	0.000283054	0.00031947	0.000361448
Acacia polybotrya	tree	0.010217635	0.7862006	0.91928864	terrestrial	0.000140489	0.99985945	self-supporting	0.000225676	0.9997743	perennial	0.000138591	0.99986136	phanerophyte	0.9961224	0.002579147	0.000410712	0.000420824	0.000466746
Acacia polystachya	tree	0.015380564	0.1855329	0.99281657	terrestrial	0.000132736	0.9998672	self-supporting	0.000166594	0.99983335	perennial	0.000120726	0.99987924	phanerophyte	0.998256	0.000780473	0.000292436	0.00033218	0.000338905
Acacia praelongata	tree	0.010588527	0.30081087	0.990036	terrestrial	0.000154814	0.99984515	self-supporting	0.000187352	0.99981266	perennial	0.000134076	0.9998659	phanerophyte	0.9970456	0.001755224	0.000365393	0.000401128	0.000432669
Acacia prainii	tree	0.010345811	0.41385216	0.98465157	terrestrial	0.000136458	0.9998635	self-supporting	0.000169934	0.99983	perennial	0.00012267	0.99987733	phanerophyte	0.9976533	0.001249189	0.000311162	0.000351079	0.000435338
Acacia prasinata	tree	0.019138752	0.20403557	0.99037594	terrestrial	0.000125206	0.99987483	self-supporting	0.002583825	0.99741614	perennial	0.000192429	0.99980754	phanerophyte	0.98670954	0.008232952	0.000954721	0.001627981	0.002474838
Acacia pravifolia	shrub	0.015425124	0.9491781	0.5798778	terrestrial	0.000161471	0.9998385	self-supporting	0.000238529	0.9997615	perennial	0.000137881	0.9998621	phanerophyte	0.9915822	0.006220467	0.000611402	0.000726238	0.000859666
Acacia pravissima	tree	0.009506278	0.5353981	0.9772509	terrestrial	0.000111858	0.9998882	self-supporting	0.000249453	0.99975055	perennial	0.000128908	0.99987113	phanerophyte	0.9966293	0.002130927	0.000367886	0.000379905	0.000491923
Acacia preissiana	shrub	0.021795338	0.9768411	0.26998392	terrestrial	0.000143192	0.9998568	self-supporting	0.000208931	0.9997911	perennial	0.000142431	0.99985754	phanerophyte	0.948464	0.042490713	0.002287299	0.002627308	0.004130792
Acacia prismifolia	shrub	0.020264633	0.97326297	0.32456028	terrestrial	0.000163146	0.9998368	self-supporting	0.000214697	0.99978536	perennial	0.000144137	0.9998559	phanerophyte	0.99056655	0.007077923	0.000681956	0.000779235	0.000894425
Acacia pritzeliana	shrub	0.02228748	0.97800463	0.26515466	terrestrial	0.000145059	0.9998549	self-supporting	0.000189938	0.99981004	perennial	0.00013781	0.9998622	phanerophyte	0.992355	0.005628044	0.000604672	0.000683625	0.000728733
Acacia producta	shrub	0.015822489	0.95614433	0.523539	terrestrial	0.000155402	0.99984455	self-supporting	0.000210897	0.99978906	perennial	0.000128962	0.999871	phanerophyte	0.99567896	0.002834847	0.000418082	0.000548911	0.000519146
Acacia profusa	shrub	0.026639855	0.9814299	0.20435295	terrestrial	0.000129885	0.99987006	self-supporting	0.00020414	0.99979585	perennial	0.000136332	0.9998636	phanerophyte	0.98951334	0.008087383	0.000642741	0.000797873	0.000958684
Acacia proiantha	tree	0.012684302	0.5549847	0.97199464	terrestrial	0.000241902	0.99975806	self-supporting	0.000545976	0.9994541	perennial	0.000308265	0.9996917	phanerophyte	0.992581	0.004290085	0.000850288	0.001039813	0.001238786
Acacia prominens	tree	0.010913872	0.30000672	0.9897198	terrestrial	0.000160348	0.99983966	self-supporting	0.000172936	0.9998271	perennial	0.000126131	0.9998739	phanerophyte	0.99778605	0.001192843	0.000297052	0.000351702	0.000372448
Acacia pruinocarpa	tree	0.013359874	0.2293207	0.99199003	terrestrial	0.000107142	0.99989283	self-supporting	0.000163775	0.9998362	perennial	0.00011836	0.9998816	phanerophyte	0.9981603	0.00080061	0.000299607	0.000344417	0.000395048
Acacia pruinosa	tree	0.010507395	0.32688645	0.9887116	terrestrial	0.00013643	0.9998635	self-supporting	0.000161845	0.9998381	perennial	0.000129204	0.9998708	phanerophyte	0.997959	0.001002649	0.000316725	0.000347047	0.000374666
Acacia pseudonigrescens	tree	0.029066073	0.19710396	0.9862998	terrestrial	0.00016227	0.99983776	self-supporting	0.016049648	0.9839504	perennial	0.000324479	0.9996755	phanerophyte	0.97872293	0.011948652	0.001819137	0.002934198	0.004575019
Acacia pterocaulon	shrub	0.02029843	0.97376853	0.31896552	terrestrial	0.0001443	0.99985564	self-supporting	0.000356212	0.9996438	perennial	0.000142147	0.9998578	phanerophyte	0.9896773	0.007961538	0.000607969	0.000773646	0.000979501
Acacia ptychoclada	shrub	0.017246285	0.951206	0.528083	terrestrial	0.000145088	0.9998549	self-supporting	0.000192801	0.9998072	perennial	0.000138612	0.99986136	phanerophyte	0.9889259	0.008599191	0.000743666	0.000837703	0.000893612
Acacia ptychophylla	shrub	0.022093114	0.97528005	0.2958627	terrestrial	0.000145486	0.99985445	self-supporting	0.000185757	0.9998142	perennial	0.000138138	0.99986184	phanerophyte	0.98744535	0.009907779	0.000711773	0.000870101	0.001064908
Acacia pubescens	tree	0.009871808	0.43398523	0.98320585	terrestrial	0.000158077	0.9998419	self-supporting	0.000297184	0.99970275	perennial	0.000125157	0.99987483	phanerophyte	0.998125	0.000869768	0.000317548	0.000329304	0.000358273
Acacia pubicosta	tree	0.013265047	0.23348635	0.9916796	terrestrial	0.000154386	0.9998456	self-supporting	0.000194694	0.9998053	perennial	0.000119955	0.9998801	phanerophyte	0.9977677	0.001184463	0.000312522	0.000352659	0.000382727
Acacia pubifolia	tree	0.012294566	0.63380075	0.9624115	terrestrial	0.000258911	0.99974114	self-supporting	0.000521165	0.9994789	perennial	0.000315865	0.9996841	phanerophyte	0.99406403	0.003255819	0.000778788	0.000862385	0.001039009
Acacia pubirhachis	tree	0.013631033	0.32107082	0.98781127	terrestrial	0.000257377	0.99974257	self-supporting	0.000630377	0.9993697	perennial	0.000226459	0.99977356	phanerophyte	0.9939659	0.003357048	0.000817171	0.000894227	0.000965606
Acacia pulchella	shrub	0.024186488	0.9790364	0.23283261	terrestrial	0.000113331	0.99988663	self-supporting	0.000247333	0.9997527	perennial	0.000135037	0.99986494	phanerophyte	0.9926502	0.00534209	0.000567452	0.000586634	0.000853804
Acacia pulviniformis	shrub	0.022757167	0.97729254	0.26766515	terrestrial	0.000132062	0.9998679	self-supporting	0.00021288	0.99978715	perennial	0.000138815	0.9998611	phanerophyte	0.973491	0.021704152	0.001189802	0.001573192	0.002041887
Acacia puncticulata	shrub	0.025803357	0.980292	0.22684862	terrestrial	0.000142783	0.9998572	self-supporting	0.000198445	0.9998016	perennial	0.000141075	0.99985886	phanerophyte	0.9824734	0.014215366	0.000965775	0.001076402	0.001269149
Acacia pusilla	shrub	0.01936627	0.9733483	0.33404413	terrestrial	0.000139064	0.9998609	self-supporting	0.000187939	0.99981207	perennial	0.000135579	0.99986446	phanerophyte	0.98486656	0.012320498	0.00082652	0.000910889	0.001075388
Acacia pustula	tree	0.014186737	0.19804372	0.9924826	terrestrial	0.000136363	0.9998636	self-supporting	0.000166354	0.9998336	perennial	0.000118051	0.999882	phanerophyte	0.99799323	0.001019699	0.000293454	0.000329239	0.000364423
Acacia pycnantha	tree	0.012158613	0.23686479	0.9917429	terrestrial	0.000125542	0.9998745	self-supporting	0.000176652	0.9998234	perennial	0.000124466	0.99987555	phanerophyte	0.99829453	0.000712926	0.000305259	0.000317399	0.000369895
Acacia pycnocephala	shrub	0.02567385	0.9811539	0.21603101	terrestrial	0.000129579	0.9998704	self-supporting	0.000204729	0.99979526	perennial	0.000137412	0.99986255	phanerophyte	0.9929784	0.005108742	0.000554244	0.000617773	0.000740893
Acacia pycnostachya	tree	0.012276975	0.2644829	0.9906198	terrestrial	0.000136715	0.99986327	self-supporting	0.000170669	0.9998293	perennial	0.000118167	0.99988186	phanerophyte	0.99791664	0.001089144	0.000286017	0.000320469	0.00038779
Acacia pygmaea	shrub	0.027602192	0.97955877	0.22064777	terrestrial	0.000145623	0.9998543	self-supporting	0.000210632	0.9997894	perennial	0.000135127	0.9998648	phanerophyte	0.96988446	0.025821589	0.001289434	0.001445826	0.001558753
Acacia pyrifolia	tree	0.009665637	0.81432945	0.905374	terrestrial	0.000135254	0.9998647	self-supporting	0.000187685	0.9998123	perennial	0.000125643	0.99987435	phanerophyte	0.9979603	0.001020876	0.000320257	0.000350623	0.00034797
Acacia quadrilateralis	shrub	0.012046921	0.88260573	0.8222968	terrestrial	0.000142343	0.99985766	self-supporting	0.000206256	0.9997937	perennial	0.000133233	0.9998667	phanerophyte	0.9923228	0.005713354	0.000623397	0.000583969	0.000756324
Acacia quadrimarginea	tree	0.010950071	0.33175933	0.98816514	terrestrial	0.000148841	0.9998511	self-supporting	0.000180342	0.9998197	perennial	0.000123811	0.99987614	phanerophyte	0.99802977	0.000914128	0.000290944	0.000361623	0.000403515
Acacia quadrisulcata	shrub	0.027276464	0.9816721	0.19736764	terrestrial	0.00014767	0.9998523	self-supporting	0.000221061	0.9997789	perennial	0.000136285	0.99986374	phanerophyte	0.99207336	0.00596353	0.000542906	0.000624189	0.000795999
Acacia quinquenervia	shrub	0.020689411	0.97460234	0.30961025	terrestrial	0.000125957	0.999874	self-supporting	0.000196412	0.9998036	perennial	0.000135568	0.99986446	phanerophyte	0.9939966	0.004219608	0.000485933	0.000621334	0.00067648
Acacia quornensis	shrub	0.015636029	0.9526134	0.54611087	terrestrial	0.000141769	0.99985826	self-supporting	0.000270584	0.99972945	perennial	0.000135765	0.9998642	phanerophyte	0.99245113	0.005345064	0.000552139	0.000738337	0.00091319
Acacia racospermoides	tree	0.012488811	0.25057533	0.9913305	terrestrial	0.000172214	0.99982774	self-supporting	0.000174307	0.9998258	perennial	0.000121025	0.999879	phanerophyte	0.99780446	0.001090731	0.000321602	0.000370387	0.00041271
Acacia ramulosa	shrub	0.015861208	0.9474097	0.57325405	terrestrial	0.000150854	0.9998491	self-supporting	0.000292646	0.9997073	perennial	0.000142158	0.9998578	phanerophyte	0.9859772	0.011147658	0.000760034	0.00089988	0.001215313
Acacia recurvata	shrub	0.026847329	0.9802597	0.21636336	terrestrial	0.000122059	0.9998779	self-supporting	0.000187123	0.9998129	perennial	0.000144281	0.99985576	phanerophyte	0.98088545	0.015955808	0.000859312	0.001020375	0.001279148
Acacia redolens	shrub	0.02619149	0.97332644	0.3156225	terrestrial	0.00013111	0.99986887	self-supporting	0.000326921	0.9996731	perennial	0.000147177	0.9998528	phanerophyte	0.9668192	0.02543859	0.001322516	0.001912068	0.004507532
Acacia reficiens	tree	0.01548632	0.8328756	0.8890299	terrestrial	0.000132109	0.9998679	self-supporting	0.000442878	0.9995571	perennial	0.000118461	0.9998815	phanerophyte	0.99809605	0.000929096	0.000313371	0.000320083	0.000341323
Acacia rendlei	shrub	0.026500657	0.9806558	0.2132032	terrestrial	0.000131823	0.99986815	self-supporting	0.000224449	0.9997756	perennial	0.00014083	0.9998591	phanerophyte	0.9890302	0.00840443	0.000719409	0.000838936	0.001006963
Acacia repanda	shrub	0.022023872	0.9771855	0.25899118	terrestrial	0.000130786	0.9998692	self-supporting	0.000186059	0.999814	perennial	0.000135742	0.9998642	phanerophyte	0.9919904	0.006248155	0.000533169	0.00059135	0.00063685
Acacia repens	shrub	0.047188316	0.97225285	0.22628452	terrestrial	0.000183636	0.99981636	self-supporting	0.07362889	0.9263711	perennial	0.000171165	0.9998288	phanerophyte	0.9914751	0.006203128	0.000598875	0.000802064	0.000920882
Acacia resinimarginea	tree	0.011401488	0.27677202	0.9901635	terrestrial	0.000135028	0.99986494	self-supporting	0.000204845	0.99979514	perennial	0.000125447	0.9998746	phanerophyte	0.9976649	0.001247962	0.000304503	0.000361473	0.000421197
Acacia resinistipulea	tree	0.010063807	0.43594077	0.98337513	terrestrial	0.000136575	0.9998634	self-supporting	0.000169519	0.9998305	perennial	0.000124046	0.9998759	phanerophyte	0.9974841	0.001372938	0.000335451	0.000379003	0.000428589
Acacia resinosa	shrub	0.022176048	0.9745815	0.29477748	terrestrial	0.000150664	0.9998493	self-supporting	0.000190949	0.9998091	perennial	0.000138739	0.99986124	phanerophyte	0.9902761	0.007413614	0.000737347	0.000767994	0.000804833
Acacia restiacea	shrub	0.03376604	0.98143804	0.18494475	terrestrial	0.000133265	0.9998667	self-supporting	0.000294488	0.9997055	perennial	0.000147891	0.99985206	phanerophyte	0.95934534	0.032408174	0.002055416	0.002606479	0.003584562
Acacia retinervis	tree	0.01121855	0.27814844	0.9902024	terrestrial	0.000142267	0.99985766	self-supporting	0.000177555	0.99982244	perennial	0.000124923	0.99987507	phanerophyte	0.99802387	0.000989005	0.000303721	0.000340621	0.000342809
Acacia retinodes	tree	0.01043066	0.55012715	0.9758698	terrestrial	0.000156671	0.99984336	self-supporting	0.000240008	0.99976	perennial	0.000132435	0.99986756	phanerophyte	0.9974578	0.001414787	0.000337863	0.000399197	0.000390452
Acacia retivenea	shrub	0.015173828	0.9548126	0.53577524	terrestrial	0.000157999	0.9998419	self-supporting	0.000200858	0.9997992	perennial	0.00013769	0.9998623	phanerophyte	0.9906928	0.007015714	0.000680095	0.000745913	0.000865425
Acacia rhamphophylla	shrub	0.018928956	0.9715868	0.34746343	terrestrial	0.00016785	0.99983215	self-supporting	0.000213134	0.9997869	perennial	0.000136433	0.9998635	phanerophyte	0.991748	0.006219508	0.000620067	0.000648781	0.000763629
Acacia rhetinocarpa	shrub	0.018477635	0.9626039	0.44350773	terrestrial	0.000169367	0.9998306	self-supporting	0.000372472	0.9996275	perennial	0.000135655	0.99986434	phanerophyte	0.9915427	0.006334049	0.000584239	0.000690301	0.000848699
Acacia rhigiophylla	shrub	0.014672972	0.9421259	0.6226704	terrestrial	0.000144667	0.9998553	self-supporting	0.000253149	0.99974686	perennial	0.000132338	0.9998677	phanerophyte	0.9967327	0.002071943	0.00036811	0.000400659	0.000426619
Acacia rhodophloia	tree	0.010962199	0.28623307	0.9901037	terrestrial	0.000149379	0.99985063	self-supporting	0.000291721	0.99970824	perennial	0.000123768	0.99987626	phanerophyte	0.997776	0.001232996	0.000303144	0.000337181	0.000350633
Acacia rhodoxylon	tree	0.014862203	0.18622896	0.99285877	terrestrial	0.000145748	0.9998542	self-supporting	0.000160519	0.9998394	perennial	0.000118881	0.99988115	phanerophyte	0.99828243	0.000774361	0.00029519	0.000310335	0.000337769
Acacia riceana	tree	0.009679692	0.53296787	0.9772205	terrestrial	0.000119419	0.99988055	self-supporting	0.000239839	0.9997602	perennial	0.000132327	0.9998677	phanerophyte	0.99740607	0.001511482	0.000336181	0.000344832	0.000401515
Acacia richardsii	shrub	0.02149725	0.976107	0.28786936	terrestrial	0.000142885	0.99985707	self-supporting	0.000192662	0.9998074	perennial	0.000136201	0.99986374	phanerophyte	0.99030125	0.007606375	0.000652083	0.000671987	0.000768301
Acacia ridleyana	shrub	0.029853912	0.9826182	0.18041426	terrestrial	0.000133937	0.999866	self-supporting	0.000200599	0.99979943	perennial	0.000135388	0.9998646	phanerophyte	0.9840403	0.012841008	0.000910084	0.000994364	0.001214288
Acacia rigens	tree	0.010601783	0.758151	0.9343605	terrestrial	0.000173918	0.99982613	self-supporting	0.000168414	0.99983156	perennial	0.000136377	0.9998636	phanerophyte	0.99748296	0.001411279	0.000303131	0.000346356	0.00045631
Acacia rigida	shrub	0.025162624	0.97947985	0.22327837	terrestrial	0.000134637	0.9998653	self-supporting	0.000222031	0.999778	perennial	0.000140541	0.99985945	phanerophyte	0.98994726	0.007892385	0.000662971	0.000671703	0.000825715
Acacia rigidula	tree	0.015615471	0.57283175	0.96310544	terrestrial	0.000115288	0.9998847	self-supporting	0.000308033	0.99969196	perennial	0.000401952	0.9995981	phanerophyte	0.98562604	0.010033792	0.001663185	0.000787462	0.001889591
Acacia rivalis	tree	0.010518942	0.35046968	0.98765975	terrestrial	0.000149312	0.99985063	self-supporting	0.000169653	0.99983037	perennial	0.000124463	0.99987555	phanerophyte	0.9974483	0.001416468	0.000306345	0.000374585	0.000454354
Acacia robusta	tree	0.015434562	0.2939583	0.98774135	obligatory	0.67106444	0.3289356	self-supporting	0.000545747	0.9994542	perennial	0.00015223	0.99984777	phanerophyte	0.99810934	0.000793076	0.000356921	0.000339667	0.000401032
Acacia robynsiana	tree	0.022621265	0.23840348	0.9869599	terrestrial	0.000127851	0.9998721	self-supporting	0.006319962	0.99368	perennial	0.000248665	0.9997514	phanerophyte	0.9907919	0.004161442	0.000998178	0.001888761	0.002159809
Acacia roigii	tree	0.023001328	0.15337114	0.9914552	terrestrial	0.000136566	0.9998634	self-supporting	0.001297649	0.9987023	perennial	0.000238971	0.99976104	phanerophyte	0.9945912	0.002707731	0.000796679	0.000779683	0.0011247
Acacia rossei	shrub	0.019520773	0.9728084	0.3421886	terrestrial	0.000139278	0.99986064	self-supporting	0.00023548	0.9997645	perennial	0.00013852	0.9998615	phanerophyte	0.9893339	0.008334344	0.000654224	0.000751735	0.000925762
Acacia rostellata	shrub	0.029056562	0.9826341	0.18421799	terrestrial	0.000139434	0.9998605	self-supporting	0.000200745	0.9997993	perennial	0.000132892	0.9998671	phanerophyte	0.9872874	0.010023674	0.000760916	0.000915261	0.001012759
Acacia rostellifera	tree	0.010975741	0.41415754	0.9831361	terrestrial	0.000138392	0.9998616	self-supporting	0.000220724	0.9997793	perennial	0.000125182	0.99987483	phanerophyte	0.99772304	0.001121863	0.000333259	0.000384961	0.000436894
Acacia rostriformis	tree	0.01367938	0.7936726	0.91131777	terrestrial	0.00019814	0.99980193	self-supporting	0.000368135	0.9996319	perennial	0.000311216	0.99968886	phanerophyte	0.9842554	0.01118343	0.001232207	0.001378895	0.001950027
Acacia rothii	tree	0.012934248	0.22899078	0.9921731	terrestrial	0.000151305	0.9998487	self-supporting	0.000173697	0.9998264	perennial	0.00011986	0.9998801	phanerophyte	0.9980451	0.000924976	0.000313136	0.000343597	0.000373215
Acacia roycei	tree	0.009897424	0.4367901	0.98256654	terrestrial	0.000141261	0.99985874	self-supporting	0.000167847	0.99983215	perennial	0.000124718	0.9998753	phanerophyte	0.9975878	0.001324993	0.000317523	0.000353879	0.000415722
Acacia rubida	tree	0.009704668	0.77526397	0.9286927	terrestrial	0.000155334	0.9998447	self-supporting	0.00025354	0.9997465	perennial	0.000128571	0.9998714	phanerophyte	0.9973326	0.00162441	0.000335802	0.000332318	0.000374988
Acacia rupicola	shrub	0.018961491	0.9685715	0.3962018	terrestrial	0.00015094	0.9998491	self-supporting	0.000229949	0.9997701	perennial	0.000136113	0.99986386	phanerophyte	0.9875486	0.009989379	0.000761859	0.000820442	0.000879696
Acacia ruppii	shrub	0.012315991	0.91251075	0.7454664	terrestrial	0.000164036	0.99983597	self-supporting	0.000298506	0.99970144	perennial	0.000136165	0.99986386	phanerophyte	0.99036306	0.007191542	0.000676137	0.000825552	0.000943612
Acacia ryaniana	shrub	0.018442154	0.96634954	0.4171787	terrestrial	0.000147105	0.9998529	self-supporting	0.00024524	0.9997547	perennial	0.000132331	0.9998677	phanerophyte	0.9809465	0.015900929	0.000940024	0.000989039	0.001223414
Acacia sabulosa	shrub	0.025402658	0.9804064	0.22344886	terrestrial	0.00012836	0.9998716	self-supporting	0.000194165	0.99980587	perennial	0.00013789	0.9998621	phanerophyte	0.99701214	0.001846539	0.0003759	0.000401168	0.000364254
Acacia sakalava	shrub	0.22033319	0.78471965	0.38652498	terrestrial	0.000830678	0.99916935	self-supporting	0.00138355	0.99861646	perennial	0.000556174	0.9994438	hemicryptophyte	0.069371894	0.06338055	0.5705237	0.25291154	0.04381237
Acacia saliciformis	tree	0.011471387	0.28688803	0.9901176	terrestrial	0.000135896	0.9998641	self-supporting	0.000166745	0.9998332	perennial	0.000123268	0.99987674	phanerophyte	0.9975298	0.001335091	0.000318999	0.000376141	0.000439995
Acacia salicina	tree	0.012697254	0.23368877	0.9918608	terrestrial	0.000142414	0.99985754	self-supporting	0.000184141	0.9998159	perennial	0.000123565	0.9998764	phanerophyte	0.99824107	0.000748698	0.000312636	0.00031909	0.000378525
Acacia saligna	tree	0.011023921	0.32298514	0.9888931	terrestrial	0.000122496	0.99987745	self-supporting	0.000224226	0.9997758	perennial	0.000141466	0.9998585	phanerophyte	0.9981832	0.000794883	0.000288993	0.000322545	0.000410319
Acacia sarcophylla	tree	0.016472261	0.37404767	0.9826492	terrestrial	0.000133166	0.99986684	self-supporting	0.004578295	0.9954217	perennial	0.000349973	0.99965	phanerophyte	0.9602506	0.032621857	0.001900024	0.001859501	0.003368094
Acacia saxatilis	shrub	0.022979677	0.9770288	0.26924747	terrestrial	0.000129513	0.9998704	self-supporting	0.000192903	0.99980706	perennial	0.000136947	0.999863	phanerophyte	0.9825822	0.013978266	0.001017836	0.001057553	0.001364045
Acacia scalena	shrub	0.02875254	0.9820894	0.18318503	terrestrial	0.000135041	0.99986494	self-supporting	0.000227859	0.99977213	perennial	0.000145767	0.9998542	phanerophyte	0.9850831	0.012011604	0.000892493	0.000900402	0.001112494
Acacia schaffneri	tree	0.013815899	0.25364214	0.99051696	terrestrial	0.00011457	0.99988544	self-supporting	0.000177725	0.9998223	perennial	0.000120905	0.9998791	phanerophyte	0.99830794	0.00070513	0.000318646	0.000319635	0.000348564
Acacia schinoides	tree	0.010895079	0.38912416	0.9856523	terrestrial	0.000189673	0.9998104	self-supporting	0.000249809	0.9997502	perennial	0.000128811	0.99987113	phanerophyte	0.9980744	0.000782795	0.000329676	0.000378576	0.000434556
Acacia sciophanes	shrub	0.018600542	0.97081447	0.35940334	terrestrial	0.000163424	0.99983656	self-supporting	0.000268268	0.9997317	perennial	0.000139836	0.99986017	phanerophyte	0.99298203	0.005151198	0.000544461	0.000605822	0.000716397
Acacia scirpifolia	tree	0.009699582	0.47120064	0.9794607	terrestrial	0.000139594	0.9998604	self-supporting	0.000172273	0.99982774	perennial	0.000124796	0.9998752	phanerophyte	0.9971047	0.001677657	0.000341425	0.000395684	0.000480611
Acacia scleroclada	shrub	0.033627145	0.9836685	0.15790324	terrestrial	0.00014284	0.9998572	self-supporting	0.000211031	0.99978894	perennial	0.000138388	0.9998616	phanerophyte	0.983352	0.013389543	0.000881646	0.001077293	0.001299582
Acacia sclerophylla	shrub	0.023126168	0.9646779	0.38244253	terrestrial	0.000165686	0.9998343	self-supporting	0.000194471	0.9998055	perennial	0.000140306	0.9998597	phanerophyte	0.9890394	0.008236364	0.000711167	0.000858759	0.001154209
Acacia sclerosperma	shrub	0.012453887	0.88342935	0.8124349	terrestrial	0.00011743	0.9998826	self-supporting	0.000170246	0.99982977	perennial	0.000125543	0.9998745	phanerophyte	0.9974962	0.00145814	0.000309453	0.00033683	0.000399462
Acacia scopulorum	tree	0.011055741	0.31768444	0.9888427	terrestrial	0.000115045	0.99988496	self-supporting	0.000222294	0.99977773	perennial	0.000122551	0.99987745	phanerophyte	0.9977456	0.001123178	0.000313435	0.000369874	0.000447986
Acacia seclusa	tree	0.013443235	0.20961484	0.9923199	terrestrial	0.000131724	0.9998683	self-supporting	0.000171029	0.99982893	perennial	0.000117144	0.9998828	phanerophyte	0.9982646	0.000779568	0.000288839	0.000324622	0.000342416
Acacia sedifolia	shrub	0.020112623	0.97296256	0.3169501	terrestrial	0.000142232	0.9998578	self-supporting	0.000197066	0.999803	perennial	0.000135071	0.99986494	phanerophyte	0.9938321	0.004374154	0.000489553	0.000629378	0.000674835
Acacia semicircinalis	shrub	0.021013904	0.9749034	0.30102783	terrestrial	0.000167459	0.9998325	self-supporting	0.000415363	0.9995846	perennial	0.000140753	0.9998592	phanerophyte	0.9931445	0.004918663	0.000534165	0.000622075	0.000780527
Acacia semilunata	tree	0.013179991	0.224604	0.9919932	terrestrial	0.000141752	0.99985826	self-supporting	0.000166803	0.9998332	perennial	0.000121106	0.9998789	phanerophyte	0.9977235	0.00121073	0.000313412	0.000353102	0.000399165
Acacia semirigida	tree	0.012478665	0.24667512	0.99121255	terrestrial	0.000137805	0.9998622	self-supporting	0.000186455	0.9998136	perennial	0.000122588	0.99987745	phanerophyte	0.9975103	0.001387507	0.000312677	0.000359689	0.000429898
Acacia semitrullata	shrub	0.028960275	0.98310447	0.1778995	terrestrial	0.000143952	0.999856	self-supporting	0.00022659	0.99977344	perennial	0.000137483	0.99986255	phanerophyte	0.9896554	0.007933239	0.000658095	0.000818521	0.000934874
Acacia senegal	tree	0.014898397	0.18995702	0.99254066	terrestrial	0.000154238	0.99984574	self-supporting	0.000556394	0.9994436	perennial	0.000132525	0.99986744	phanerophyte	0.99815553	0.000727675	0.000319582	0.00035534	0.000441876
Acacia sericata	tree	0.011130974	0.29223025	0.98975426	terrestrial	0.000143642	0.99985635	self-supporting	0.000161153	0.9998388	perennial	0.000123932	0.999876	phanerophyte	0.9979413	0.001059539	0.000297008	0.000335314	0.000366727
Acacia sericocarpa	shrub	0.028780634	0.98269343	0.17815098	terrestrial	0.000126891	0.99987304	self-supporting	0.00020488	0.99979514	perennial	0.000138236	0.9998617	phanerophyte	0.98956585	0.007985311	0.000629433	0.000806462	0.001012922
Acacia sericoflora	tree	0.012342051	0.24091339	0.9918019	terrestrial	0.000146092	0.99985385	self-supporting	0.00017683	0.99982315	perennial	0.000122935	0.9998771	phanerophyte	0.9980811	0.000879484	0.000310644	0.000364755	0.000363965
Acacia serpentinicola	shrub	0.014591173	0.9460283	0.59449965	terrestrial	0.000143322	0.9998567	self-supporting	0.000207377	0.99979264	perennial	0.000141777	0.99985826	phanerophyte	0.99125636	0.006550277	0.000669735	0.000707681	0.000815947
Acacia sertiformis	shrub	0.015611352	0.94221723	0.6172702	terrestrial	0.000154196	0.99984574	self-supporting	0.000256242	0.99974376	perennial	0.000133415	0.9998666	phanerophyte	0.99390936	0.004356681	0.000529873	0.000544503	0.000659636
Acacia sessilis	shrub	0.032116853	0.9825622	0.17865032	terrestrial	0.000142353	0.99985766	self-supporting	0.00021224	0.99978775	perennial	0.000145502	0.99985445	phanerophyte	0.96230674	0.031639688	0.001628867	0.0019544	0.002470279
Acacia sessilispica	tree	0.009519576	0.79302925	0.915949	terrestrial	0.000137206	0.9998628	self-supporting	0.000176563	0.9998235	perennial	0.000127238	0.9998728	phanerophyte	0.99533045	0.003236756	0.000399689	0.000457413	0.000575697
Acacia setulifera	shrub	0.019227905	0.9681597	0.3936144	terrestrial	0.000164681	0.99983525	self-supporting	0.000193868	0.9998061	perennial	0.000143249	0.9998567	phanerophyte	0.99487805	0.003397225	0.000479943	0.000581734	0.00066301
Acacia seyal	tree	0.014595383	0.20718123	0.9922167	terrestrial	0.000112515	0.99988747	self-supporting	0.000265251	0.9997347	perennial	0.000129103	0.9998709	phanerophyte	0.99824786	0.000749427	0.000323954	0.000334838	0.000343913
Acacia shirleyi	tree	0.013817594	0.19934252	0.99260426	terrestrial	0.000171966	0.999828	self-supporting	0.000170488	0.99982953	perennial	0.000117116	0.9998828	phanerophyte	0.9982326	0.000741467	0.000337804	0.000343539	0.000344477
Acacia sibilans	tree	0.010750704	0.29303983	0.9898179	terrestrial	0.000153794	0.9998462	self-supporting	0.000164997	0.999835	perennial	0.000120953	0.999879	phanerophyte	0.9981146	0.000907258	0.000301646	0.000326962	0.000349591
Acacia sibina	tree	0.010395238	0.4183447	0.9830221	terrestrial	0.00014086	0.9998591	self-supporting	0.000177511	0.99982256	perennial	0.000124447	0.99987555	phanerophyte	0.99739873	0.001559513	0.000309245	0.000318241	0.000414238
Acacia siculiformis	shrub	0.01685207	0.96225965	0.46025124	terrestrial	0.000138042	0.99986196	self-supporting	0.000234481	0.9997656	perennial	0.000136524	0.9998635	phanerophyte	0.9967706	0.002020814	0.000373305	0.000406007	0.000429195
Acacia sieberiana	tree	0.01493867	0.19976312	0.9924557	terrestrial	0.000126557	0.9998734	self-supporting	0.000471731	0.9995283	perennial	0.000130165	0.9998698	phanerophyte	0.9981881	0.000688396	0.000356099	0.00036448	0.000402893
Acacia signata	tree	0.009919077	0.40110573	0.98468393	terrestrial	0.000129801	0.9998702	self-supporting	0.000190058	0.9998099	perennial	0.000128051	0.99987197	phanerophyte	0.99771535	0.001237348	0.00029958	0.0003321	0.000415733
Acacia silvestris	tree	0.013113925	0.22185063	0.9919946	terrestrial	0.000150152	0.9998498	self-supporting	0.000152698	0.9998473	perennial	0.000120101	0.99987984	phanerophyte	0.9982527	0.000758191	0.000310292	0.000341066	0.000337878
Acacia simplex	tree	0.012918169	0.30191362	0.9882929	terrestrial	0.000185519	0.99981445	self-supporting	0.02360681	0.9763932	perennial	0.000340899	0.99965906	phanerophyte	0.99786925	0.001016675	0.000380261	0.000338415	0.00039527
Acacia simsii	tree	0.010316861	0.7368347	0.9388687	terrestrial	0.000143878	0.9998561	self-supporting	0.000543019	0.99945694	perennial	0.000130788	0.9998692	phanerophyte	0.99404067	0.004072351	0.000492975	0.000622342	0.000771708
Acacia simulans	shrub	0.024643023	0.97875255	0.2497624	terrestrial	0.000143247	0.9998567	self-supporting	0.000206258	0.9997937	perennial	0.000138764	0.99986124	phanerophyte	0.9868348	0.01055156	0.000803523	0.000873735	0.000936421
Acacia singula	shrub	0.02448472	0.9789281	0.2291073	terrestrial	0.000162799	0.99983716	self-supporting	0.000234015	0.99976593	perennial	0.00015147	0.9998485	phanerophyte	0.98252374	0.013784698	0.000927949	0.001262128	0.001501393
Acacia smeringa	shrub	0.031131428	0.9690823	0.30785564	terrestrial	0.000187321	0.99981266	self-supporting	0.000597157	0.9994029	perennial	0.000146402	0.9998536	phanerophyte	0.99024254	0.006702291	0.000667974	0.001109973	0.001277134
Acacia solenota	tree	0.010930805	0.5363411	0.97326463	terrestrial	0.000172301	0.9998276	self-supporting	0.000387368	0.9996126	perennial	0.000131693	0.9998683	phanerophyte	0.9932286	0.005032019	0.000535332	0.000580228	0.000623977
Acacia sorophylla	shrub	0.023170015	0.9777169	0.26065472	terrestrial	0.000138023	0.99986196	self-supporting	0.000184766	0.9998153	perennial	0.000141881	0.99985814	phanerophyte	0.9912422	0.006673039	0.000629636	0.000679585	0.000775627
Acacia spania	tree	0.014910334	0.19116858	0.9925989	terrestrial	0.000139337	0.99986064	self-supporting	0.000162835	0.99983716	perennial	0.000119179	0.9998808	phanerophyte	0.9982029	0.000770218	0.000313796	0.000354491	0.000358481
Acacia sparsiflora	tree	0.015185241	0.18379395	0.9927862	terrestrial	0.000136115	0.99986386	self-supporting	0.00016706	0.99983287	perennial	0.000121393	0.99987864	phanerophyte	0.99826777	0.000738139	0.000306972	0.000334995	0.000351987
Acacia spathulifolia	shrub	0.026291702	0.9808204	0.20477094	terrestrial	0.000140401	0.9998596	self-supporting	0.000229964	0.99977	perennial	0.000141656	0.9998584	phanerophyte	0.990342	0.007228046	0.000649986	0.000786243	0.000993536
Acacia speckii	tree	0.009947176	0.49152902	0.9785644	terrestrial	0.00015051	0.99984944	self-supporting	0.000165535	0.9998344	perennial	0.000122455	0.9998776	phanerophyte	0.99736565	0.001536951	0.000326124	0.000355846	0.000415377
Acacia spectabilis	shrub	0.02343564	0.9541132	0.47690347	terrestrial	0.000170943	0.99982905	self-supporting	0.001015248	0.99898475	perennial	0.000166025	0.99983394	phanerophyte	0.9892295	0.008063745	0.000758768	0.000754366	0.001193678
Acacia spectra	shrub	0.015531278	0.95343703	0.51934767	terrestrial	0.000161931	0.999838	self-supporting	0.000230201	0.99976975	perennial	0.000136517	0.9998635	phanerophyte	0.99064916	0.007094239	0.000699401	0.000732132	0.000824996
Acacia sphaerocephala	tree	0.017587194	0.2699582	0.9871967	terrestrial	0.000132126	0.9998679	self-supporting	0.000526469	0.9994735	perennial	0.000138731	0.99986124	phanerophyte	0.9982383	0.000732336	0.000334618	0.000308492	0.000386219
Acacia sphenophylla	shrub	0.022276966	0.9775784	0.26776645	terrestrial	0.000142367	0.99985766	self-supporting	0.000215072	0.9997849	perennial	0.000139415	0.9998605	phanerophyte	0.9858833	0.011026993	0.00076419	0.000960107	0.001365386
Acacia spilleriana	shrub	0.018614696	0.9658215	0.4157703	terrestrial	0.000126058	0.9998739	self-supporting	0.000206261	0.9997937	perennial	0.000135134	0.9998648	phanerophyte	0.9896147	0.007962243	0.000844967	0.00076995	0.000808101
Acacia spinescens	shrub	0.018269962	0.96090144	0.45969328	terrestrial	0.000123925	0.999876	self-supporting	0.000212659	0.9997874	perennial	0.000140424	0.9998596	phanerophyte	0.9906219	0.007297428	0.000658133	0.000588641	0.000833822
Acacia spinosissima	shrub	0.028465351	0.98206145	0.18593045	terrestrial	0.000138294	0.9998617	self-supporting	0.000211952	0.9997881	perennial	0.000148144	0.9998518	phanerophyte	0.9829434	0.013760961	0.000914184	0.001115187	0.001266373
Acacia spirorbis	tree	0.015028675	0.19237386	0.99263555	terrestrial	0.000198099	0.99980193	self-supporting	0.000182036	0.999818	perennial	0.000115844	0.9998841	phanerophyte	0.99806565	0.000922908	0.0003039	0.000334549	0.00037295
Acacia splendens	tree	0.01126311	0.3002786	0.9894733	terrestrial	0.000132407	0.99986756	self-supporting	0.000208207	0.9997918	perennial	0.000123829	0.99987614	phanerophyte	0.99725527	0.001633396	0.000326678	0.000368344	0.000416381
Acacia spondylophylla	shrub	0.016995337	0.96130437	0.46461362	terrestrial	0.000138116	0.99986184	self-supporting	0.000186158	0.99981385	perennial	0.000137364	0.9998627	phanerophyte	0.9813952	0.015113663	0.000887369	0.000995128	0.001608675
Acacia spongolitica	shrub	0.016272385	0.96074086	0.4640225	terrestrial	0.00014638	0.9998536	self-supporting	0.000200298	0.99979967	perennial	0.00013402	0.999866	phanerophyte	0.9946315	0.003678472	0.000475974	0.000568519	0.000645547
Acacia sporadica	shrub	0.016492352	0.93347615	0.64975405	terrestrial	0.000160886	0.99983907	self-supporting	0.000276961	0.999723	perennial	0.000134541	0.9998654	phanerophyte	0.9936998	0.004271511	0.000744998	0.000612911	0.000670808
Acacia squamata	shrub	0.03418094	0.9838758	0.151674	terrestrial	0.000147282	0.99985266	self-supporting	0.000312215	0.9996878	perennial	0.000141811	0.99985814	phanerophyte	0.9548502	0.037623003	0.001782265	0.002355283	0.00338918
Acacia stanleyi	shrub	0.019643059	0.9717904	0.33726627	terrestrial	0.000126744	0.9998733	self-supporting	0.000224055	0.99977595	perennial	0.000138945	0.999861	phanerophyte	0.98911065	0.008587041	0.000701883	0.000721817	0.000878506
Acacia startii	shrub	0.024351161	0.97712004	0.2527373	terrestrial	0.000193132	0.99980694	self-supporting	0.000404896	0.9995951	perennial	0.000158331	0.9998417	phanerophyte	0.9896091	0.007646573	0.000719547	0.000970783	0.001053906
Acacia steedmanii	tree	0.010810736	0.4229079	0.98274165	terrestrial	0.000162781	0.99983716	self-supporting	0.0002217	0.99977833	perennial	0.000129204	0.9998708	phanerophyte	0.9975587	0.001170185	0.00034729	0.000438696	0.000485245
Acacia stellaticeps	shrub	0.019117747	0.97151065	0.36238894	terrestrial	0.000135154	0.9998648	self-supporting	0.000498073	0.99950194	perennial	0.000135625	0.99986434	phanerophyte	0.9966517	0.002125782	0.000354753	0.000429392	0.000438374
Acacia stenophylla	tree	0.010427584	0.33592466	0.98845774	terrestrial	0.00011441	0.99988556	self-supporting	0.000196475	0.9998036	perennial	0.000123564	0.9998764	phanerophyte	0.9981365	0.000924667	0.000288421	0.000306006	0.000344397
Acacia stenoptera	shrub	0.027934063	0.9816784	0.18743019	terrestrial	0.000141968	0.999858	self-supporting	0.05622021	0.94377977	perennial	0.000144435	0.9998555	phanerophyte	0.9906782	0.007175117	0.000607868	0.000670853	0.000868
Acacia stereophylla	tree	0.011569213	0.2957631	0.98930126	terrestrial	0.000145059	0.9998549	self-supporting	0.000208061	0.9997919	perennial	0.000121752	0.9998783	phanerophyte	0.9971507	0.001698545	0.000342274	0.00037132	0.000437215
Acacia stictophylla	tree	0.010487513	0.48500872	0.9799653	terrestrial	0.000178318	0.9998217	self-supporting	0.000302633	0.99969745	perennial	0.000153873	0.9998461	phanerophyte	0.99594456	0.002330298	0.000485385	0.00054311	0.000696711
Acacia stigmatophylla	shrub	0.020418398	0.97267747	0.3205626	terrestrial	0.000133659	0.99986637	self-supporting	0.00019812	0.99980193	perennial	0.000133836	0.9998661	phanerophyte	0.9964569	0.002308067	0.000386733	0.00045729	0.000390902
Acacia stipuligera	tree	0.011950481	0.26132348	0.9911945	terrestrial	0.000194856	0.99980515	self-supporting	0.000242614	0.99975735	perennial	0.000123624	0.9998764	phanerophyte	0.998085	0.000907379	0.000303726	0.000349678	0.000354234
Acacia stipulosa	shrub	0.019944692	0.9669581	0.40918475	terrestrial	0.000138151	0.99986184	self-supporting	0.000203491	0.99979657	perennial	0.000137816	0.9998622	phanerophyte	0.98351836	0.013265941	0.000924105	0.001045287	0.001246259
Acacia storyi	tree	0.013440256	0.2207128	0.9921755	terrestrial	0.000157632	0.9998423	self-supporting	0.000168544	0.99983144	perennial	0.000123464	0.9998765	phanerophyte	0.9978582	0.001106659	0.00030941	0.00035058	0.000375226
Acacia striatifolia	tree	0.013453135	0.21478991	0.99226403	terrestrial	0.000139798	0.99986017	self-supporting	0.000169773	0.99983025	perennial	0.000120061	0.99987996	phanerophyte	0.9981335	0.000872113	0.000297394	0.000345205	0.000351948
Acacia stricta	tree	0.012919318	0.6265029	0.9643833	terrestrial	0.000196304	0.9998037	self-supporting	0.000389722	0.99961025	perennial	0.0004927	0.9995073	phanerophyte	0.99680007	0.001801947	0.000484402	0.000421754	0.000491826
Acacia strongylophylla	shrub	0.01595755	0.95634264	0.51252604	terrestrial	0.000141987	0.999858	self-supporting	0.000195091	0.9998049	perennial	0.000130934	0.9998691	phanerophyte	0.99579513	0.002854069	0.000394625	0.000480187	0.000476015
Acacia suaveolens	shrub	0.016129876	0.91496116	0.74563783	terrestrial	0.000179537	0.99982053	self-supporting	0.000295157	0.9997048	perennial	0.000149857	0.99985015	phanerophyte	0.99681157	0.002026025	0.000350583	0.000389436	0.000422424
Acacia subcaerulea	shrub	0.024475435	0.9781778	0.23924164	terrestrial	0.00018858	0.9998115	self-supporting	0.000302982	0.9996971	perennial	0.000147994	0.99985194	phanerophyte	0.9890171	0.008012421	0.000748635	0.001029356	0.00119243
Acacia subflexuosa	shrub	0.022482214	0.97624767	0.2711679	terrestrial	0.00013745	0.99986255	self-supporting	0.000203736	0.99979633	perennial	0.000140142	0.9998598	phanerophyte	0.9742715	0.021347646	0.001299849	0.001397896	0.001683173
Acacia sublanata	shrub	0.017525954	0.9590709	0.47394904	terrestrial	0.000139448	0.9998605	self-supporting	0.000217123	0.99978286	perennial	0.000138915	0.9998611	phanerophyte	0.9638503	0.030027976	0.001488732	0.002026367	0.002606603
Acacia subporosa	tree	0.012497224	0.2276728	0.9921854	terrestrial	0.000217084	0.999783	self-supporting	0.000187913	0.99981207	perennial	0.00012677	0.99987316	phanerophyte	0.9979303	0.001053139	0.000303018	0.000337019	0.000376468
Acacia subracemosa	shrub	0.022283044	0.97732806	0.26667967	terrestrial	0.000140789	0.9998592	self-supporting	0.00022076	0.9997793	perennial	0.000136272	0.99986374	phanerophyte	0.988523	0.008844843	0.000777634	0.000818389	0.001036195
Acacia subrigida	shrub	0.025116893	0.978	0.2526629	terrestrial	0.000175709	0.99982435	self-supporting	0.000288006	0.99971193	perennial	0.00015706	0.9998429	phanerophyte	0.98444957	0.011905065	0.000873943	0.00123664	0.001534757
Acacia subsessilis	shrub	0.019160317	0.9686521	0.3841806	terrestrial	0.000143985	0.999856	self-supporting	0.00021685	0.9997832	perennial	0.000147616	0.9998524	phanerophyte	0.98223853	0.014317508	0.00093964	0.001069325	0.001434977
Acacia subtessarogona	tree	0.011048585	0.3111742	0.98882395	terrestrial	0.000110263	0.99988973	self-supporting	0.00016011	0.9998399	perennial	0.000120094	0.99987984	phanerophyte	0.9980825	0.000967762	0.000285047	0.000306793	0.000357731
Acacia subtiliformis	shrub	0.023786323	0.9768897	0.2662724	terrestrial	0.000174941	0.99982506	self-supporting	0.000363495	0.99963653	perennial	0.000152279	0.99984765	phanerophyte	0.9879253	0.008814123	0.000805473	0.001055881	0.00139924
Acacia subtilinervis	tree	0.011566984	0.26165888	0.991113	terrestrial	0.000149913	0.99985003	self-supporting	0.00017784	0.9998222	perennial	0.000125176	0.99987483	phanerophyte	0.9975527	0.00140495	0.000326526	0.000349384	0.000366451
Acacia subulata	shrub	0.014547632	0.8762114	0.81441706	terrestrial	0.000164614	0.9998354	self-supporting	0.000385438	0.9996145	perennial	0.000156177	0.99984384	phanerophyte	0.9931745	0.004638269	0.000597457	0.000654717	0.000935066
Acacia sulcata	shrub	0.023295986	0.9777646	0.25422248	terrestrial	0.000127696	0.9998723	self-supporting	0.000207612	0.9997924	perennial	0.000138372	0.9998616	phanerophyte	0.97921765	0.016813722	0.000989957	0.001302244	0.001676385
Acacia symonii	tree	0.011889192	0.26098156	0.99105304	terrestrial	0.000181965	0.999818	self-supporting	0.000191431	0.9998086	perennial	0.000126271	0.99987376	phanerophyte	0.9972861	0.001538662	0.000342211	0.000373797	0.000459356
Acacia synchronicia	tree	0.009416423	0.5446061	0.9758734	terrestrial	0.000158427	0.9998416	self-supporting	0.000191758	0.99980825	perennial	0.000121657	0.9998783	phanerophyte	0.99792224	0.001016796	0.000311067	0.000367155	0.000382853
Acacia synoria	tree	0.010077673	0.37352037	0.98619485	terrestrial	0.000135868	0.9998641	self-supporting	0.00022217	0.99977785	perennial	0.000129532	0.9998704	phanerophyte	0.9970235	0.001728405	0.000348414	0.000408654	0.000491107
Acacia tabula	shrub	0.016506055	0.9378888	0.609426	terrestrial	0.000157562	0.9998424	self-supporting	0.000202235	0.99979776	perennial	0.000139608	0.9998604	phanerophyte	0.99250174	0.00550876	0.000604426	0.000652506	0.000732524
Acacia tayloriana	shrub	0.016574373	0.9641757	0.43883967	terrestrial	0.000137828	0.9998622	self-supporting	0.000215097	0.9997849	perennial	0.000141755	0.99985826	phanerophyte	0.9865176	0.010794938	0.000770241	0.000823354	0.001093841
Acacia telmica	shrub	0.024765765	0.97841495	0.23915079	terrestrial	0.000177545	0.99982244	self-supporting	0.000343958	0.9996561	perennial	0.000162478	0.9998375	phanerophyte	0.98871523	0.008168777	0.000699087	0.001131762	0.001285179
Acacia tenuifolia	tree	0.019977808	0.81187016	0.8737094	terrestrial	0.000210504	0.99978954	obligatory	0.97079897	0.029201034	perennial	0.001671227	0.99832875	phanerophyte	0.9907312	0.006385746	0.001034012	0.000861131	0.000987922
Acacia tenuinervis	tree	0.013439814	0.21180151	0.99242145	terrestrial	0.000134715	0.9998653	self-supporting	0.000172632	0.9998274	perennial	0.00012135	0.99987864	phanerophyte	0.9981785	0.000811712	0.000304619	0.000346077	0.000359126
Acacia tenuispica	tree	0.011288819	0.30622324	0.9888909	terrestrial	0.000140083	0.9998599	self-supporting	0.000177554	0.99982244	perennial	0.000123154	0.99987686	phanerophyte	0.9975986	0.001348075	0.000309854	0.000333177	0.000410234
Acacia tenuissima	shrub	0.01359666	0.9449782	0.6080459	terrestrial	0.000183085	0.99981695	self-supporting	0.000595351	0.99940467	perennial	0.000138138	0.99986184	phanerophyte	0.9969892	0.00188761	0.000336718	0.000385393	0.00040112
Acacia tephrina	tree	0.01418299	0.20326892	0.99258876	terrestrial	0.000142404	0.99985754	self-supporting	0.00015902	0.999841	perennial	0.000121233	0.99987876	phanerophyte	0.99822456	0.000789813	0.000304433	0.00033548	0.000345804
Acacia teretifolia	shrub	0.03762576	0.975053	0.22746666	terrestrial	0.000129221	0.9998708	self-supporting	0.000194296	0.99980575	perennial	0.000148298	0.9998517	phanerophyte	0.9732299	0.021752197	0.001228568	0.001628749	0.002160658
Acacia terminalis	tree	0.010504603	0.47255823	0.9814865	terrestrial	0.000187676	0.9998123	self-supporting	0.00026969	0.9997303	perennial	0.000138339	0.9998616	phanerophyte	0.9980773	0.000844021	0.000333434	0.000353705	0.000391555
Acacia tessellata	tree	0.010672768	0.3159419	0.98935807	terrestrial	0.00015749	0.9998425	self-supporting	0.000160646	0.9998393	perennial	0.0001178	0.9998822	phanerophyte	0.99814236	0.00087008	0.000301776	0.00033753	0.000348265
Acacia tetanophylla	shrub	0.027819844	0.9813293	0.20262842	terrestrial	0.000130286	0.9998697	self-supporting	0.000194434	0.9998056	perennial	0.000144405	0.9998555	phanerophyte	0.98492026	0.011809594	0.000841678	0.001038065	0.001390406
Acacia tetragonophylla	tree	0.009927323	0.5097184	0.9793714	terrestrial	0.000114304	0.9998857	self-supporting	0.000172786	0.9998272	perennial	0.000122024	0.9998779	phanerophyte	0.9980211	0.001002559	0.000294	0.000313978	0.000368375
Acacia tetraneura	shrub	0.0266275	0.9804459	0.21230404	terrestrial	0.000126009	0.999874	self-supporting	0.000204358	0.9997956	perennial	0.000134908	0.99986506	phanerophyte	0.9896695	0.008001895	0.000659218	0.000716167	0.000953264
Acacia tetraptera	shrub	0.027186403	0.9797482	0.2220697	terrestrial	0.000157006	0.999843	self-supporting	0.000303825	0.99969625	perennial	0.000152657	0.9998473	phanerophyte	0.9824234	0.013415718	0.000934121	0.001354013	0.001872822
Acacia thomsonii	tree	0.010673557	0.36279842	0.9871912	terrestrial	0.000160524	0.9998394	self-supporting	0.000180833	0.9998192	perennial	0.000125993	0.999874	phanerophyte	0.9970573	0.00176589	0.000320557	0.00037277	0.000483549
Acacia tindaleae	shrub	0.016666453	0.94658065	0.5787139	terrestrial	0.000179666	0.9998204	self-supporting	0.000379922	0.9996201	perennial	0.00014449	0.9998555	phanerophyte	0.9948731	0.003163835	0.000499155	0.000659068	0.000804866
Acacia tomentosa	tree	0.056808993	0.25957146	0.96352005	terrestrial	0.000338703	0.9996613	self-supporting	0.001199921	0.99880004	perennial	0.003154461	0.99684554	cryptophyte	0.008642838	0.013972245	0.3529408	0.58175653	0.042687662
Acacia torticarpa	shrub	0.01428074	0.9362616	0.6619362	terrestrial	0.000142721	0.9998573	self-supporting	0.000270574	0.99972945	perennial	0.000135605	0.99986434	phanerophyte	0.9888758	0.008724147	0.00074573	0.000732334	0.000921907
Acacia tortilis	tree	0.011579256	0.3000672	0.9901119	terrestrial	0.000149855	0.99985015	self-supporting	0.000270721	0.9997292	perennial	0.000136184	0.99986374	phanerophyte	0.998151	0.00077642	0.000323271	0.000357364	0.000391931
Acacia tortuosa	tree	0.013078081	0.31176406	0.9885539	terrestrial	0.000197355	0.99980265	self-supporting	0.000213071	0.9997869	perennial	0.0001278	0.9998722	phanerophyte	0.99814427	0.000855747	0.000315284	0.000318523	0.000366088
Acacia torulosa	tree	0.013124581	0.22748792	0.9919252	terrestrial	0.000132091	0.9998679	self-supporting	0.000171666	0.99982834	perennial	0.000121245	0.99987876	phanerophyte	0.9981806	0.000814851	0.000290696	0.000344275	0.000369594
Acacia trachycarpa	tree	0.009784347	0.44407788	0.9825478	terrestrial	0.000133386	0.9998666	self-supporting	0.00018545	0.99981457	perennial	0.000123579	0.9998764	phanerophyte	0.99802834	0.000914953	0.00031062	0.000363248	0.000382892
Acacia trachyphloia	tree	0.01183005	0.29694766	0.98961186	terrestrial	0.000159049	0.999841	self-supporting	0.000224119	0.99977595	perennial	0.000121991	0.99987805	phanerophyte	0.9981287	0.000809884	0.000341586	0.000358681	0.000361144
Acacia translucens	shrub	0.022568954	0.97383344	0.30866322	terrestrial	0.000128568	0.9998714	self-supporting	0.000250203	0.99974984	perennial	0.000138521	0.9998615	phanerophyte	0.9967353	0.002026574	0.000344909	0.00043811	0.000455097
Acacia tratmaniana	shrub	0.025223332	0.98069406	0.21149333	terrestrial	0.000146171	0.99985385	self-supporting	0.000204118	0.99979585	perennial	0.000139201	0.99986076	phanerophyte	0.992101	0.005820442	0.000600815	0.000713553	0.000764216
Acacia trinalis	tree	0.009958872	0.41146842	0.98450816	terrestrial	0.00014674	0.99985325	self-supporting	0.000170329	0.99982965	perennial	0.00012282	0.9998772	phanerophyte	0.99779046	0.001173662	0.000315708	0.000334803	0.000385444
Acacia trinervata	tree	0.011188519	0.8079921	0.9059927	terrestrial	0.000122592	0.99987733	self-supporting	0.000271001	0.999729	perennial	0.000155411	0.99984455	phanerophyte	0.99210924	0.005843797	0.000536617	0.000612298	0.000898179
Acacia trineura	tree	0.01088379	0.3028882	0.98995703	terrestrial	0.000129746	0.9998702	self-supporting	0.000164618	0.9998354	perennial	0.000122813	0.9998772	phanerophyte	0.9978967	0.001098332	0.000296765	0.000340097	0.000368107
Acacia triptera	shrub	0.023018442	0.9641246	0.414409	terrestrial	0.000171413	0.9998286	self-supporting	0.000200268	0.9997998	perennial	0.000157583	0.9998424	phanerophyte	0.9796173	0.016601797	0.001042977	0.000929415	0.001808491
Acacia triptycha	tree	0.009744986	0.49056062	0.97893345	terrestrial	0.000166999	0.999833	self-supporting	0.000163014	0.9998369	perennial	0.000124949	0.99987507	phanerophyte	0.997127	0.001782502	0.000348314	0.000349713	0.000392507
Acacia triquetra	shrub	0.020999487	0.97030914	0.37022066	terrestrial	0.000136004	0.999864	self-supporting	0.000236967	0.9997631	perennial	0.000137987	0.99986196	phanerophyte	0.98685837	0.010365974	0.000796173	0.000872001	0.001107481
Acacia tropica	tree	0.010110511	0.42259747	0.9853725	terrestrial	0.000163989	0.99983597	self-supporting	0.000173669	0.9998264	perennial	0.000125752	0.99987423	phanerophyte	0.9981483	0.000849425	0.000303998	0.000340301	0.000357905
Acacia truculenta	shrub	0.02364008	0.9770519	0.26381758	terrestrial	0.000173736	0.99982625	self-supporting	0.000303472	0.9996966	perennial	0.00015532	0.9998447	phanerophyte	0.98769486	0.00915737	0.000721805	0.001055162	0.00137075
Acacia trulliformis	shrub	0.023931103	0.97815734	0.2477741	terrestrial	0.000134872	0.99986506	self-supporting	0.000184957	0.99981505	perennial	0.000141917	0.999858	phanerophyte	0.9910816	0.006553326	0.000613382	0.000798082	0.000953572
Acacia truncata	shrub	0.019295048	0.968365	0.37463346	terrestrial	0.000113067	0.9998869	self-supporting	0.000448911	0.9995511	perennial	0.000153375	0.9998466	phanerophyte	0.9837494	0.012952153	0.000900939	0.000927893	0.001469729
Acacia tuberculata	shrub	0.03290529	0.982487	0.17366523	terrestrial	0.000171363	0.9998286	self-supporting	0.000337983	0.99966204	perennial	0.000161187	0.9998388	phanerophyte	0.95188063	0.03835207	0.001984859	0.003310647	0.004471743
Acacia tumida	tree	0.010462962	0.31444874	0.9891895	terrestrial	0.00012164	0.9998783	self-supporting	0.000198976	0.9998011	perennial	0.000128408	0.9998716	phanerophyte	0.9980627	0.000963622	0.000304576	0.000328471	0.000340662
Acacia tysonii	tree	0.008834552	0.7541426	0.93063116	terrestrial	0.000128069	0.99987197	self-supporting	0.000167018	0.999833	perennial	0.000123638	0.9998764	phanerophyte	0.9973869	0.001476163	0.000342122	0.000355916	0.00043909
Acacia ulicifolia	shrub	0.013894706	0.91278917	0.73525757	terrestrial	0.000144262	0.99985576	self-supporting	0.000332918	0.99966705	perennial	0.000136193	0.99986374	phanerophyte	0.99684143	0.001891417	0.000343829	0.000422512	0.000500757
Acacia ulicina	shrub	0.02762749	0.9823235	0.18523699	terrestrial	0.000139699	0.9998603	self-supporting	0.00020933	0.9997907	perennial	0.000142874	0.99985707	phanerophyte	0.98809516	0.009360611	0.000703686	0.000836818	0.001003667
Acacia uliginosa	shrub	0.027251242	0.97981524	0.22325727	terrestrial	0.000181137	0.99981886	self-supporting	0.00039569	0.9996043	perennial	0.00015291	0.99984705	phanerophyte	0.98372364	0.012228461	0.000941156	0.001426953	0.001679731
Acacia umbellata	tree	0.013217566	0.6991737	0.9470761	terrestrial	0.000289212	0.99971074	self-supporting	0.000547161	0.9994529	perennial	0.000265405	0.9997346	phanerophyte	0.9920487	0.004630107	0.000914513	0.001100557	0.001306144
Acacia umbraculiformis	tree	0.01295386	0.23619612	0.9912168	terrestrial	0.000126222	0.99987376	self-supporting	0.000158351	0.9998416	perennial	0.000119938	0.9998801	phanerophyte	0.99793136	0.001091191	0.000294743	0.000315696	0.000366913
Acacia uncifera	tree	0.012489341	0.24339204	0.99154496	terrestrial	0.000156923	0.999843	self-supporting	0.000170437	0.99982953	perennial	0.000125433	0.9998746	phanerophyte	0.9974347	0.001471084	0.000327377	0.000363292	0.00040371
Acacia uncifolia	tree	0.009742644	0.6062456	0.96933514	terrestrial	0.000247001	0.99975294	self-supporting	0.000231475	0.99976856	perennial	0.000128357	0.9998716	phanerophyte	0.99793255	0.00107556	0.000308931	0.000314259	0.000368617
Acacia uncinata	shrub	0.013832443	0.93418765	0.6436199	terrestrial	0.000154186	0.99984574	self-supporting	0.000252849	0.9997471	perennial	0.000141496	0.9998585	phanerophyte	0.99134505	0.006137326	0.000644177	0.000794815	0.001078564
Acacia uncinella	shrub	0.029346896	0.9829942	0.16989091	terrestrial	0.000122919	0.9998771	self-supporting	0.000182044	0.999818	perennial	0.000134485	0.99986553	phanerophyte	0.98095965	0.015706237	0.000945994	0.001068386	0.001319638
Acacia undoolyana	tree	0.010389437	0.4488721	0.9832892	terrestrial	0.000156451	0.9998435	self-supporting	0.000212876	0.99978715	perennial	0.000127194	0.9998728	phanerophyte	0.998016	0.001009524	0.000290362	0.000335548	0.000348649
Acacia undosa	shrub	0.023571441	0.97899973	0.24457598	terrestrial	0.000127621	0.9998723	self-supporting	0.00019156	0.9998085	perennial	0.000140602	0.99985933	phanerophyte	0.9752092	0.020339224	0.001080103	0.001478297	0.001893187
Acacia undulifolia	shrub	0.01481859	0.95533514	0.53429466	terrestrial	0.000135034	0.99986494	self-supporting	0.000187728	0.9998123	perennial	0.000136751	0.99986327	phanerophyte	0.99028534	0.007423595	0.000641202	0.000759542	0.000890252
Acacia unguicula	shrub	0.026212562	0.98131114	0.1987643	terrestrial	0.000128436	0.9998715	self-supporting	0.000201769	0.99979824	perennial	0.000145089	0.9998549	phanerophyte	0.9957534	0.002814463	0.000378082	0.000507604	0.000546556
Acacia unifissilis	shrub	0.028379455	0.980773	0.20421207	terrestrial	0.000172764	0.9998272	self-supporting	0.000314658	0.9996854	perennial	0.000159964	0.99984	phanerophyte	0.9862357	0.010420231	0.000847244	0.001117545	0.001379395
Acacia urophylla	shrub	0.017109197	0.96784806	0.39998809	terrestrial	0.000138518	0.9998615	self-supporting	0.000215388	0.99978465	perennial	0.000141427	0.9998585	phanerophyte	0.9856698	0.01152291	0.00085111	0.000823141	0.001133207
Acacia validinervia	shrub	0.021601195	0.97496694	0.3020144	terrestrial	0.000145025	0.9998549	self-supporting	0.000210827	0.9997892	perennial	0.000132064	0.9998679	phanerophyte	0.9897433	0.007931031	0.000686578	0.000751271	0.00088782
Acacia varia	shrub	0.023739388	0.97569764	0.27411637	terrestrial	0.000149005	0.999851	self-supporting	0.000223458	0.99977654	perennial	0.000139957	0.99986005	phanerophyte	0.98128337	0.014199991	0.001046779	0.001615642	0.001854164
Acacia vassalii	shrub	0.023053007	0.97718793	0.26966316	terrestrial	0.000156332	0.9998436	self-supporting	0.000330546	0.99966943	perennial	0.000138806	0.9998611	phanerophyte	0.98831856	0.009084616	0.000686394	0.000863366	0.001047061
Acacia venosa	tree	0.03057831	0.23503147	0.9816533	terrestrial	0.000169197	0.9998307	self-supporting	0.027856668	0.9721433	perennial	0.000710706	0.9992893	phanerophyte	0.9615064	0.021982467	0.003050061	0.00488741	0.008573626
Acacia venulosa	tree	0.009951061	0.7490366	0.93549865	terrestrial	0.000145782	0.9998542	self-supporting	0.000220883	0.99977916	perennial	0.000142856	0.99985707	phanerophyte	0.9918304	0.006107122	0.000633551	0.00064582	0.000783136
Acacia verek	tree	0.014898397	0.18995702	0.99254066	terrestrial	0.000154238	0.99984574	self-supporting	0.000556394	0.9994436	perennial	0.000132525	0.99986744	phanerophyte	0.99815553	0.000727675	0.000319582	0.00035534	0.000441876
Acacia verniciflua	tree	0.011978027	0.7780643	0.92297035	terrestrial	0.000184571	0.9998154	self-supporting	0.000211777	0.9997882	perennial	0.000131136	0.99986887	phanerophyte	0.9977774	0.001162105	0.000304466	0.000336382	0.00041962
Acacia veronica	tree	0.01027812	0.3571447	0.98697275	terrestrial	0.000143664	0.99985635	self-supporting	0.000168024	0.9998319	perennial	0.000120385	0.9998796	phanerophyte	0.99749315	0.001312519	0.000327059	0.000383985	0.000483378
Acacia verricula	shrub	0.020974236	0.9708986	0.34542668	terrestrial	0.000125835	0.9998741	self-supporting	0.000178403	0.9998216	perennial	0.000138728	0.99986124	phanerophyte	0.99074054	0.006911357	0.000647548	0.000808632	0.000891791
Acacia verticillata	tree	0.009403938	0.6124026	0.96809363	terrestrial	0.000128857	0.99987113	self-supporting	0.000173527	0.9998265	perennial	0.000285286	0.9997147	phanerophyte	0.98839825	0.008475893	0.001043006	0.001140953	0.000941946
Acacia vestita	tree	0.011017555	0.53930485	0.9741561	terrestrial	0.000184617	0.9998154	self-supporting	0.000243938	0.99975604	perennial	0.000139429	0.9998605	phanerophyte	0.99756265	0.001252875	0.000345322	0.000368409	0.000470684
Acacia victoriae	tree	0.011303944	0.30949947	0.9891639	terrestrial	0.000133761	0.99986625	self-supporting	0.000267838	0.9997322	perennial	0.00012273	0.9998772	phanerophyte	0.997936	0.00100055	0.000296911	0.00036623	0.000400195
Acacia villosa	tree	0.027342083	0.13855276	0.9907364	terrestrial	0.000149343	0.99985063	self-supporting	0.000574741	0.9994253	perennial	0.000344144	0.99965584	phanerophyte	0.89388937	0.01935172	0.00742859	0.004950256	0.07438012
Acacia vincentii	shrub	0.020473532	0.9741228	0.32584244	terrestrial	0.000145548	0.99985445	self-supporting	0.000185489	0.99981457	perennial	0.000140973	0.999859	phanerophyte	0.9897572	0.007931237	0.000707822	0.000734228	0.000869465
Acacia viscidula	tree	0.010124202	0.755692	0.93147504	terrestrial	0.000140885	0.9998591	self-supporting	0.000193588	0.99980646	perennial	0.000135459	0.9998646	phanerophyte	0.9957984	0.002779301	0.000413056	0.00046961	0.000539579
Acacia visco	tree	0.015153661	0.3727719	0.98441076	terrestrial	0.000159763	0.99984026	self-supporting	0.000436444	0.9995635	perennial	0.00066923	0.99933076	phanerophyte	0.9974716	0.001368781	0.000479894	0.000330167	0.00034953
Acacia vittata	shrub	0.017741775	0.96393204	0.43902332	terrestrial	0.000150282	0.9998497	self-supporting	0.000218802	0.9997812	perennial	0.000132819	0.9998672	phanerophyte	0.99123645	0.006521156	0.000641564	0.000748142	0.000852836
Acacia volubilis	shrub	0.015329219	0.94800574	0.55581635	terrestrial	0.000151936	0.999848	self-supporting	0.002269395	0.9977307	perennial	0.000144008	0.999856	phanerophyte	0.9813742	0.01534746	0.000876219	0.001074768	0.001327302
Acacia wanyu	tree	0.009391836	0.5564324	0.9755533	terrestrial	0.000142439	0.99985754	self-supporting	0.000248573	0.9997514	perennial	0.000120477	0.9998795	phanerophyte	0.997945	0.001087297	0.000299595	0.000314609	0.000353455
Acacia wardellii	tree	0.014431201	0.3208773	0.9871367	terrestrial	0.00031688	0.99968314	self-supporting	0.000599588	0.9994004	perennial	0.000216766	0.9997832	phanerophyte	0.9932854	0.003800266	0.000896926	0.00095797	0.001059529
Acacia warramaba	shrub	0.020904683	0.97368866	0.31333107	terrestrial	0.000142149	0.9998578	self-supporting	0.00021272	0.9997873	perennial	0.000147139	0.9998529	phanerophyte	0.98752546	0.009407876	0.000835951	0.000997537	0.001233164
Acacia wattsiana	tree	0.012746773	0.5449403	0.97310853	terrestrial	0.00026945	0.9997305	self-supporting	0.000546523	0.9994535	perennial	0.000263731	0.99973625	phanerophyte	0.9936173	0.003559251	0.000799305	0.00098836	0.001035869
Acacia websteri	tree	0.010442499	0.37310073	0.98627037	terrestrial	0.000127587	0.99987245	self-supporting	0.000161405	0.9998386	perennial	0.000123224	0.99987674	phanerophyte	0.9973978	0.001484159	0.000312471	0.000367058	0.000438491
Acacia wetarensis	tree	0.012169082	0.44765458	0.98154676	terrestrial	0.000223427	0.99977654	self-supporting	0.002064266	0.9979358	perennial	0.000143897	0.9998561	phanerophyte	0.9956375	0.002684692	0.000463402	0.00058278	0.000631608
Acacia whibleyana	shrub	0.0226998	0.9671038	0.3769353	terrestrial	0.000148793	0.9998512	self-supporting	0.000227066	0.99977297	perennial	0.000368992	0.99963105	phanerophyte	0.8793164	0.10413653	0.006457163	0.004817167	0.005272817
Acacia wickhamii	shrub	0.017923899	0.9661095	0.42838773	terrestrial	0.000136596	0.9998634	self-supporting	0.000187432	0.99981254	perennial	0.000134259	0.9998658	phanerophyte	0.9968022	0.002006058	0.000364025	0.000404964	0.000422743
Acacia wilcoxii	shrub	0.021298606	0.97223717	0.3278103	terrestrial	0.000177474	0.99982256	self-supporting	0.000318049	0.99968195	perennial	0.000165963	0.99983406	phanerophyte	0.98732156	0.009481867	0.000780686	0.001145255	0.001270714
Acacia wilhelmiana	shrub	0.015820708	0.94965184	0.55873567	terrestrial	0.000167999	0.9998319	self-supporting	0.000277047	0.9997229	perennial	0.000145139	0.9998548	phanerophyte	0.994007	0.004234856	0.000486107	0.000581007	0.00069104
Acacia willardiana	tree	0.015312623	0.19866891	0.99209327	terrestrial	0.000124788	0.9998752	self-supporting	0.000209956	0.99979	perennial	0.000129441	0.99987054	phanerophyte	0.9980064	0.000896878	0.000361635	0.000349585	0.00038543
Acacia willdenowiana	shrub	0.025068143	0.9744835	0.27443433	terrestrial	0.000134803	0.9998652	self-supporting	0.040688537	0.9593115	perennial	0.000144475	0.9998555	phanerophyte	0.9553861	0.03843508	0.002585124	0.00145287	0.002140792
Acacia williamsonii	shrub	0.01148206	0.86723965	0.8484742	terrestrial	0.000141372	0.9998586	self-supporting	0.000203113	0.9997969	perennial	0.000134013	0.999866	phanerophyte	0.9938497	0.00421843	0.000560659	0.000644123	0.000727092
Acacia willingii	shrub	0.017711345	0.9529923	0.5172603	terrestrial	0.00017562	0.99982446	self-supporting	0.000326095	0.99967396	perennial	0.000156104	0.99984384	phanerophyte	0.99251974	0.004975865	0.000637199	0.000898519	0.00096882
Acacia wilsonii	shrub	0.019539628	0.97274446	0.3317335	terrestrial	0.000158805	0.9998412	self-supporting	0.000297998	0.9997019	perennial	0.000136287	0.99986374	phanerophyte	0.9936698	0.004467473	0.000506791	0.000611931	0.000743981
Acacia wiseana	shrub	0.019302877	0.9682322	0.3738686	terrestrial	0.000165534	0.9998344	self-supporting	0.000254317	0.99974567	perennial	0.000147146	0.9998528	phanerophyte	0.9844967	0.012527075	0.000822043	0.000952856	0.001201307
Acacia woodmaniorum	shrub	0.016786702	0.96288204	0.45196617	terrestrial	0.00013839	0.9998616	self-supporting	0.00021648	0.9997836	perennial	0.000139207	0.99986076	phanerophyte	0.9963527	0.002385171	0.000401515	0.000441441	0.000419133
Acacia xanthina	tree	0.009314258	0.7547862	0.93756753	terrestrial	0.000122112	0.9998779	self-supporting	0.000186816	0.99981326	perennial	0.000128252	0.99987173	phanerophyte	0.99794537	0.001042547	0.000313258	0.000329199	0.000369616
Acacia xanthocarpa	shrub	0.015097304	0.95820206	0.5013969	terrestrial	0.000140074	0.9998599	self-supporting	0.000197825	0.9998022	perennial	0.00013137	0.99986863	phanerophyte	0.99675685	0.0020806	0.000357246	0.000400616	0.000404568
Acacia xanthophloea	tree	0.013344182	0.22311589	0.99162877	terrestrial	0.000137917	0.9998621	self-supporting	0.000348472	0.99965155	perennial	0.000115577	0.99988437	phanerophyte	0.99828595	0.000673177	0.000330794	0.000349569	0.000360487
Acacia xerophila	shrub	0.02013469	0.9682814	0.35756227	terrestrial	0.000186189	0.99981385	self-supporting	0.000368152	0.9996319	perennial	0.000146634	0.9998534	phanerophyte	0.99333924	0.004204595	0.000586596	0.000877811	0.000991741
Acacia xiphophylla	tree	0.010629023	0.316273	0.989153	terrestrial	0.000119527	0.99988043	self-supporting	0.000209658	0.9997904	perennial	0.000119717	0.9998803	phanerophyte	0.9981939	0.000875052	0.000288431	0.000304443	0.000338169
Acacia yirrkallensis	shrub	0.013260847	0.93470454	0.6789243	terrestrial	0.000136495	0.9998635	self-supporting	0.000332413	0.99966764	perennial	0.000133887	0.9998661	phanerophyte	0.99719775	0.001666845	0.000347682	0.000418594	0.000369082
Acacia yorkrakinensis	shrub	0.025905976	0.98096853	0.20691854	terrestrial	0.000130748	0.9998692	self-supporting	0.000184234	0.99981576	perennial	0.000140191	0.9998598	phanerophyte	0.99008596	0.007569012	0.000665978	0.000804117	0.000874942
Acacia zapatensis	tree	0.023155428	0.17165123	0.9893356	terrestrial	0.000160943	0.99983907	self-supporting	0.000867059	0.99913293	perennial	0.000387671	0.9996124	phanerophyte	0.99348664	0.003398312	0.001093818	0.000712464	0.001308634
Acacia zatrichota	shrub	0.037581902	0.97201896	0.25076878	terrestrial	0.000191098	0.99980897	self-supporting	0.000393595	0.99960643	perennial	0.000154263	0.99984574	phanerophyte	0.99199975	0.005354262	0.00061259	0.00094643	0.001087023
Acaena alpina	shrub	0.30617216	0.95583653	0.07004938	terrestrial	0.00042239	0.9995776	self-supporting	0.001135133	0.9988649	perennial	0.000432023	0.9995679	chamaephyte	0.21095034	0.6910399	0.038432892	0.051816452	0.00776038
Acaena antarctica	herb	0.9886042	0.2994567	0.0302862	terrestrial	0.000213233	0.9997868	self-supporting	0.000739762	0.99926025	perennial	0.001169361	0.9988306	chamaephyte	0.084657736	0.56653744	0.32501936	0.009934197	0.01385126
Acaena dumicola	herb	0.991413	0.27589408	0.023364432	terrestrial	0.00022926	0.9997707	self-supporting	0.000520404	0.9994796	perennial	0.002503527	0.9974964	chamaephyte	0.07888981	0.79842275	0.09517659	0.012089062	0.015421795
Acaena echinata	herb	0.99267197	0.22840877	0.025370209	terrestrial	0.000167356	0.99983263	self-supporting	0.000204135	0.99979585	perennial	0.001163796	0.9988362	chamaephyte	0.028186135	0.4993035	0.30424255	0.15959056	0.008677301
Acaena exigua	herb	0.97531635	0.36559087	0.040804468	terrestrial	0.000270568	0.99972945	self-supporting	0.010077901	0.9899221	perennial	0.000207432	0.99979264	phanerophyte	0.98136854	0.009407885	0.006172351	0.00145162	0.00159971
Acaena juvenca	herb	0.99023306	0.27795127	0.02449915	terrestrial	0.000288369	0.9997116	self-supporting	0.00047763	0.9995223	perennial	0.001171675	0.99882835	phanerophyte	0.86083174	0.10929989	0.023472212	0.003610636	0.002785571
Acaena lucida	herb	0.9793346	0.24722059	0.05886133	terrestrial	0.000241477	0.99975854	self-supporting	0.000575591	0.99942446	perennial	0.000403731	0.9995963	phanerophyte	0.5803787	0.3305017	0.07100413	0.006504627	0.011610788
Acaena magellanica	herb	0.9944589	0.15938093	0.03157587	terrestrial	0.000328635	0.99967134	self-supporting	0.001034284	0.99896574	perennial	0.001379999	0.99862003	hemicryptophyte	0.010610905	0.40607408	0.5488591	0.020173786	0.014282135
Acaena microphylla	herb	0.9896988	0.31534198	0.02601886	terrestrial	0.000201586	0.9997985	self-supporting	0.000781851	0.9992181	perennial	0.001130143	0.99886984	chamaephyte	0.1722899	0.4086729	0.39012808	0.009736355	0.01917278
Acaena novae-zelandiae	herb	0.9938247	0.20843408	0.025152344	terrestrial	0.000147723	0.9998523	self-supporting	0.000330872	0.9996692	perennial	0.001694715	0.9983053	hemicryptophyte	0.010787726	0.44072485	0.5000693	0.012743709	0.035674423
Acaena ovalifolia	herb	0.98202366	0.29402378	0.03968189	terrestrial	0.000201211	0.99979883	self-supporting	0.000419093	0.9995809	perennial	0.000396239	0.9996038	phanerophyte	0.7935628	0.16075815	0.031834092	0.004779003	0.009066001
Acaena pinnatifida	herb	0.9902153	0.28913233	0.023905085	terrestrial	0.00019353	0.99980646	self-supporting	0.000435026	0.99956495	perennial	0.006404965	0.99359506	hemicryptophyte	0.006260939	0.12721194	0.7158326	0.036157135	0.11453738
Acaena sericea	herb	0.9900945	0.28271192	0.02577141	terrestrial	0.000205186	0.9997948	self-supporting	0.000420405	0.9995796	perennial	0.00439968	0.99560034	hemicryptophyte	0.024240075	0.18813992	0.7686571	0.010239407	0.008723426
Acaena tenera	herb	0.9848571	0.40550834	0.026746279	terrestrial	0.000207373	0.99979264	self-supporting	0.00050611	0.99949384	perennial	0.000225656	0.9997744	phanerophyte	0.7974545	0.14146264	0.051797386	0.003809189	0.005476231
Acalypha australis	herb	0.9950688	0.15623331	0.02919162	terrestrial	0.000137833	0.9998622	self-supporting	0.000182472	0.99981755	annual	0.9823371	0.017662888	therophyte	0.000714937	0.001256393	0.002850025	0.000648809	0.9945299
Acalypha bipartita	shrub	0.084106795	0.9672678	0.1855667	terrestrial	0.000164903	0.999835	obligatory	0.9494662	0.05053382	perennial	0.000187502	0.99981254	phanerophyte	0.99666375	0.002033174	0.000396693	0.000378919	0.000527379
Acalypha californica	shrub	0.121405795	0.9694379	0.11199904	terrestrial	0.000178224	0.99982184	self-supporting	0.000467384	0.9995326	perennial	0.00022653	0.99977344	therophyte	0.029318854	0.035913784	0.011913365	0.005700376	0.9171536
Acalypha chamaedrifolia	herb	0.77775174	0.75680745	0.08393848	terrestrial	0.000191845	0.99980813	self-supporting	0.000993611	0.99900645	perennial	0.00149316	0.99850684	hemicryptophyte	0.016111078	0.35430983	0.4656334	0.05927943	0.10466624
Acalypha ciliata	herb	0.9232379	0.45118293	0.10996385	terrestrial	0.000253905	0.99974614	self-supporting	0.001521569	0.9984785	annual	0.98240227	0.01759776	phanerophyte	0.7650358	0.064118244	0.00783297	0.011505508	0.15150744
Acalypha cupricola	herb	0.9884086	0.2725423	0.027434891	terrestrial	0.000515375	0.99948454	self-supporting	0.011298115	0.98870194	perennial	0.00050326	0.9994967	chamaephyte	0.03902822	0.7880575	0.03562541	0.12266963	0.014619245
Acalypha dictyoneura	shrub	0.17912747	0.84965295	0.42433462	terrestrial	0.000201785	0.99979824	self-supporting	0.000928163	0.99907184	perennial	0.000718692	0.99928135	phanerophyte	0.96662474	0.028988613	0.002002938	0.001102353	0.001281452
Acalypha dikuluwensis	tree	0.10105377	0.5911935	0.8084549	terrestrial	0.000160799	0.9998392	self-supporting	0.010627613	0.9893723	perennial	0.001005499	0.9989945	phanerophyte	0.8975904	0.08899871	0.003539417	0.005556405	0.004315177
Acalypha eremorum	shrub	0.03325972	0.9755432	0.25825655	terrestrial	0.00012498	0.99987495	self-supporting	0.000938776	0.9990613	perennial	0.000228643	0.9997714	phanerophyte	0.990695	0.007272521	0.000759881	0.000532056	0.000740607
Acalypha fruticosa	shrub	0.37519076	0.85002893	0.24838065	terrestrial	0.000159479	0.9998405	self-supporting	0.002634798	0.9973652	perennial	0.006854946	0.9931451	phanerophyte	0.9652837	0.023761034	0.00205912	0.002091422	0.006804667
Acalypha gracilens	herb	0.9953335	0.13522618	0.035194546	terrestrial	0.000105648	0.9998944	self-supporting	0.000359674	0.99964035	annual	0.9878157	0.012184245	therophyte	0.000731677	0.001606973	0.004060948	0.000665132	0.99293524
Acalypha hispida	shrub	0.26853403	0.96004957	0.075783335	terrestrial	0.000162436	0.9998375	self-supporting	0.001593604	0.99840647	perennial	0.000205363	0.99979466	phanerophyte	0.9793711	0.016895924	0.001090359	0.000747026	0.001895574
Acalypha indica	herb	0.9954646	0.13850139	0.030681098	terrestrial	0.000271277	0.99972874	self-supporting	0.000202858	0.99979717	annual	0.9862555	0.013744492	therophyte	0.000727631	0.001323923	0.002474407	0.000739383	0.99473464
Acalypha integrifolia	shrub	0.14045098	0.86942255	0.45331076	terrestrial	0.000179549	0.99982053	self-supporting	0.000829584	0.9991704	perennial	0.000459754	0.9995403	phanerophyte	0.9899917	0.007315017	0.000734985	0.000829086	0.001129167
Acalypha lepinei	tree	0.027450774	0.13956136	0.9906997	terrestrial	0.000149963	0.99985003	self-supporting	0.000336221	0.99966383	perennial	0.000299815	0.9997002	phanerophyte	0.9971365	0.00143149	0.00045543	0.000462111	0.000514516
Acalypha lyonsii	tree	0.038511515	0.3642497	0.95948464	terrestrial	0.000151661	0.99984837	self-supporting	0.0016646	0.9983354	perennial	0.001760864	0.99823916	phanerophyte	0.98643166	0.009544061	0.00138237	0.000861646	0.001780225
Acalypha monococca	herb	0.9955349	0.12646858	0.03364352	terrestrial	0.000126523	0.9998735	self-supporting	0.000283443	0.9997166	annual	0.99111885	0.008881155	therophyte	0.000874011	0.001675126	0.002504188	0.000675922	0.9942708
Acalypha nemorum	shrub	0.098149054	0.97460675	0.116377704	terrestrial	0.000191276	0.9998087	self-supporting	0.002649418	0.9973506	perennial	0.000543904	0.9994561	phanerophyte	0.9371135	0.053481203	0.003457459	0.002065944	0.003881891
Acalypha ornata	shrub	0.41023746	0.87225926	0.16248877	terrestrial	0.000229671	0.99977034	self-supporting	0.002693356	0.9973066	perennial	0.002408288	0.99759173	phanerophyte	0.97418934	0.016708722	0.001782829	0.001945515	0.00537361
Acalypha ostryifolia	herb	0.99567634	0.11913878	0.033991758	terrestrial	0.000156107	0.99984384	self-supporting	0.00019327	0.9998067	annual	0.98751765	0.012482393	therophyte	0.000752003	0.001323262	0.002878986	0.000566984	0.9944787
Acalypha padifolia	tree	0.017623615	0.31599024	0.98529786	terrestrial	0.000216766	0.9997832	self-supporting	0.000464614	0.99953544	perennial	0.000174495	0.99982554	phanerophyte	0.997846	0.001248903	0.000327441	0.000268336	0.000309289
Acalypha psilostachya	shrub	0.22100967	0.733041	0.6005467	terrestrial	0.000221517	0.99977845	self-supporting	0.001155194	0.99884474	perennial	0.018318867	0.98168117	phanerophyte	0.98185664	0.011474567	0.001213122	0.002157532	0.003298222
Acalypha raivavensis	tree	0.024306543	0.14917472	0.9909333	terrestrial	0.000151753	0.99984825	self-supporting	0.000368898	0.99963105	perennial	0.000691676	0.99930835	phanerophyte	0.99657106	0.001783667	0.000534373	0.000520055	0.000590793
Acalypha suirenbiensis	tree	0.0371986	0.76963025	0.83973503	terrestrial	0.000170554	0.9998294	self-supporting	0.001252086	0.99874794	perennial	0.000173578	0.9998265	phanerophyte	0.9742477	0.022583172	0.001324094	0.001016979	0.000827976
Acalypha virginica	herb	0.9954804	0.14632879	0.029136347	terrestrial	0.000130128	0.9998698	self-supporting	0.000212943	0.99978703	annual	0.9879134	0.012086536	therophyte	0.000715215	0.001333525	0.003269759	0.000639918	0.9940416
Acalypha wilderi	shrub	0.07116855	0.9692758	0.19428234	terrestrial	0.000370342	0.9996296	self-supporting	0.005455822	0.99454415	perennial	0.000229449	0.9997706	phanerophyte	0.9626037	0.03192963	0.002435717	0.001578978	0.001451916
Acalypha wilkesiana	shrub	0.35620245	0.95187426	0.057531826	terrestrial	0.000433032	0.999567	self-supporting	0.000423043	0.999577	perennial	0.000238898	0.99976104	phanerophyte	0.89406425	0.07984802	0.003403646	0.003076041	0.019607993
Acampe praemorsa	herb	0.9815995	0.3701252	0.030532334	obligatory	0.9911684	0.008831563	self-supporting	0.000240547	0.9997595	perennial	0.000240976	0.999759	chamaephyte	0.011284852	0.8634658	0.0494092	0.07183245	0.00400773
Acampe rigida	herb	0.98839617	0.30414295	0.026858106	obligatory	0.99517053	0.004829504	self-supporting	0.000430104	0.99956983	perennial	0.000149752	0.9998503	chamaephyte	0.037970606	0.8585257	0.07454208	0.025953341	0.003008245
Acamptopappus shockleyi	shrub	0.29188597	0.95707244	0.059777718	terrestrial	0.000124362	0.99987566	self-supporting	0.000261211	0.99973875	perennial	0.001760491	0.9982395	therophyte	0.004996752	0.035240423	0.16525325	0.006023117	0.7884864
Acamptopappus sphaerocephalus	shrub	0.23231988	0.96486723	0.06765943	terrestrial	0.000104632	0.99989533	self-supporting	0.000206722	0.99979335	perennial	0.000211016	0.99978894	phanerophyte	0.73107016	0.24267636	0.009652035	0.003546665	0.013054777
Acanthephippium javanicum	herb	0.95713055	0.51948065	0.042457532	terrestrial	0.005047874	0.9949522	self-supporting	0.000231702	0.9997683	perennial	0.000203176	0.9997968	chamaephyte	0.007590297	0.5990658	0.14289416	0.24568108	0.004768632
Acanthocalycium ferrarii	herb	0.9879639	0.29950026	0.028853105	terrestrial	0.000413511	0.9995865	self-supporting	0.000335365	0.99966466	perennial	0.002074446	0.9979255	cryptophyte	0.002159553	0.051303413	0.061366323	0.86743194	0.017738778
Acanthocalycium klimpelianum	herb	0.99259406	0.19858176	0.03382004	terrestrial	0.000308301	0.9996917	self-supporting	0.000388115	0.9996119	perennial	0.002199999	0.99779993	cryptophyte	0.002275316	0.04486574	0.057636246	0.8809937	0.014229008
Acanthocalycium spiniflorum	shrub	0.57906604	0.8840894	0.08420478	terrestrial	0.000394156	0.99960583	self-supporting	0.000470818	0.99952924	perennial	0.000290449	0.99970955	chamaephyte	0.19533703	0.77284	0.017610734	0.005945724	0.008266536
Acanthocarpus canaliculatus	herb	0.9927988	0.26380476	0.021295374	terrestrial	0.000241572	0.9997584	self-supporting	0.00028603	0.99971396	perennial	0.002093627	0.99790645	cryptophyte	0.003046686	0.05019463	0.40718523	0.489123	0.05045042
Acanthocarpus preissii	herb	0.989746	0.33093613	0.022643916	terrestrial	0.000550692	0.9994493	self-supporting	0.000232773	0.99976724	perennial	0.002625486	0.99737453	hemicryptophyte	0.002076906	0.033377763	0.83372456	0.11356665	0.01725414
Acanthocereus tetragonus	shrub	0.10566585	0.94950134	0.2418753	terrestrial	0.000481019	0.999519	self-supporting	0.000327551	0.9996724	perennial	0.000180448	0.9998196	chamaephyte	0.12820813	0.7755407	0.027016947	0.052909985	0.016324215
Acanthochlamys bracteata	herb	0.99388134	0.16490135	0.036257003	terrestrial	0.000232512	0.9997675	self-supporting	0.000485932	0.9995141	perennial	0.00198928	0.9980107	cryptophyte	0.000779105	0.002504855	0.003205874	0.9915376	0.001972686
Acanthocladium dockeri	shrub	0.21512124	0.9701085	0.063216545	terrestrial	0.000130468	0.99986947	self-supporting	0.001965808	0.9980342	perennial	0.000620474	0.9993795	chamaephyte	0.06387261	0.77229154	0.14369	0.012097658	0.00804826
Acanthogilia gloriosa	shrub	0.6581415	0.86237466	0.070222855	terrestrial	0.000175212	0.9998248	self-supporting	0.000883017	0.99911696	perennial	0.000438416	0.9995616	phanerophyte	0.8666221	0.101372674	0.006634959	0.010498907	0.014871358
Acantholimon libanoticum	shrub	0.26613584	0.91608495	0.15305336	terrestrial	0.00013409	0.9998659	self-supporting	0.001571386	0.99842864	perennial	0.000310885	0.9996891	chamaephyte	0.17559016	0.5696198	0.104406245	0.013499585	0.1368843
Acantholimon ulicinum	herb	0.8464866	0.7797945	0.040824376	terrestrial	0.000123278	0.99987674	self-supporting	0.000317849	0.9996822	perennial	0.000332122	0.9996679	chamaephyte	0.027355222	0.76049334	0.19479735	0.008531494	0.008822663
Acantholippia seriphioides	shrub	0.22027765	0.90589046	0.2494122	terrestrial	0.000189838	0.99981016	self-supporting	0.001325703	0.9986743	perennial	0.001464343	0.99853563	phanerophyte	0.97631	0.006988774	0.005274915	0.003635657	0.00779058
Acanthomintha duttonii	herb	0.9957072	0.12239676	0.03447835	terrestrial	0.000125207	0.99987483	self-supporting	0.000202091	0.9997979	annual	0.98787826	0.012121751	therophyte	0.000671176	0.001355036	0.003922025	0.000616017	0.99343574
Acanthomintha ilicifolia	herb	0.99523854	0.14702943	0.029350972	terrestrial	0.000184529	0.9998155	self-supporting	0.0002184	0.99978167	annual	0.9912307	0.008769305	therophyte	0.000792208	0.001540105	0.002868078	0.000641872	0.9941578
Acanthomintha lanceolata	herb	0.99545574	0.14097986	0.029788366	terrestrial	0.000112269	0.9998877	self-supporting	0.000177524	0.99982256	annual	0.99081296	0.00918698	therophyte	0.000741593	0.001367954	0.00263662	0.000628767	0.99462503
Acanthomintha obovata	herb	0.9955428	0.1447114	0.028904343	terrestrial	0.000113533	0.9998865	self-supporting	0.000182881	0.9998172	annual	0.9909176	0.009082342	therophyte	0.000667872	0.001235997	0.003410846	0.000612216	0.9940731
Acanthopale decempedalis	herb	0.96834284	0.44085827	0.042942125	terrestrial	0.002792815	0.9972072	self-supporting	0.000962925	0.99903715	perennial	0.0002498	0.9997502	phanerophyte	0.5870224	0.21364906	0.022359638	0.07263708	0.1043318
Acanthopale pubescens	shrub	0.30320773	0.9659376	0.059488382	terrestrial	0.000293872	0.9997061	self-supporting	0.00032956	0.9996705	perennial	0.000180338	0.9998197	therophyte	0.03995756	0.40136215	0.039907116	0.051364437	0.46740878
Acanthophippium bicolor	herb	0.99332446	0.20916176	0.025607033	terrestrial	0.007907427	0.99209255	self-supporting	0.000201645	0.99979836	perennial	0.000228055	0.999772	cryptophyte	0.000890593	0.027796188	0.05098246	0.91754067	0.002790189
Acanthophippium javanicum	herb	0.95713055	0.51948065	0.042457532	terrestrial	0.005047874	0.9949522	self-supporting	0.000231702	0.9997683	perennial	0.000203176	0.9997968	chamaephyte	0.007590297	0.5990658	0.14289416	0.24568108	0.004768632
Acanthophippium mantinianum	herb	0.9316442	0.7185423	0.033771444	terrestrial	0.008610556	0.99138945	self-supporting	0.000220162	0.9997799	perennial	0.000193423	0.9998066	chamaephyte	0.00467858	0.57333875	0.2393052	0.1780779	0.004599594
Acanthophippium splendidum	herb	0.99072814	0.2704836	0.025374418	terrestrial	0.001724796	0.99827516	self-supporting	0.000355262	0.99964476	perennial	0.00022579	0.9997743	cryptophyte	0.002292051	0.1374361	0.16447617	0.6902702	0.005525472
Acanthophoenix crinita	tree	0.018018993	0.24323116	0.98912036	terrestrial	0.000170347	0.99982965	self-supporting	0.000287678	0.9997123	perennial	0.000147108	0.9998529	phanerophyte	0.99717253	0.00162416	0.000410183	0.000362819	0.00043032
Acanthophoenix rubra	tree	0.01722053	0.1905329	0.99125904	terrestrial	0.000269826	0.99973017	self-supporting	0.000243983	0.99975604	perennial	0.000139384	0.99986064	phanerophyte	0.9978319	0.00110771	0.000360109	0.000319562	0.000380793
Acanthoscyphus parishii	herb	0.99548787	0.1390514	0.030712936	terrestrial	0.000161471	0.9998385	self-supporting	0.000205253	0.9997948	annual	0.99001557	0.009984429	therophyte	0.00078284	0.001489002	0.002746914	0.000634667	0.99434656
Acanthosicyos horridus	shrub	0.6064152	0.8351212	0.08566637	terrestrial	0.000161662	0.99983835	self-supporting	0.000629782	0.9993703	perennial	0.001044155	0.99895585	therophyte	0.00884959	0.16767731	0.1311559	0.036186837	0.6561303
Acanthosicyos naudinianus	herb	0.9933548	0.13580784	0.041419625	terrestrial	0.000162837	0.99983716	self-supporting	0.007744566	0.99225545	perennial	0.000959275	0.99904066	therophyte	0.092429884	0.12432321	0.07917458	0.08645296	0.6176194
Acanthospermum australe	herb	0.9907308	0.26355442	0.028430304	terrestrial	0.000625084	0.9993749	self-supporting	0.000713151	0.99928683	annual	0.97478026	0.025219709	therophyte	0.019308815	0.033551347	0.039565515	0.047704067	0.85987025
Acanthospermum consobrinum	herb	0.986273	0.3408236	0.03015439	terrestrial	0.000159721	0.99984026	self-supporting	0.000325614	0.99967444	perennial	0.00313866	0.99686134	therophyte	0.07788271	0.19030964	0.27160263	0.006717722	0.45348734
Acanthospermum glabratum	herb	0.99469674	0.15965688	0.02896085	terrestrial	0.000158459	0.9998416	self-supporting	0.000439726	0.9995603	annual	0.96323895	0.03676104	therophyte	0.001041439	0.002258287	0.00312717	0.000761655	0.9928114
Acanthospermum hispidum	herb	0.9954744	0.12881963	0.03104512	terrestrial	0.000153594	0.99984634	self-supporting	0.000400127	0.9995999	annual	0.9854117	0.014588239	therophyte	0.000844002	0.00127521	0.002681211	0.000662377	0.9945372
Acanthospermum humile	herb	0.9926104	0.20311469	0.029718075	terrestrial	0.000169668	0.99983025	self-supporting	0.000555385	0.99944466	annual	0.978448	0.021552052	therophyte	0.009375545	0.014230288	0.016415644	0.002294748	0.9576838
Acanthostachys pitcairnioides	herb	0.99434257	0.092626765	0.05458425	terrestrial	0.001861149	0.9981388	self-supporting	0.000180699	0.99981934	perennial	0.000228634	0.9997714	hemicryptophyte	0.001503732	0.007491029	0.98439425	0.003282088	0.003328881
Acanthostachys strobilacea	herb	0.9945581	0.090902194	0.053894885	terrestrial	0.002282293	0.99771774	self-supporting	0.0001775	0.99982256	perennial	0.00048865	0.99951136	hemicryptophyte	0.001271089	0.00677969	0.9834577	0.003377281	0.005114258
Acanthosyris annonagustata	shrub	0.17611007	0.79933244	0.53288203	terrestrial	0.000439519	0.9995604	self-supporting	0.005794401	0.99420565	perennial	0.000508366	0.9994916	phanerophyte	0.8635691	0.10396244	0.024735402	0.002820844	0.004912267
Acanthosyris asipapote	tree	0.0329191	0.2462645	0.98094857	terrestrial	0.000272581	0.9997274	self-supporting	0.001128814	0.99887115	perennial	0.000349297	0.9996507	phanerophyte	0.9266876	0.063045226	0.006308805	0.001728496	0.002229861
Acanthothamnus aphyllus	shrub	0.08076918	0.85556984	0.5414233	terrestrial	0.000511585	0.99948835	self-supporting	0.000557575	0.9994424	perennial	0.000765097	0.9992349	phanerophyte	0.92001724	0.041433323	0.0108641	0.004170472	0.023514805
Acanthus ebracteatus	shrub	0.08251309	0.94842416	0.3387642	terrestrial	0.000482656	0.9995173	self-supporting	0.009505874	0.9904942	perennial	0.000260862	0.9997391	phanerophyte	0.4987848	0.42297465	0.013142093	0.016611015	0.048487317
Acanthus hirsutus	herb	0.96813536	0.43974864	0.04034966	terrestrial	0.000287721	0.9997123	self-supporting	0.001835257	0.9981647	perennial	0.001773639	0.99822634	therophyte	0.06780731	0.13126795	0.11767122	0.07638059	0.6068729
Acanthus ilicifolius	shrub	0.11727136	0.9696083	0.13650239	terrestrial	0.000345087	0.9996549	self-supporting	0.000904178	0.9990958	perennial	0.000239997	0.99976	phanerophyte	0.9927247	0.004893455	0.000618261	0.000626819	0.001136817
Acanthus mollis	herb	0.9941189	0.19020483	0.025731048	terrestrial	0.000160821	0.9998392	self-supporting	0.000207513	0.9997925	perennial	0.002070748	0.9979292	cryptophyte	0.001804726	0.012366522	0.19267604	0.76077724	0.032375522
Acanthus montanus	herb	0.9945703	0.17497136	0.027498864	terrestrial	0.000334255	0.99966574	self-supporting	0.000350483	0.9996495	perennial	0.002286125	0.9977139	hemicryptophyte	0.005692073	0.06621273	0.89145905	0.010378639	0.026257543
Acanthus spinosus	herb	0.9928894	0.23496522	0.026611771	terrestrial	0.00013998	0.99986005	self-supporting	0.00020828	0.9997917	perennial	0.003081847	0.9969182	hemicryptophyte	0.002586168	0.015963515	0.9616216	0.012665714	0.00716299
Acca lanuginosa	tree	0.024389738	0.24233572	0.9842114	terrestrial	0.000147307	0.99985266	self-supporting	0.000542266	0.9994578	perennial	0.000253282	0.99974674	phanerophyte	0.99683857	0.001286368	0.000619703	0.000487173	0.000768083
Acca sellowiana	tree	0.014728025	0.510774	0.97264916	terrestrial	0.000355691	0.9996443	self-supporting	0.000305721	0.99969435	perennial	0.000127606	0.9998723	phanerophyte	0.998204	0.000777345	0.000336298	0.000312168	0.000370168
Accara elegans	shrub	0.05083084	0.8440415	0.72459215	terrestrial	0.000190992	0.9998091	self-supporting	0.000695752	0.9993043	perennial	0.0001714	0.9998286	phanerophyte	0.99253875	0.005910844	0.00056621	0.000581117	0.000403218
Acer acuminatum	tree	0.015487093	0.20338106	0.99181706	terrestrial	0.000184721	0.9998153	self-supporting	0.000234474	0.9997656	perennial	0.000136895	0.999863	phanerophyte	0.9982755	0.000666091	0.000394376	0.000321732	0.000342286
Acer amplum	tree	0.016194854	0.18217333	0.99244624	terrestrial	0.000212026	0.999788	self-supporting	0.000176486	0.9998235	perennial	0.000120207	0.99987984	phanerophyte	0.9982274	0.000704716	0.000423409	0.00035072	0.000293757
Acer argutum	tree	0.01638823	0.17813423	0.99280506	terrestrial	0.000125108	0.99987483	self-supporting	0.000194594	0.9998054	perennial	0.000122131	0.9998778	phanerophyte	0.9983297	0.000712483	0.000351366	0.00029604	0.00031039
Acer barbinerve	tree	0.01571887	0.22520779	0.9910097	terrestrial	0.00014711	0.9998529	self-supporting	0.000183799	0.99981624	perennial	0.000131049	0.999869	phanerophyte	0.9980096	0.000749723	0.000516679	0.000385667	0.000338245
Acer buergerianum	tree	0.016915279	0.18794802	0.992268	terrestrial	0.00022191	0.9997781	self-supporting	0.00018109	0.999819	perennial	0.000141078	0.99985886	phanerophyte	0.998033	0.000763332	0.000481927	0.000392018	0.000329647
Acer caesium	tree	0.016474526	0.18240061	0.99212134	terrestrial	0.000158881	0.9998411	self-supporting	0.000164922	0.999835	perennial	0.000127817	0.9998722	phanerophyte	0.99820983	0.000615266	0.00042671	0.000384003	0.000364305
Acer calcaratum	tree	0.017073015	0.17885236	0.9923844	terrestrial	0.000235687	0.99976426	self-supporting	0.00018719	0.9998128	perennial	0.000121835	0.99987817	phanerophyte	0.9982249	0.000715517	0.000399478	0.000321115	0.000339
Acer campbellii	tree	0.01587678	0.18498333	0.99248624	terrestrial	0.000518914	0.99948114	self-supporting	0.00036459	0.99963534	perennial	0.000124438	0.99987555	phanerophyte	0.9982146	0.000722176	0.00042501	0.000331267	0.000306869
Acer campestre	tree	0.018239982	0.21461105	0.9905906	terrestrial	0.000106571	0.9998934	self-supporting	0.00017841	0.9998216	perennial	0.000158033	0.9998419	phanerophyte	0.99783915	0.000912802	0.000518102	0.000387963	0.000341875
Acer capillipes	tree	0.01696754	0.17137901	0.99274915	terrestrial	0.000171069	0.99982893	self-supporting	0.000170686	0.9998293	perennial	0.000128244	0.99987173	phanerophyte	0.9982383	0.000677159	0.000409851	0.000355231	0.000319505
Acer cappadocicum	tree	0.016300904	0.21882315	0.9908454	terrestrial	0.000146826	0.99985313	self-supporting	0.000226303	0.9997737	perennial	0.000149719	0.9998503	phanerophyte	0.9981055	0.00073977	0.000456987	0.00036198	0.000335724
Acer carpinifolium	tree	0.017432535	0.18202528	0.99218905	terrestrial	0.000257616	0.9997423	self-supporting	0.00016643	0.9998336	perennial	0.000127479	0.99987245	phanerophyte	0.9983052	0.000643178	0.000395454	0.000342419	0.00031372
Acer caudatifolium	tree	0.018039225	0.17987448	0.99186254	terrestrial	0.000271079	0.99972886	self-supporting	0.000227759	0.99977225	perennial	0.000126664	0.9998733	phanerophyte	0.9976024	0.000968916	0.000713028	0.000375266	0.000340346
Acer caudatum	tree	0.017338805	0.18087699	0.9920489	terrestrial	0.000207838	0.99979216	self-supporting	0.000238275	0.99976176	perennial	0.000127518	0.99987245	phanerophyte	0.998288	0.000635626	0.000385271	0.000352216	0.000338902
Acer ceriferum	tree	0.016256005	0.19515285	0.99183345	terrestrial	0.000243139	0.9997569	self-supporting	0.000230289	0.99976975	perennial	0.000121381	0.99987864	phanerophyte	0.99797255	0.000785705	0.000557901	0.000362963	0.000320845
Acer circinatum	tree	0.014964107	0.22969459	0.99163425	terrestrial	0.000118997	0.999881	self-supporting	0.000183598	0.9998165	perennial	0.000122867	0.9998771	phanerophyte	0.998185	0.000761681	0.000396925	0.000332858	0.000323593
Acer cissifolium	tree	0.014169209	0.24010263	0.99101615	terrestrial	0.000164132	0.99983585	self-supporting	0.001074495	0.9989255	perennial	0.000135259	0.9998647	phanerophyte	0.998204	0.000695229	0.000432919	0.000346919	0.000321074
Acer confertifolium	tree	0.015454619	0.2364686	0.99055946	terrestrial	0.000160873	0.99983907	self-supporting	0.000224311	0.9997757	perennial	0.000142962	0.99985707	phanerophyte	0.99835014	0.000689585	0.000361385	0.000286892	0.000311915
Acer cordatum	tree	0.01702249	0.19948477	0.99143887	terrestrial	0.000139071	0.9998609	self-supporting	0.000185725	0.99981433	perennial	0.000126993	0.99987304	phanerophyte	0.9983353	0.000649674	0.000395067	0.000307681	0.00031231
Acer coriaceifolium	tree	0.017514324	0.19247666	0.9916379	terrestrial	0.000143806	0.9998561	self-supporting	0.000180234	0.9998198	perennial	0.000130018	0.99986994	phanerophyte	0.998326	0.000635468	0.000387653	0.000314035	0.000336831
Acer crassum	tree	0.01665258	0.18816125	0.992191	terrestrial	0.000138463	0.9998615	self-supporting	0.00016119	0.9998388	perennial	0.000129273	0.99987066	phanerophyte	0.99831104	0.000678787	0.0003933	0.000288012	0.000328841
Acer crataegifolium	tree	0.018000504	0.17721719	0.9921894	terrestrial	0.000135485	0.99986446	self-supporting	0.000207387	0.99979264	perennial	0.000130564	0.99986947	phanerophyte	0.9982022	0.000722578	0.000418982	0.000345117	0.000311139
Acer davidii	tree	0.016410705	0.16739897	0.99292254	terrestrial	0.000355282	0.99964476	self-supporting	0.000176497	0.9998235	perennial	0.000122536	0.99987745	phanerophyte	0.99824286	0.000642446	0.000412099	0.000366593	0.000335926
Acer diabolicum	tree	0.019482268	0.17853759	0.9911522	terrestrial	0.000141817	0.99985814	self-supporting	0.000238572	0.9997614	perennial	0.000149388	0.99985063	phanerophyte	0.9978009	0.000945541	0.000562342	0.000376921	0.000314233
Acer distylum	tree	0.012730689	0.39527285	0.9838594	terrestrial	0.000129762	0.9998702	self-supporting	0.000216231	0.9997838	perennial	0.00012762	0.9998723	phanerophyte	0.9980574	0.00091805	0.000444182	0.00030886	0.000271477
Acer duplicatoserratum	tree	0.016256005	0.19515285	0.99183345	terrestrial	0.000243139	0.9997569	self-supporting	0.000230289	0.99976975	perennial	0.000121381	0.99987864	phanerophyte	0.99797255	0.000785705	0.000557901	0.000362963	0.000320845
Acer elegantulum	tree	0.017501676	0.20526971	0.9912531	terrestrial	0.000147727	0.9998523	self-supporting	0.000188878	0.9998111	perennial	0.000142108	0.9998579	phanerophyte	0.99810624	0.000661629	0.000468464	0.000384075	0.000379576
Acer erianthum	tree	0.017190311	0.1946124	0.9917645	terrestrial	0.000137468	0.99986255	self-supporting	0.000201318	0.9997987	perennial	0.000129599	0.9998704	phanerophyte	0.9982461	0.000623592	0.000410032	0.000369566	0.000350723
Acer erythranthum	tree	0.019529572	0.19364026	0.9904721	terrestrial	0.000202187	0.9997979	self-supporting	0.000299928	0.99970007	perennial	0.000169117	0.99983084	phanerophyte	0.9920041	0.003870652	0.002613452	0.000901538	0.000610152
Acer fabri	tree	0.013702895	0.36720678	0.9840846	terrestrial	0.00015092	0.9998491	self-supporting	0.001586756	0.9984132	perennial	0.000142832	0.9998572	phanerophyte	0.9973959	0.001315527	0.000612021	0.000362268	0.00031431
Acer fenzelianum	tree	0.01716052	0.17617206	0.9925299	terrestrial	0.000147227	0.9998528	self-supporting	0.000177529	0.99982256	perennial	0.000125206	0.99987483	phanerophyte	0.99834275	0.000613605	0.000372473	0.000340122	0.000330967
Acer glabrum	tree	0.016206697	0.19785595	0.99202263	terrestrial	0.00010819	0.99989176	self-supporting	0.000171272	0.9998287	perennial	0.000125059	0.99987495	phanerophyte	0.99798703	0.0008736	0.000484608	0.000324886	0.000329892
Acer gracilifolium	tree	0.016552983	0.19410579	0.99197024	terrestrial	0.000136619	0.9998634	self-supporting	0.000185268	0.9998148	perennial	0.000126975	0.99987304	phanerophyte	0.99829906	0.000628455	0.000392718	0.000339104	0.000340697
Acer granatense	tree	0.022925146	0.29801702	0.9816959	terrestrial	0.000209781	0.99979025	self-supporting	0.000284478	0.9997155	perennial	0.000353067	0.9996469	phanerophyte	0.99156475	0.003767347	0.003087569	0.000777902	0.000802343
Acer griseum	tree	0.015555618	0.18557252	0.9926916	terrestrial	0.000120477	0.9998795	self-supporting	0.000162903	0.99983704	perennial	0.000128374	0.9998716	phanerophyte	0.9983011	0.000704142	0.000379933	0.000314313	0.000300477
Acer hainanense	tree	0.015101224	0.20641406	0.9920248	terrestrial	0.00025344	0.9997465	self-supporting	0.000186082	0.999814	perennial	0.000128141	0.99987185	phanerophyte	0.9981579	0.000684417	0.000463038	0.00036088	0.000333751
Acer heldreichii	tree	0.018060809	0.19257866	0.9911221	terrestrial	0.000146143	0.99985385	self-supporting	0.000187998	0.99981207	perennial	0.000156646	0.99984336	phanerophyte	0.9980476	0.000747773	0.000488179	0.000369235	0.000347278
Acer henryi	tree	0.017643323	0.17666042	0.99230325	terrestrial	0.000123358	0.9998766	self-supporting	0.000191721	0.99980825	perennial	0.000130764	0.9998692	phanerophyte	0.9982304	0.000625706	0.000429866	0.000358659	0.000355396
Acer hyrcanum	tree	0.016921947	0.23814102	0.98935753	terrestrial	0.000134368	0.99986565	self-supporting	0.000159382	0.9998406	perennial	0.000147055	0.9998529	phanerophyte	0.99798524	0.000832344	0.000479191	0.000373107	0.000330091
Acer japonicum	tree	0.016758936	0.19082215	0.9922341	terrestrial	0.000163544	0.99983644	self-supporting	0.00017181	0.9998282	perennial	0.000131487	0.9998685	phanerophyte	0.99805874	0.000796381	0.000474639	0.000363398	0.000306789
Acer laevigatum	tree	0.015101224	0.20641406	0.9920248	terrestrial	0.00025344	0.9997465	self-supporting	0.000186082	0.999814	perennial	0.000128141	0.99987185	phanerophyte	0.9981579	0.000684417	0.000463038	0.00036088	0.000333751
Acer laurinum	tree	0.01598353	0.17020202	0.992993	terrestrial	0.000244538	0.99975544	self-supporting	0.000523183	0.99947685	perennial	0.000134953	0.99986506	phanerophyte	0.9983834	0.000683606	0.000324657	0.000309517	0.000298691
Acer leipoense	tree	0.01696576	0.19289511	0.9919127	terrestrial	0.000152865	0.99984705	self-supporting	0.0001684	0.99983156	perennial	0.000134527	0.9998654	phanerophyte	0.9982748	0.000687736	0.000424977	0.000313761	0.000298757
Acer linganense	tree	0.016256005	0.19515285	0.99183345	terrestrial	0.000243139	0.9997569	self-supporting	0.000230289	0.99976975	perennial	0.000121381	0.99987864	phanerophyte	0.99797255	0.000785705	0.000557901	0.000362963	0.000320845
Acer longipes	tree	0.016033465	0.20386766	0.99172884	terrestrial	0.000155173	0.9998448	self-supporting	0.000184772	0.9998153	perennial	0.000133636	0.99986637	phanerophyte	0.9982115	0.000649013	0.000416791	0.000364888	0.000357783
Acer lucidum	tree	0.016000593	0.19303335	0.9922531	terrestrial	0.000158307	0.9998417	self-supporting	0.000175139	0.99982494	perennial	0.000129157	0.9998708	phanerophyte	0.9983053	0.000619603	0.000391731	0.000345761	0.000337654
Acer macrophyllum	tree	0.017393935	0.18487068	0.9920968	terrestrial	0.00012655	0.9998734	self-supporting	0.000158002	0.9998419	perennial	0.000135062	0.99986494	phanerophyte	0.99813324	0.000758654	0.000438979	0.000346867	0.000322317
Acer mandshuricum	tree	0.016121961	0.18675306	0.9925477	terrestrial	0.00014784	0.9998522	self-supporting	0.000164809	0.99983513	perennial	0.000122879	0.9998771	phanerophyte	0.99787104	0.000787803	0.00057797	0.00041258	0.000350517
Acer maximowiczianum	tree	0.018230125	0.17072162	0.99239033	terrestrial	0.000150129	0.9998498	self-supporting	0.000180627	0.99981946	perennial	0.000127905	0.9998721	phanerophyte	0.9980856	0.000747791	0.000486122	0.000359608	0.000320846
Acer miaoshanicum	tree	0.015535384	0.21015935	0.9918066	terrestrial	0.000130905	0.9998691	self-supporting	0.000182363	0.99981767	perennial	0.000128616	0.9998714	phanerophyte	0.99830437	0.000616538	0.000393655	0.000337499	0.000347914
Acer micranthum	tree	0.015017428	0.18566443	0.992879	terrestrial	0.000133382	0.9998666	self-supporting	0.000178545	0.9998215	perennial	0.00011769	0.99988234	phanerophyte	0.9982974	0.000739746	0.000359044	0.0003053	0.000298561
Acer mirabile	tree	0.014359837	0.20762122	0.9924068	terrestrial	0.000213623	0.99978644	self-supporting	0.000242358	0.9997576	perennial	0.00012706	0.9998729	phanerophyte	0.9983322	0.000624308	0.000366584	0.000332969	0.000343899
Acer miyabei	tree	0.01636597	0.19794543	0.99229264	terrestrial	0.000147898	0.99985206	self-supporting	0.000202594	0.9997974	perennial	0.000133651	0.99986637	phanerophyte	0.9981775	0.000724185	0.000436038	0.000348581	0.000313777
Acer monspessulanum	tree	0.013851665	0.27703512	0.9901467	terrestrial	0.000145088	0.9998549	self-supporting	0.000218334	0.99978167	perennial	0.000155937	0.9998441	phanerophyte	0.99796414	0.000878781	0.000489508	0.000361735	0.000305691
Acer negundo	tree	0.016817022	0.19185561	0.9919578	terrestrial	0.000122909	0.9998771	self-supporting	0.000192269	0.9998078	perennial	0.00015174	0.99984825	phanerophyte	0.9982492	0.000687675	0.000407253	0.000330945	0.000325007
Acer nipponicum	tree	0.017719982	0.16401209	0.992235	terrestrial	0.000164315	0.9998356	self-supporting	0.000179516	0.99982053	perennial	0.000120931	0.999879	phanerophyte	0.9982481	0.000683176	0.000424822	0.00034	0.000303973
Acer oblongum	tree	0.015489462	0.18435694	0.9926813	terrestrial	0.000159957	0.99984	self-supporting	0.000169233	0.9998307	perennial	0.000134924	0.99986506	phanerophyte	0.99827826	0.000724396	0.000386841	0.000310014	0.000300495
Acer obtusifolium	tree	0.01616469	0.2367875	0.99013036	terrestrial	0.000149636	0.9998504	self-supporting	0.000193393	0.9998066	perennial	0.000197845	0.9998022	phanerophyte	0.99681455	0.001642528	0.000769781	0.000410992	0.000362074
Acer oligocarpum	tree	0.016102754	0.1906217	0.9922293	terrestrial	0.000165334	0.99983466	self-supporting	0.000252323	0.9997477	perennial	0.00012792	0.9998721	phanerophyte	0.99834526	0.000629008	0.000379395	0.000318532	0.000327847
Acer olivaceum	tree	0.017501676	0.20526971	0.9912531	terrestrial	0.000147727	0.9998523	self-supporting	0.000188878	0.9998111	perennial	0.000142108	0.9998579	phanerophyte	0.99810624	0.000661629	0.000468464	0.000384075	0.000379576
Acer oliverianum	tree	0.017688056	0.1687635	0.99274606	terrestrial	0.000193453	0.9998066	self-supporting	0.000178651	0.99982136	perennial	0.000123991	0.999876	phanerophyte	0.998285	0.000669306	0.000409322	0.000333323	0.000303009
Acer opalus	tree	0.015824316	0.21323839	0.99134094	terrestrial	0.000123314	0.9998766	self-supporting	0.000174313	0.9998258	perennial	0.000153537	0.99984646	phanerophyte	0.99807334	0.000766554	0.000438964	0.000395551	0.000325573
Acer palmatum	tree	0.014650661	0.21899822	0.99172735	terrestrial	0.000139345	0.99986064	self-supporting	0.000196937	0.9998031	perennial	0.000128333	0.9998716	phanerophyte	0.9983323	0.000721408	0.000356435	0.000296801	0.000292956
Acer pauciflorum	tree	0.017485375	0.16630082	0.9926563	terrestrial	0.000154019	0.999846	self-supporting	0.000178849	0.9998211	perennial	0.000127271	0.9998727	phanerophyte	0.9983474	0.000685073	0.000365631	0.000287909	0.00031406
Acer paxii	tree	0.016005954	0.19455293	0.9922943	terrestrial	0.000145421	0.99985456	self-supporting	0.000203833	0.9997962	perennial	0.000135151	0.9998648	phanerophyte	0.99831164	0.000642661	0.00038681	0.00033146	0.000327553
Acer pectinatum	tree	0.014977326	0.18976617	0.9924516	terrestrial	0.000377254	0.9996227	self-supporting	0.000192136	0.9998079	perennial	0.000121224	0.99987876	phanerophyte	0.9982703	0.000680602	0.00038041	0.000346213	0.000322531
Acer pehpeiense	tree	0.016000593	0.19303335	0.9922531	terrestrial	0.000158307	0.9998417	self-supporting	0.000175139	0.99982494	perennial	0.000129157	0.9998708	phanerophyte	0.9983053	0.000619603	0.000391731	0.000345761	0.000337654
Acer pensylvanicum	tree	0.013972834	0.22193903	0.99196976	terrestrial	0.000131918	0.99986804	self-supporting	0.000179356	0.99982065	perennial	0.000132495	0.99986744	phanerophyte	0.99827874	0.00066514	0.000384368	0.000329708	0.000341989
Acer pentaphyllum	tree	0.015723165	0.21239206	0.99142116	terrestrial	0.000254202	0.9997458	self-supporting	0.000182258	0.9998178	perennial	0.000125082	0.99987495	phanerophyte	0.99810374	0.000891386	0.000422745	0.000298206	0.000283872
Acer pentapomicum	tree	0.023261419	0.25006187	0.9841504	terrestrial	0.000193212	0.9998068	self-supporting	0.000903942	0.99909604	perennial	0.000299044	0.999701	phanerophyte	0.98452014	0.00556323	0.006987364	0.001259682	0.001669516
Acer saccharinum	tree	0.018791651	0.16862442	0.99242944	terrestrial	0.000153179	0.9998468	self-supporting	0.000180053	0.99981993	perennial	0.000131146	0.99986887	phanerophyte	0.998066	0.000712988	0.000467737	0.000374597	0.000378663
Acer saccharum	tree	0.01834386	0.16609238	0.9925997	terrestrial	0.000117498	0.99988246	self-supporting	0.000186235	0.99981374	perennial	0.000128086	0.99987185	phanerophyte	0.99821186	0.000666321	0.0004277	0.00034315	0.000350918
Acer sempervirens	tree	0.014100176	0.267558	0.990493	terrestrial	0.000115574	0.99988437	self-supporting	0.000160186	0.9998398	perennial	0.000127101	0.9998729	phanerophyte	0.99828845	0.00071412	0.000382327	0.000327201	0.000287868
Acer shenkanense	tree	0.015913604	0.20324415	0.9920115	terrestrial	0.000129207	0.9998708	self-supporting	0.000191906	0.99980813	perennial	0.000129402	0.99987054	phanerophyte	0.9982014	0.000645811	0.000424683	0.000371793	0.00035642
Acer shihweii	tree	0.016732264	0.19052388	0.9921624	terrestrial	0.000139289	0.99986064	self-supporting	0.00018516	0.9998148	perennial	0.000124935	0.99987507	phanerophyte	0.9983286	0.000616203	0.000391577	0.000330033	0.00033354
Acer shirasawanum	tree	0.015397674	0.19410296	0.99242944	terrestrial	0.000165099	0.9998349	self-supporting	0.000201628	0.99979836	perennial	0.000124874	0.99987507	phanerophyte	0.9982545	0.000686857	0.000405609	0.000338393	0.000314663
Acer sichourense	tree	0.015138177	0.20527697	0.99213433	terrestrial	0.000201212	0.99979883	self-supporting	0.000305669	0.99969435	perennial	0.000136692	0.99986327	phanerophyte	0.998243	0.000723408	0.000419458	0.000318504	0.000295577
Acer sieboldianum	tree	0.01727304	0.1696513	0.99268746	terrestrial	0.000170062	0.9998299	self-supporting	0.000250951	0.999749	perennial	0.000125313	0.9998747	phanerophyte	0.9981927	0.00074977	0.000420074	0.000337102	0.000300295
Acer sikkimense	tree	0.016174598	0.17750193	0.9926214	terrestrial	0.000183469	0.9998166	self-supporting	0.000385533	0.9996145	perennial	0.000127078	0.9998729	phanerophyte	0.99821126	0.000634147	0.000412332	0.000384894	0.000357355
Acer sino-oblongum	tree	0.016769484	0.18008637	0.9926212	terrestrial	0.000213658	0.9997863	self-supporting	0.000203673	0.99979633	perennial	0.0001228	0.9998772	phanerophyte	0.9982753	0.000601744	0.000407657	0.00035603	0.000359148
Acer sinopurpurascens	tree	0.016998244	0.177435	0.99260217	terrestrial	0.000125243	0.9998747	self-supporting	0.000213764	0.9997862	perennial	0.000126713	0.9998733	phanerophyte	0.99825984	0.000607193	0.000404545	0.000378679	0.000349881
Acer spicatum	tree	0.015141007	0.22281182	0.9915624	terrestrial	0.000127163	0.9998728	self-supporting	0.000167964	0.99983203	perennial	0.000127471	0.99987257	phanerophyte	0.99818146	0.000773185	0.000399196	0.000326929	0.000319311
Acer stachyophyllum	tree	0.016251795	0.18253942	0.99246395	terrestrial	0.000210956	0.99978906	self-supporting	0.000201116	0.99979895	perennial	0.000121844	0.99987817	phanerophyte	0.99827766	0.000646225	0.000383531	0.000362715	0.000329936
Acer sterculiaceum	tree	0.016435822	0.17779689	0.9925694	terrestrial	0.000285646	0.9997143	self-supporting	0.000169282	0.9998307	perennial	0.000124317	0.99987566	phanerophyte	0.99823356	0.000626248	0.000406519	0.000377938	0.000355655
Acer sutchuenense	tree	0.016384225	0.18647973	0.992397	terrestrial	0.000132212	0.9998678	self-supporting	0.000179918	0.99982005	perennial	0.000126369	0.99987364	phanerophyte	0.9983205	0.000607611	0.000385125	0.000346666	0.000339989
Acer sycopseoides	tree	0.015962897	0.19554356	0.99223125	terrestrial	0.000137436	0.99986255	self-supporting	0.000172204	0.99982774	perennial	0.000127612	0.9998723	phanerophyte	0.99833786	0.000610211	0.000385507	0.000328484	0.000338019
Acer tataricum	tree	0.015975626	0.23325711	0.9900996	terrestrial	0.000123533	0.9998765	self-supporting	0.000173016	0.99982697	perennial	0.000139789	0.99986017	phanerophyte	0.99782085	0.000953961	0.000526045	0.000373305	0.000325934
Acer tegmentosum	tree	0.015066712	0.23749316	0.9905566	terrestrial	0.000139246	0.99986076	self-supporting	0.000153242	0.9998467	perennial	0.000137087	0.9998629	phanerophyte	0.997693	0.000941767	0.000614699	0.000432884	0.000317712
Acer tenellum	tree	0.016279507	0.19388628	0.99224746	terrestrial	0.000131849	0.99986815	self-supporting	0.000172739	0.9998273	perennial	0.000131087	0.99986887	phanerophyte	0.99831676	0.000605762	0.000387141	0.00034466	0.000345677
Acer tibetense	tree	0.017478773	0.191206	0.9915543	terrestrial	0.000150651	0.9998493	self-supporting	0.000197807	0.9998022	perennial	0.000129323	0.99987066	phanerophyte	0.99826413	0.000653035	0.000409145	0.000339749	0.000333865
Acer tonkinense	tree	0.016647287	0.16716214	0.9930132	terrestrial	0.000188703	0.99981135	self-supporting	0.000252072	0.99974793	perennial	0.000119751	0.9998802	phanerophyte	0.9982955	0.000631635	0.000366779	0.000360096	0.000345912
Acer triflorum	tree	0.016579598	0.18097742	0.99271214	terrestrial	0.000184745	0.9998153	self-supporting	0.000162901	0.99983704	perennial	0.000121997	0.9998779	phanerophyte	0.9980393	0.000740538	0.00051398	0.00037825	0.000328041
Acer truncatum	tree	0.017590499	0.19011742	0.9914555	terrestrial	0.000171481	0.99982846	self-supporting	0.000172283	0.99982774	perennial	0.000146721	0.99985325	phanerophyte	0.99789315	0.000772132	0.000535424	0.000435813	0.000363383
Acer tschonoskii	tree	0.015543108	0.23949625	0.9897802	terrestrial	0.000201212	0.99979883	self-supporting	0.000295914	0.99970406	perennial	0.000137557	0.99986243	phanerophyte	0.99786866	0.000875741	0.00055608	0.000366876	0.000332561
Acer tutcheri	tree	0.016141025	0.17706631	0.99268264	terrestrial	0.000166176	0.9998338	self-supporting	0.000198473	0.9998016	perennial	0.0001214	0.9998785	phanerophyte	0.9981818	0.000611021	0.000433654	0.000386629	0.000386929
Acer undulatum	tree	0.030149264	0.25189656	0.98159605	terrestrial	0.000240721	0.99975926	self-supporting	0.000265072	0.99973494	perennial	0.000245242	0.9997547	phanerophyte	0.69795525	0.0660889	0.21797891	0.012303367	0.005673633
Acer velutinum	tree	0.01592055	0.19856633	0.99181056	terrestrial	0.000129748	0.9998702	self-supporting	0.000238239	0.99976176	perennial	0.00016585	0.9998342	phanerophyte	0.99834096	0.000648504	0.000364856	0.000304874	0.000340763
Acer wangchii	tree	0.015977059	0.20325778	0.9920859	terrestrial	0.000128711	0.99987125	self-supporting	0.000189926	0.99981004	perennial	0.000132035	0.9998679	phanerophyte	0.9982784	0.000627559	0.000407299	0.000345046	0.000341764
Acer wardii	tree	0.014359837	0.20762122	0.9924068	terrestrial	0.000213623	0.99978644	self-supporting	0.000242358	0.9997576	perennial	0.00012706	0.9998729	phanerophyte	0.9983322	0.000624308	0.000366584	0.000332969	0.000343899
Acer wuyuanense	tree	0.017483851	0.19361174	0.9914085	terrestrial	0.000205726	0.9997943	self-supporting	0.000354047	0.99964595	perennial	0.000144139	0.9998559	phanerophyte	0.998293	0.000688649	0.000376424	0.00031203	0.000329885
Acer yangbiense	tree	0.017417822	0.18286781	0.99229187	terrestrial	0.000266247	0.99973375	self-supporting	0.000177252	0.9998228	perennial	0.000124874	0.99987507	phanerophyte	0.9981206	0.000695709	0.000477101	0.000365949	0.000340577
Acer yaoshanicum	tree	0.017501676	0.20526971	0.9912531	terrestrial	0.000147727	0.9998523	self-supporting	0.000188878	0.9998111	perennial	0.000142108	0.9998579	phanerophyte	0.99810624	0.000661629	0.000468464	0.000384075	0.000379576
Acer yinkunii	tree	0.014373496	0.22441618	0.99171185	terrestrial	0.000126526	0.9998734	self-supporting	0.000206903	0.9997931	perennial	0.000131383	0.99986863	phanerophyte	0.9983943	0.000624052	0.00034781	0.000316861	0.000317071
Acer yui	tree	0.016114883	0.19067416	0.99238026	terrestrial	0.000135577	0.99986446	self-supporting	0.000190449	0.99980956	perennial	0.000132211	0.9998678	phanerophyte	0.9982558	0.000637377	0.000408361	0.000354845	0.0003436
Acer Ã— zoeschense	tree	0.015618197	0.22257958	0.9912664	terrestrial	0.000164939	0.999835	self-supporting	0.000199805	0.99980026	perennial	0.000154702	0.99984527	phanerophyte	0.99797004	0.000792982	0.000518518	0.000371356	0.000347113
Aceratium ferrugineum	tree	0.015689231	0.16819595	0.9929369	terrestrial	0.000196774	0.99980325	self-supporting	0.000234295	0.9997657	perennial	0.00012016	0.99987984	phanerophyte	0.9981121	0.000974968	0.000325533	0.000284402	0.000303039
Acetosa sagittata	herb	0.994034	0.17551613	0.027707048	terrestrial	0.0001217	0.9998783	obligatory	0.97650814	0.023491845	perennial	0.006236233	0.99376374	phanerophyte	0.509396	0.10258826	0.09632194	0.11992999	0.17176381
Acharia tragodes	herb	0.88652825	0.5564012	0.10855408	terrestrial	0.000130273	0.9998697	self-supporting	0.000695253	0.9993048	perennial	0.004987435	0.9950126	therophyte	0.09828054	0.112894125	0.278126	0.19356167	0.3171377
Achetaria azurea	herb	0.9866775	0.22257484	0.04251277	terrestrial	0.000267977	0.99973196	self-supporting	0.005158769	0.9948413	perennial	0.000178106	0.99982196	phanerophyte	0.98795277	0.00906439	0.001090905	0.000945231	0.000946692
Achillea abrotanoides	herb	0.9903004	0.29057068	0.026151363	terrestrial	0.000123933	0.999876	self-supporting	0.000295072	0.9997049	perennial	0.003351025	0.99664897	hemicryptophyte	0.00190767	0.030173257	0.9553011	0.007054049	0.005564028
Achillea aegyptiaca	herb	0.9925889	0.2065898	0.02785264	terrestrial	0.000152501	0.99984753	self-supporting	0.000322563	0.9996774	perennial	0.001069521	0.9989305	hemicryptophyte	0.005710818	0.11684919	0.8641611	0.00698562	0.006293207
Achillea ageratifolia	herb	0.99060845	0.27319598	0.02585349	terrestrial	0.000106691	0.9998933	self-supporting	0.00019499	0.99980503	perennial	0.000740266	0.99925977	hemicryptophyte	0.004319031	0.06071897	0.9228751	0.003909048	0.008177873
Achillea ageratum	herb	0.9910958	0.21451147	0.035053223	terrestrial	0.000147741	0.9998522	self-supporting	0.000444355	0.99955565	perennial	0.001544631	0.9984554	hemicryptophyte	0.016600363	0.10680156	0.6481108	0.005138278	0.22334896
Achillea alpina	herb	0.9940646	0.14374396	0.03719053	terrestrial	0.000129539	0.9998704	self-supporting	0.000175633	0.99982435	perennial	0.000895898	0.9991041	hemicryptophyte	0.002771826	0.04457916	0.924351	0.011094104	0.017204082
Achillea aspleniifolia	herb	0.9889501	0.2550222	0.033009663	terrestrial	0.000140916	0.9998591	self-supporting	0.000519151	0.9994809	perennial	0.009519508	0.9904805	hemicryptophyte	0.005103582	0.028164165	0.93789744	0.003043238	0.025791544
Achillea atrata	herb	0.9939731	0.20483601	0.024137845	terrestrial	0.000169393	0.9998306	self-supporting	0.000399603	0.99960047	perennial	0.001059355	0.99894065	hemicryptophyte	0.003116713	0.031332266	0.9560358	0.005217185	0.004298134
Achillea clavennae	herb	0.99324507	0.21683215	0.02629749	terrestrial	0.000139044	0.9998609	self-supporting	0.00028826	0.9997117	perennial	0.001538939	0.9984611	hemicryptophyte	0.004642925	0.03361189	0.9542504	0.00391238	0.003582424
Achillea collina	herb	0.99385816	0.20195937	0.027795048	terrestrial	0.000133777	0.99986625	self-supporting	0.000259552	0.9997404	perennial	0.007000132	0.9929999	hemicryptophyte	0.003413589	0.03611478	0.9416598	0.003283277	0.015528656
Achillea cretica	herb	0.97013646	0.3356283	0.04387361	terrestrial	0.000137176	0.9998628	self-supporting	0.000349791	0.99965024	perennial	0.00072142	0.9992786	hemicryptophyte	0.0258076	0.35860944	0.5346428	0.009755624	0.07118448
Achillea erba-rotta	herb	0.995304	0.1459994	0.030266361	terrestrial	0.000190289	0.9998097	self-supporting	0.000198514	0.99980146	perennial	0.001517021	0.998483	hemicryptophyte	0.004125607	0.038066685	0.9491018	0.003839457	0.004866501
Achillea filipendulina	herb	0.994476	0.18933667	0.024470404	terrestrial	0.000137715	0.9998623	self-supporting	0.000184459	0.9998155	perennial	0.001871063	0.99812895	hemicryptophyte	0.001172889	0.010119515	0.9794195	0.005778236	0.003509857
Achillea ligustica	herb	0.9779383	0.1979791	0.072009645	terrestrial	0.000133533	0.9998665	self-supporting	0.000311316	0.99968874	perennial	0.000650237	0.9993498	hemicryptophyte	0.051225983	0.099123165	0.79165894	0.010177667	0.04781419
Achillea maritima	herb	0.99211335	0.2455792	0.02420783	terrestrial	0.000103894	0.99989605	self-supporting	0.00033725	0.99966276	perennial	0.004933412	0.9950665	therophyte	0.005161306	0.039769948	0.42478532	0.005890884	0.52439255
Achillea millefolium	herb	0.994449	0.17070079	0.02912677	terrestrial	0.000117984	0.999882	self-supporting	0.000261096	0.9997389	perennial	0.00096802	0.999032	hemicryptophyte	0.003208596	0.02726708	0.9459941	0.002898192	0.020632116
Achillea nobilis	herb	0.9859925	0.17965561	0.053731266	terrestrial	0.000150933	0.9998491	self-supporting	0.000210595	0.9997894	perennial	0.000269744	0.9997303	hemicryptophyte	0.004056114	0.024787845	0.95343095	0.003532	0.014192985
Achillea ptarmica	herb	0.9943007	0.19982818	0.025169672	terrestrial	0.000117102	0.99988294	self-supporting	0.000294797	0.99970514	perennial	0.006622152	0.99337786	hemicryptophyte	0.00212634	0.017179081	0.97217673	0.003032127	0.005485758
Achillea santolina	herb	0.9863061	0.35010615	0.02670132	terrestrial	0.000189999	0.99981004	self-supporting	0.000632121	0.9993679	perennial	0.004372787	0.99562716	hemicryptophyte	0.003659609	0.10590809	0.8344203	0.023885028	0.032126885
Achillea tomentosa	herb	0.9770797	0.27463123	0.044488143	terrestrial	0.000117362	0.9998826	self-supporting	0.000349005	0.99965096	perennial	0.000282813	0.9997172	hemicryptophyte	0.008828541	0.07462091	0.8941691	0.004220235	0.018161261
Achimenes erecta	herb	0.9924746	0.23368299	0.023150424	terrestrial	0.000308487	0.9996915	self-supporting	0.005130467	0.9948696	perennial	0.000281874	0.9997181	hemicryptophyte	0.00891656	0.3867356	0.4657563	0.09097889	0.047612615
Achimenes grandiflora	herb	0.9940025	0.16855869	0.029882243	terrestrial	0.001102778	0.9988972	self-supporting	0.000576217	0.99942386	perennial	0.002444522	0.9975555	hemicryptophyte	0.0667163	0.24823138	0.53747344	0.022026291	0.12555261
Achimenes longiflora	herb	0.9726002	0.46410906	0.027461654	terrestrial	0.000459038	0.99954104	self-supporting	0.000418318	0.99958163	perennial	0.002361087	0.99763894	cryptophyte	0.02379928	0.15000594	0.08200563	0.70688325	0.037305973
Achlyphila disticha	herb	0.9903448	0.1336407	0.060317107	terrestrial	0.001291229	0.9987087	self-supporting	0.000418645	0.9995814	perennial	0.000554932	0.999445	cryptophyte	0.08775954	0.065500125	0.08707128	0.71201605	0.047652982
Achlys triphylla	herb	0.99447757	0.17507517	0.029482855	terrestrial	0.000150573	0.99984944	self-supporting	0.000242059	0.99975795	perennial	0.000633141	0.9993668	therophyte	0.001185588	0.00433154	0.01575932	0.001893149	0.97683036
Achnatherum lemmonii	herb	0.99559766	0.1235905	0.03383254	terrestrial	0.000120575	0.99987936	self-supporting	0.000178404	0.9998216	perennial	0.001804289	0.9981957	hemicryptophyte	0.000728456	0.003351091	0.98408645	0.00464732	0.007186679
Achnatherum nelsonii	herb	0.995479	0.120699495	0.036669753	terrestrial	0.000132637	0.9998673	self-supporting	0.000166228	0.9998337	perennial	0.001149292	0.9988507	hemicryptophyte	0.000636441	0.00324058	0.9857605	0.004681527	0.005680923
Achnatherum occidentale	herb	0.9955419	0.13180506	0.032435548	terrestrial	0.000119726	0.9998803	self-supporting	0.000180015	0.99982005	perennial	0.001260925	0.99873906	hemicryptophyte	0.000697071	0.004214255	0.983355	0.0036981	0.008035563
Achnophora tatei	herb	0.9883158	0.3294806	0.02666558	terrestrial	0.000107519	0.9998925	self-supporting	0.000520442	0.9994796	perennial	0.001469107	0.99853086	therophyte	0.003229781	0.012806375	0.05068185	0.00254685	0.9307352
Achyrachaena mollis	herb	0.9957274	0.11964917	0.03324131	terrestrial	0.000279472	0.9997205	self-supporting	0.000212021	0.999788	annual	0.9886896	0.011310361	therophyte	0.000685755	0.001166564	0.002554027	0.00069324	0.9949004
Achyranthes arborescens	tree	0.013991181	0.25790465	0.9898316	terrestrial	0.000400635	0.9995994	self-supporting	0.000194229	0.99980575	perennial	0.000120132	0.99987984	phanerophyte	0.99782616	0.001200458	0.000323628	0.000301236	0.00034849
Achyranthes aspera	herb	0.99172044	0.28673849	0.020344958	terrestrial	0.000331966	0.999668	self-supporting	0.000925832	0.9990741	perennial	0.002545076	0.99745494	therophyte	0.003814906	0.030267445	0.011585635	0.008453581	0.94587845
Achyranthes bidentata	herb	0.97000176	0.5455153	0.022485537	terrestrial	0.000203083	0.9997969	self-supporting	0.002773739	0.9972262	perennial	0.003541004	0.99645895	therophyte	0.014593877	0.04028788	0.009974807	0.004627167	0.9305163
Achyranthes mutica	shrub	0.24436907	0.9474817	0.094200164	terrestrial	0.000404244	0.9995958	self-supporting	0.00345068	0.99654925	perennial	0.000500958	0.9994991	therophyte	0.10279264	0.29697523	0.019522678	0.019377839	0.5613316
Achyranthes splendens	shrub	0.32326555	0.93693966	0.08654527	terrestrial	0.000246893	0.99975306	self-supporting	0.001223061	0.998777	perennial	0.001061381	0.9989386	therophyte	0.031229584	0.041390043	0.009395283	0.009690383	0.9082947
Achyranthes talbotii	herb	0.9518452	0.59634376	0.031326983	terrestrial	0.000875895	0.9991241	self-supporting	0.002743243	0.9972568	perennial	0.002224049	0.997776	therophyte	0.1284569	0.11523241	0.012598718	0.019957557	0.7237544
Achyrocline glandulosa	herb	0.86167926	0.6032656	0.1109927	terrestrial	0.000168249	0.9998317	self-supporting	0.006937107	0.9930629	perennial	0.000209611	0.9997904	chamaephyte	0.12766644	0.52175397	0.07641673	0.00958481	0.26457798
Achyrocline hallii	shrub	0.6960793	0.7032093	0.15084533	terrestrial	0.000178554	0.9998215	self-supporting	0.006289908	0.99371004	perennial	0.000236784	0.9997632	therophyte	0.03861399	0.2505309	0.21424048	0.008482724	0.48813194
Achyrocline mollis	herb	0.8380967	0.6177051	0.113010444	terrestrial	0.000169047	0.99983096	self-supporting	0.004305459	0.9956945	perennial	0.000212188	0.99978787	chamaephyte	0.13796161	0.51171094	0.08440971	0.009321236	0.25659654
Achyrocline satureioides	herb	0.9827557	0.36581564	0.037409417	terrestrial	0.000168167	0.9998318	self-supporting	0.000264199	0.9997358	perennial	0.027364274	0.97263575	chamaephyte	0.031925686	0.36678392	0.33967462	0.013387299	0.24822846
Achyronychia cooperi	herb	0.9623136	0.57021266	0.027750859	terrestrial	0.000169697	0.99983025	self-supporting	0.000483796	0.99951625	annual	0.9921749	0.007825062	therophyte	0.00139425	0.007875461	0.005951835	0.004466926	0.9803115
Achyropappus anthemoides	herb	0.9702776	0.3929701	0.050510876	terrestrial	0.000375895	0.99962413	self-supporting	0.001928953	0.998071	perennial	0.01519403	0.984806	therophyte	0.010107292	0.040463045	0.09153578	0.006139568	0.8517543
Acianthera aberrans	herb	0.99403316	0.18379536	0.026579285	obligatory	0.99574137	0.004258656	self-supporting	0.000207296	0.99979275	perennial	0.000295542	0.9997044	cryptophyte	0.001311714	0.032164678	0.29771575	0.66320413	0.005603727
Acianthera aculeata	herb	0.9934097	0.20804572	0.0264611	obligatory	0.9959479	0.004052101	self-supporting	0.000369887	0.9996301	perennial	0.000229015	0.99977094	hemicryptophyte	0.002412147	0.11981461	0.48368177	0.38918704	0.004904398
Acianthera adamantinensis	herb	0.99388015	0.1944504	0.026894236	obligatory	0.9960955	0.003904484	self-supporting	0.000210207	0.9997898	perennial	0.000294558	0.9997054	cryptophyte	0.0011767	0.037640896	0.21653412	0.7405978	0.004050445
Acianthera aechme	herb	0.99415696	0.1869128	0.02626831	obligatory	0.9944891	0.00551092	self-supporting	0.000327235	0.9996728	perennial	0.000299299	0.9997008	hemicryptophyte	0.002014499	0.07390587	0.7811305	0.13487849	0.008070687
Acianthera agathophylla	herb	0.9939774	0.1794611	0.028302735	obligatory	0.9955563	0.004443762	self-supporting	0.000227255	0.9997727	perennial	0.000288997	0.999711	hemicryptophyte	0.002497898	0.074404836	0.5772022	0.33806992	0.007825149
Acianthera albopurpurea	herb	0.99387664	0.18741381	0.027600154	obligatory	0.9954365	0.00456346	self-supporting	0.000199928	0.99980015	perennial	0.000251022	0.999749	hemicryptophyte	0.002032661	0.055557825	0.5508773	0.38320583	0.008326411
Acianthera amaralii	herb	0.99395174	0.18676971	0.027323302	obligatory	0.9955929	0.004407131	self-supporting	0.000206753	0.99979323	perennial	0.000234212	0.9997658	cryptophyte	0.001363847	0.032642063	0.2178282	0.74350584	0.004660009
Acianthera angustifolia	herb	0.99436754	0.17470834	0.028634587	obligatory	0.9955916	0.004408336	self-supporting	0.000189656	0.9998104	perennial	0.000253455	0.9997465	hemicryptophyte	0.006956199	0.23769598	0.5988423	0.14409791	0.012407553
Acianthera angustisepala	herb	0.9906048	0.2801074	0.025730677	obligatory	0.99255544	0.007444553	self-supporting	0.000272852	0.9997272	perennial	0.000174436	0.99982554	chamaephyte	0.007495997	0.47854868	0.2544867	0.254423	0.005045749
Acianthera antennata	herb	0.9933288	0.20184638	0.026307674	obligatory	0.9956903	0.004309659	self-supporting	0.000199282	0.99980074	perennial	0.000201722	0.99979824	chamaephyte	0.008868255	0.75774395	0.10009042	0.12618291	0.007114517
Acianthera aphthosa	herb	0.99422646	0.18455793	0.027243286	obligatory	0.9949528	0.005047207	self-supporting	0.000516487	0.99948347	perennial	0.000263182	0.99973685	cryptophyte	0.003072144	0.1996001	0.121229105	0.6711523	0.004946304
Acianthera asaroides	herb	0.9938292	0.18721993	0.028658476	obligatory	0.99623847	0.003761507	self-supporting	0.00020722	0.99979275	perennial	0.000328933	0.9996711	cryptophyte	0.001595362	0.04939701	0.32803807	0.61225116	0.008718419
Acianthera atroglossa	herb	0.994091	0.18105033	0.028093172	obligatory	0.9955533	0.004446729	self-supporting	0.000204893	0.99979514	perennial	0.000225263	0.99977475	cryptophyte	0.001741816	0.04488513	0.3444994	0.60200804	0.006865633
Acianthera auriculata	herb	0.99400043	0.18457508	0.027659677	obligatory	0.9956292	0.004370861	self-supporting	0.000202926	0.99979705	perennial	0.000231637	0.9997683	cryptophyte	0.001941461	0.053925157	0.31658894	0.6215138	0.006030695
Acianthera aveniformis	herb	0.9940422	0.18121915	0.028006027	obligatory	0.9961958	0.003804192	self-supporting	0.000201787	0.99979824	perennial	0.000268486	0.9997315	hemicryptophyte	0.003089967	0.17908336	0.5570385	0.25274962	0.00803853
Acianthera bibarbellata	herb	0.9941103	0.17802782	0.02840607	obligatory	0.99558276	0.004417252	self-supporting	0.000201276	0.9997987	perennial	0.000225753	0.9997743	cryptophyte	0.002153122	0.05966208	0.39842987	0.53292775	0.006827159
Acianthera bicarinata	herb	0.99396026	0.18349892	0.028132955	obligatory	0.99624276	0.003757248	self-supporting	0.000588078	0.99941194	perennial	0.000397698	0.9996024	hemicryptophyte	0.002567398	0.12362977	0.54785013	0.3170268	0.008925952
Acianthera biceps	herb	0.99371284	0.19635214	0.026460301	obligatory	0.9957783	0.004221718	self-supporting	0.000353883	0.99964607	perennial	0.000289781	0.99971014	cryptophyte	0.00189927	0.060289968	0.39145732	0.54143155	0.004921861
Acianthera bicornuta	herb	0.9937484	0.18875372	0.027756657	obligatory	0.99622726	0.003772711	self-supporting	0.000855571	0.99914443	perennial	0.00037695	0.99962306	hemicryptophyte	0.003014775	0.15745021	0.5666461	0.26406443	0.008824468
Acianthera bidentata	herb	0.9940116	0.18187238	0.026778681	obligatory	0.99562526	0.004374716	self-supporting	0.000211427	0.9997886	perennial	0.000209111	0.99979085	cryptophyte	0.001741631	0.052371014	0.23763998	0.7024671	0.005780364
Acianthera bidentula	herb	0.99400514	0.18223518	0.02726109	obligatory	0.9962758	0.003724298	self-supporting	0.00074933	0.9992506	perennial	0.000416241	0.9995838	hemicryptophyte	0.002808253	0.14553875	0.46940857	0.37466246	0.007581967
Acianthera binotii	herb	0.9938828	0.19089675	0.027327241	obligatory	0.9956436	0.004356345	self-supporting	0.000202175	0.9997979	perennial	0.000211955	0.9997881	cryptophyte	0.001638184	0.042880323	0.23530011	0.71507686	0.005104593
Acianthera bissei	herb	0.98835063	0.32937706	0.027561046	obligatory	0.99526346	0.004736527	self-supporting	0.00020972	0.99979025	perennial	0.000266707	0.99973327	cryptophyte	0.002192689	0.09012546	0.3335868	0.56867635	0.00541872
Acianthera boliviana	herb	0.99443984	0.17849362	0.027057149	obligatory	0.9956939	0.004306071	self-supporting	0.000234839	0.9997652	perennial	0.000239532	0.99976045	cryptophyte	0.001462063	0.035398565	0.30954134	0.6490473	0.004550708
Acianthera brachiloba	herb	0.9943076	0.17291127	0.02859293	obligatory	0.9955087	0.004491352	self-supporting	0.000199996	0.9998	perennial	0.000219721	0.99978024	cryptophyte	0.00158135	0.03490848	0.27132627	0.68676734	0.005416506
Acianthera breviflora	herb	0.9932602	0.21407385	0.026178619	obligatory	0.9958156	0.004184383	self-supporting	0.000191145	0.99980885	perennial	0.000299534	0.99970055	hemicryptophyte	0.001735355	0.053857278	0.4776862	0.45673436	0.00998685
Acianthera butcheri	herb	0.9941109	0.18105555	0.027037371	obligatory	0.9958489	0.00415111	self-supporting	0.000206597	0.99979347	perennial	0.000253995	0.999746	hemicryptophyte	0.004761918	0.2228654	0.43134147	0.3350874	0.005943807
Acianthera caldensis	herb	0.9936836	0.19839217	0.026757898	obligatory	0.9955953	0.004404768	self-supporting	0.000219696	0.99978036	perennial	0.000227767	0.99977225	cryptophyte	0.002440534	0.07064929	0.42507175	0.4949579	0.006880514
Acianthera capanemae	herb	0.99395317	0.18665943	0.027588045	obligatory	0.99560887	0.004391079	self-supporting	0.000204992	0.999795	perennial	0.000220789	0.99977916	hemicryptophyte	0.002538237	0.087262966	0.45330352	0.44977027	0.007124987
Acianthera caparaoensis	herb	0.99380916	0.19788112	0.026829641	obligatory	0.99489236	0.005107682	self-supporting	0.000182041	0.999818	perennial	0.000179869	0.9998202	cryptophyte	0.00135389	0.043915432	0.11305424	0.8388616	0.002814945
Acianthera capillaris	herb	0.99405766	0.1735679	0.02864711	obligatory	0.99479115	0.005208901	self-supporting	0.000208505	0.99979156	perennial	0.00036595	0.999634	cryptophyte	0.001587095	0.039621152	0.28650802	0.6667695	0.005514218
Acianthera cerberus	herb	0.9936581	0.20813958	0.02541824	obligatory	0.9958028	0.004197225	self-supporting	0.000267943	0.9997321	perennial	0.000258412	0.9997416	hemicryptophyte	0.0033011	0.17028178	0.5822434	0.23800115	0.006172619
Acianthera chamelopoda	herb	0.9947761	0.1455939	0.031048544	obligatory	0.9957029	0.004297064	self-supporting	0.000191676	0.9998084	perennial	0.000239686	0.9997603	hemicryptophyte	0.006782954	0.28072783	0.62280405	0.081927426	0.007757654
Acianthera chionopa	herb	0.9939393	0.185431	0.027594294	obligatory	0.9957182	0.00428186	self-supporting	0.000334318	0.99966574	perennial	0.000267545	0.99973243	cryptophyte	0.001875826	0.07088691	0.39914507	0.5225866	0.005505627
Acianthera chrysantha	herb	0.9931751	0.21918617	0.026339274	obligatory	0.9956916	0.004308461	self-supporting	0.000191739	0.99980825	perennial	0.000322929	0.99967706	hemicryptophyte	0.002139834	0.07639917	0.5291112	0.38246566	0.009884164
Acianthera circumplexa	herb	0.99286276	0.22768731	0.026264329	obligatory	0.9955979	0.004402075	self-supporting	0.000187114	0.9998129	perennial	0.000286858	0.9997131	hemicryptophyte	0.002355686	0.08314976	0.6598218	0.24338523	0.011287461
Acianthera crinita	herb	0.99381894	0.1879871	0.027573025	obligatory	0.99625516	0.003744867	self-supporting	0.000565939	0.99943405	perennial	0.000442611	0.9995573	cryptophyte	0.002100839	0.08967972	0.4145684	0.48639813	0.00725288
Acianthera decipiens	herb	0.99408865	0.17993417	0.027664306	obligatory	0.99577445	0.004225504	self-supporting	0.000205378	0.99979466	perennial	0.000238214	0.99976176	cryptophyte	0.001765073	0.047332596	0.45269278	0.48970696	0.008502531
Acianthera duartei	herb	0.99344397	0.20409921	0.027857061	obligatory	0.99609023	0.003909736	self-supporting	0.00020667	0.99979335	perennial	0.000274964	0.99972504	cryptophyte	0.001517746	0.05460831	0.34149966	0.5970692	0.005305151
Acianthera fabiobarrosii	herb	0.9935622	0.19543593	0.028786227	obligatory	0.9962441	0.003755992	self-supporting	0.000201508	0.9997985	perennial	0.000249916	0.9997501	cryptophyte	0.002031034	0.087435655	0.41150537	0.49261975	0.006408144
Acianthera fockei	herb	0.9942503	0.1743189	0.02902809	obligatory	0.99605954	0.003940514	self-supporting	0.000200664	0.9997993	perennial	0.000275275	0.9997247	cryptophyte	0.001044784	0.02629455	0.29741275	0.6701176	0.005130241
Acianthera fumioi	herb	0.99254096	0.23822932	0.026207756	obligatory	0.9956677	0.00433224	self-supporting	0.000208511	0.99979156	perennial	0.000251971	0.99974805	hemicryptophyte	0.00276846	0.1141338	0.4738873	0.40332633	0.00588408
Acianthera glanduligera	herb	0.99395	0.18659295	0.02860763	obligatory	0.99622834	0.003771735	self-supporting	0.000203223	0.9997968	perennial	0.000258708	0.99974126	cryptophyte	0.00200783	0.08401363	0.43581125	0.47019684	0.007970441
Acianthera glumacea	herb	0.9942076	0.17623897	0.02839087	obligatory	0.9962793	0.003720687	self-supporting	0.000690463	0.99930954	perennial	0.000377392	0.9996226	hemicryptophyte	0.002739146	0.13526337	0.522344	0.33122745	0.008426093
Acianthera gracilis	herb	0.99398524	0.19126968	0.02756033	obligatory	0.9956279	0.004372168	self-supporting	0.000199195	0.99980086	perennial	0.00018441	0.99981564	cryptophyte	0.00174167	0.04602451	0.30334964	0.6449034	0.003980803
Acianthera gracilisepala	herb	0.9938526	0.1867989	0.027938526	obligatory	0.99607146	0.003928587	self-supporting	0.000192493	0.99980754	perennial	0.000241805	0.9997582	hemicryptophyte	0.003259834	0.1664998	0.43394643	0.3890764	0.007217499
Acianthera heringeri	herb	0.99376255	0.19062506	0.027794506	obligatory	0.99602807	0.003971925	self-supporting	0.000205592	0.9997944	perennial	0.000266168	0.99973387	cryptophyte	0.001249871	0.0520929	0.16195214	0.7810594	0.003645671
Acianthera hoffmannseggiana	herb	0.99417996	0.1861932	0.026817007	obligatory	0.99607134	0.003928692	self-supporting	0.000202866	0.99979717	perennial	0.000237978	0.999762	hemicryptophyte	0.002000938	0.08508085	0.45548368	0.45208672	0.005347811
Acianthera hondurensis	herb	0.98951834	0.2924543	0.025417473	obligatory	0.9954026	0.004597358	self-supporting	0.000246041	0.999754	perennial	0.000203674	0.99979633	chamaephyte	0.018817516	0.88313085	0.0668537	0.026888292	0.004309747
Acianthera hygrophila	herb	0.9940653	0.18392347	0.02772666	obligatory	0.9955715	0.004428458	self-supporting	0.000197294	0.99980277	perennial	0.000220008	0.99978	hemicryptophyte	0.002668359	0.087797366	0.5637168	0.33714435	0.008673057
Acianthera johannensis	herb	0.994097	0.18678427	0.027211174	obligatory	0.99597794	0.004022047	self-supporting	0.000201681	0.99979836	perennial	0.000247261	0.9997527	cryptophyte	0.001787017	0.068084575	0.27463418	0.6514539	0.004040281
Acianthera johnsonii	herb	0.9935782	0.18821698	0.028025052	obligatory	0.9956239	0.004376125	self-supporting	0.000214159	0.99978584	perennial	0.000197001	0.999803	cryptophyte	0.003176934	0.11058562	0.365402	0.5153075	0.005527889
Acianthera juxtaposita	herb	0.9936992	0.19522107	0.027203249	obligatory	0.9958525	0.004147581	self-supporting	0.000207526	0.9997925	perennial	0.000246755	0.9997533	hemicryptophyte	0.005383563	0.29233736	0.5309256	0.1636197	0.007733841
Acianthera klotzschiana	herb	0.9939282	0.19046485	0.02698499	obligatory	0.996053	0.003947038	self-supporting	0.000196318	0.9998037	perennial	0.000248063	0.999752	cryptophyte	0.001443753	0.05005161	0.2830673	0.66030127	0.005136118
Acianthera limae	herb	0.99356234	0.19522572	0.02766319	obligatory	0.9961481	0.003851878	self-supporting	0.000198464	0.9998016	perennial	0.000231792	0.9997682	cryptophyte	0.002999522	0.16928709	0.25446108	0.5688722	0.00438006
Acianthera luteola	herb	0.993873	0.18790863	0.02762315	obligatory	0.99617	0.003830069	self-supporting	0.00020214	0.9997979	perennial	0.000249881	0.9997501	cryptophyte	0.002532758	0.14616692	0.32063347	0.5241709	0.006495959
Acianthera macropoda	herb	0.99344337	0.20986553	0.026316332	obligatory	0.9961045	0.00389554	self-supporting	0.000196301	0.9998037	perennial	0.000252708	0.99974734	cryptophyte	0.002137221	0.111742355	0.20916219	0.67093956	0.006018659
Acianthera magalhanesii	herb	0.99403304	0.19758517	0.024788925	obligatory	0.99321234	0.006787685	self-supporting	0.000362139	0.99963784	perennial	0.000180756	0.9998192	cryptophyte	0.002211119	0.13928139	0.25272247	0.6021793	0.003605754
Acianthera marumbyana	herb	0.9924892	0.2041754	0.028423956	obligatory	0.9960134	0.003986577	self-supporting	0.000208122	0.9997919	perennial	0.000214523	0.9997855	cryptophyte	0.004782009	0.30488428	0.24292153	0.44281426	0.004597931
Acianthera micrantha	herb	0.9927085	0.23622748	0.02502732	obligatory	0.9960043	0.003995753	self-supporting	0.000191598	0.9998084	perennial	0.000245544	0.9997545	cryptophyte	0.002566994	0.161902	0.30673885	0.52307373	0.005718434
Acianthera miqueliana	herb	0.9934503	0.2096994	0.026353167	obligatory	0.99599516	0.004004863	self-supporting	0.000203123	0.9997969	perennial	0.000205697	0.9997943	hemicryptophyte	0.00495021	0.32706177	0.465231	0.19798328	0.004773713
Acianthera modestissima	herb	0.9939772	0.19484764	0.026106454	obligatory	0.99594903	0.004050951	self-supporting	0.000169756	0.99983025	perennial	0.000280455	0.99971956	cryptophyte	0.001017954	0.037111614	0.13394706	0.8245183	0.003405069
Acianthera myrticola	herb	0.9938251	0.203662	0.026901461	obligatory	0.995652	0.004348012	self-supporting	0.000197703	0.9998023	perennial	0.000185453	0.99981457	cryptophyte	0.001986306	0.058618195	0.39046842	0.5444792	0.004447969
Acianthera ochreata	herb	0.9939714	0.1860036	0.028096754	obligatory	0.995783	0.004217022	self-supporting	0.000190236	0.9998098	perennial	0.000180237	0.9998198	cryptophyte	0.002567837	0.104011044	0.37006903	0.51847	0.004882094
Acianthera octophrys	herb	0.99419206	0.17564404	0.029012268	obligatory	0.9956197	0.004380319	self-supporting	0.000199675	0.9998004	perennial	0.000235467	0.9997645	hemicryptophyte	0.00221591	0.06430082	0.47709215	0.44739592	0.008995212
Acianthera odontotepala	herb	0.982068	0.4125943	0.029950175	obligatory	0.9952493	0.004750738	self-supporting	0.000213618	0.99978644	perennial	0.00025352	0.9997465	hemicryptophyte	0.003205211	0.1646066	0.4403196	0.3846136	0.007254957
Acianthera oligantha	herb	0.9932574	0.21267918	0.026171125	obligatory	0.99594396	0.004056005	self-supporting	0.000196913	0.9998031	perennial	0.000243374	0.99975663	cryptophyte	0.003871084	0.2678127	0.32764503	0.39474156	0.005929594
Acianthera panduripetala	herb	0.9931392	0.2016982	0.027862145	obligatory	0.99611723	0.003882713	self-supporting	0.000204174	0.99979585	perennial	0.000219841	0.9997801	cryptophyte	0.00241406	0.13227805	0.34527287	0.5141804	0.005854544
Acianthera papillosa	herb	0.993944	0.18689354	0.02778111	obligatory	0.9960062	0.003993784	self-supporting	0.000196971	0.999803	perennial	0.000227803	0.99977225	cryptophyte	0.002650153	0.1421103	0.4229753	0.42473707	0.007527222
Acianthera pardipes	herb	0.99365175	0.1987391	0.026705083	obligatory	0.9960452	0.003954761	self-supporting	0.000195595	0.99980444	perennial	0.000246737	0.9997533	cryptophyte	0.002082443	0.102905944	0.3114938	0.57761395	0.00590383
Acianthera pectinata	herb	0.99398273	0.19058914	0.027180148	obligatory	0.99604696	0.003953062	self-supporting	0.000190297	0.9998097	perennial	0.000236597	0.9997634	cryptophyte	0.002598942	0.15262926	0.41071475	0.42663476	0.007422282
Acianthera per-dusenii	herb	0.9936579	0.19306621	0.027228452	obligatory	0.9958442	0.004155867	self-supporting	0.000207037	0.999793	perennial	0.000250552	0.9997495	hemicryptophyte	0.005327662	0.24561024	0.51342875	0.228365	0.007268413
Acianthera pernambucensis	herb	0.9939085	0.1908608	0.027232787	obligatory	0.9954567	0.004543342	self-supporting	0.000207662	0.9997924	perennial	0.0002351	0.99976486	hemicryptophyte	0.002047116	0.054460935	0.51273876	0.42246726	0.008285943
Acianthera prolifera	herb	0.9909394	0.28193432	0.025417829	obligatory	0.99459815	0.005401879	self-supporting	0.00143672	0.99856335	perennial	0.0002343	0.9997657	cryptophyte	0.002928554	0.13664013	0.2621365	0.5936838	0.004611068
Acianthera pubescens	herb	0.9935028	0.20842455	0.025830444	obligatory	0.9961041	0.003895944	self-supporting	0.000193057	0.99980694	perennial	0.000253307	0.99974674	cryptophyte	0.002814368	0.1933686	0.28499663	0.5131134	0.005707037
Acianthera quadricristata	herb	0.9937831	0.18968463	0.027020682	obligatory	0.99578345	0.004216557	self-supporting	0.000332486	0.9996675	perennial	0.000270386	0.9997296	hemicryptophyte	0.002432218	0.100714184	0.70181435	0.18798661	0.007052606
Acianthera quadriserrata	herb	0.99365175	0.19422007	0.027247438	obligatory	0.9957157	0.004284327	self-supporting	0.000352064	0.999648	perennial	0.000261828	0.99973816	hemicryptophyte	0.002418351	0.09615026	0.6198765	0.27446252	0.007092369
Acianthera recurva	herb	0.99343103	0.20285754	0.02679637	obligatory	0.99613357	0.003866426	self-supporting	0.000199008	0.999801	perennial	0.000254415	0.99974555	cryptophyte	0.002181963	0.11768301	0.34076118	0.53366715	0.005706739
Acianthera rostellata	herb	0.9938778	0.18993007	0.027796775	obligatory	0.9961261	0.003873875	self-supporting	0.000199513	0.9998005	perennial	0.000235056	0.999765	cryptophyte	0.002645137	0.1554578	0.39292815	0.44220167	0.006767244
Acianthera saundersiana	herb	0.9937843	0.18420254	0.028205782	obligatory	0.9959495	0.004050412	self-supporting	0.000198946	0.9998011	perennial	0.000239098	0.9997609	cryptophyte	0.001724779	0.07166501	0.24877067	0.6733954	0.004444168
Acianthera saurocephala	herb	0.9934716	0.19955114	0.027419074	obligatory	0.99608576	0.003914188	self-supporting	0.000199851	0.99980015	perennial	0.000233096	0.9997669	cryptophyte	0.002665138	0.1537958	0.39086956	0.4456219	0.007047623
Acianthera scalpricaulis	herb	0.9938736	0.18637489	0.027693659	obligatory	0.99538344	0.00461657	self-supporting	0.00034549	0.99965453	perennial	0.000278938	0.999721	hemicryptophyte	0.002198796	0.08505242	0.6255985	0.2797263	0.007424037
Acianthera serpentula	herb	0.9936445	0.2013416	0.026672306	obligatory	0.9961287	0.003871325	self-supporting	0.000199618	0.9998004	perennial	0.00024025	0.99975973	cryptophyte	0.002112506	0.1160128	0.25361782	0.6234374	0.004819398
Acianthera sonderiana	herb	0.99369144	0.20035008	0.02651071	obligatory	0.99597615	0.004023888	self-supporting	0.000198041	0.99980193	perennial	0.000259626	0.9997404	cryptophyte	0.001623425	0.07367609	0.27884644	0.6411442	0.00470978
Acianthera spilantha	herb	0.9939155	0.18880275	0.027610652	obligatory	0.9960179	0.00398214	self-supporting	0.000195533	0.99980444	perennial	0.000236901	0.9997631	cryptophyte	0.001881583	0.091234505	0.35563856	0.5447013	0.006544087
Acianthera strupifolia	herb	0.99311864	0.20723446	0.027342945	obligatory	0.9960265	0.003973531	self-supporting	0.000201291	0.9997987	perennial	0.000243799	0.99975616	cryptophyte	0.003197447	0.20024821	0.31665146	0.4747331	0.005169804
Acianthera subrotundifolia	herb	0.9941011	0.18242866	0.027996449	obligatory	0.99558383	0.004416229	self-supporting	0.000209322	0.9997907	perennial	0.000226359	0.9997737	hemicryptophyte	0.002709023	0.08650557	0.5989204	0.30417767	0.007687302
Acianthera sulcata	herb	0.9940499	0.18920083	0.027274929	obligatory	0.995606	0.004393936	self-supporting	0.000204558	0.9997955	perennial	0.000222236	0.99977773	cryptophyte	0.001595039	0.043974485	0.26209295	0.68718183	0.00515567
Acianthera sulphurea	herb	0.9941474	0.18059996	0.02793626	obligatory	0.99521244	0.004787539	self-supporting	0.00020208	0.9997979	perennial	0.0002254	0.99977463	cryptophyte	0.002087991	0.06201864	0.40705287	0.5209929	0.007847603
Acianthera teres	herb	0.99348116	0.20462771	0.026637178	obligatory	0.99620736	0.003792625	self-supporting	0.000200046	0.9998	perennial	0.000235212	0.99976474	cryptophyte	0.002763336	0.15320529	0.29833984	0.54056716	0.005124399
Acianthera toachica	herb	0.9932319	0.21132572	0.02721125	obligatory	0.9956256	0.004374392	self-supporting	0.000214484	0.9997855	perennial	0.000243162	0.9997569	cryptophyte	0.001859827	0.052203517	0.32581863	0.6144754	0.005642603
Acianthera tokachii	herb	0.9921852	0.23412623	0.027619177	obligatory	0.9956233	0.004376769	self-supporting	0.000221719	0.99977833	perennial	0.000235318	0.99976474	cryptophyte	0.001920556	0.056768216	0.3378969	0.59798753	0.005426789
Acianthera tricarinata	herb	0.993853	0.19216518	0.02757089	obligatory	0.99613416	0.00386584	self-supporting	0.000197295	0.99980277	perennial	0.000236799	0.9997632	cryptophyte	0.002816078	0.16922325	0.39247304	0.42855152	0.006936134
Acianthera tristis	herb	0.9939275	0.1960093	0.026520366	obligatory	0.99534863	0.004651393	self-supporting	0.000198973	0.9998011	perennial	0.000219056	0.99978095	cryptophyte	0.000590027	0.012211874	0.03486436	0.9506877	0.001646029
Acianthera verecunda	herb	0.99421644	0.169356	0.02841023	obligatory	0.9956911	0.004308919	self-supporting	0.000202226	0.99979776	perennial	0.000247916	0.9997521	hemicryptophyte	0.002243084	0.06907207	0.5163636	0.40526864	0.007052554
Acianthera violaceomaculata	herb	0.994052	0.1876039	0.027096247	obligatory	0.99554414	0.004455844	self-supporting	0.000198265	0.9998018	perennial	0.000220062	0.99978	hemicryptophyte	0.002316169	0.07375476	0.47854835	0.43750536	0.007875401
Acianthera viridis	herb	0.99366623	0.20347424	0.025691038	obligatory	0.995689	0.004311047	self-supporting	0.000337957	0.99966204	perennial	0.000279528	0.9997204	hemicryptophyte	0.0019976	0.06947412	0.5496527	0.3715291	0.007346528
Acianthera wageneriana	herb	0.9944589	0.1560556	0.030826718	obligatory	0.99514824	0.004851811	self-supporting	0.000194162	0.99980587	perennial	0.00029545	0.99970454	cryptophyte	0.001003458	0.016657297	0.15104212	0.8278315	0.003465661
Acianthera wawraeana	herb	0.9938817	0.1850687	0.028421935	obligatory	0.99588263	0.004117447	self-supporting	0.000207248	0.99979275	perennial	0.000305235	0.9996948	cryptophyte	0.005310752	0.22914289	0.37017465	0.38513362	0.010238107
Acianthera wyvern	herb	0.99430853	0.16663222	0.028738985	obligatory	0.99563414	0.004365882	self-supporting	0.000208479	0.99979156	perennial	0.00025141	0.9997485	hemicryptophyte	0.005377155	0.2462267	0.49054995	0.25134045	0.006505828
Acianthera yauaperyensis	herb	0.99379987	0.19007367	0.02708015	obligatory	0.99568284	0.004317194	self-supporting	0.000202495	0.9997975	perennial	0.000229257	0.9997707	hemicryptophyte	0.003523631	0.22740461	0.39316985	0.3700557	0.005846178
Acianthus caudatus	herb	0.9951971	0.17432408	0.024862837	terrestrial	0.000931919	0.9990681	self-supporting	0.000148676	0.99985135	perennial	0.000631993	0.999368	cryptophyte	0.000530458	0.006417914	0.05534011	0.93190384	0.005807673
Acianthus elegans	herb	0.97191983	0.4411034	0.04188996	terrestrial	0.000986392	0.99901354	self-supporting	0.000250901	0.9997491	perennial	0.000249704	0.9997503	cryptophyte	0.018234309	0.028433036	0.043942146	0.8767072	0.032683287
Acianthus exsertus	herb	0.9955123	0.1541456	0.026525483	terrestrial	0.00221312	0.9977869	self-supporting	0.000151355	0.9998486	perennial	0.00057974	0.9994203	cryptophyte	0.000428652	0.003555012	0.027260354	0.96438825	0.004367732
Acianthus fornicatus	herb	0.9951814	0.17245431	0.02481626	terrestrial	0.001427002	0.99857295	self-supporting	0.000160573	0.9998394	perennial	0.000659305	0.9993407	cryptophyte	0.000675582	0.006452713	0.07433615	0.90081906	0.01771651
Acianthus sinclairii	herb	0.9948166	0.18638027	0.024691653	terrestrial	0.000974429	0.9990256	self-supporting	0.000160693	0.9998393	perennial	0.000638862	0.9993611	cryptophyte	0.000631728	0.013502746	0.06950671	0.91270405	0.003654806
Acidocroton gentryi	tree	0.027716152	0.18575071	0.98948854	terrestrial	0.000154493	0.9998455	self-supporting	0.000572852	0.9994272	perennial	0.000216321	0.9997837	phanerophyte	0.9968156	0.001891897	0.000467792	0.000401091	0.000423618
Acidocroton verrucosus	tree	0.02332845	0.1478811	0.9917013	terrestrial	0.000158686	0.99984133	self-supporting	0.000543627	0.99945635	perennial	0.000315643	0.99968433	phanerophyte	0.9968154	0.001667654	0.0004614	0.000485762	0.000569834
Acidonia microcarpa	shrub	0.067096226	0.9757278	0.13218205	terrestrial	0.000392914	0.99960715	self-supporting	0.001650019	0.99835	perennial	0.00022891	0.99977106	phanerophyte	0.95701677	0.029063502	0.002852383	0.003531688	0.007535632
Acidosasa chienouensis	herb	0.99033785	0.1699035	0.06020497	terrestrial	0.000169409	0.9998306	self-supporting	0.000464723	0.9995353	perennial	0.000195822	0.9998042	phanerophyte	0.96574193	0.018907262	0.008506369	0.005132167	0.00171228
Acidosasa edulis	herb	0.98789877	0.18624824	0.06482503	terrestrial	0.000268488	0.9997315	self-supporting	0.000447382	0.99955255	perennial	0.000203816	0.9997962	phanerophyte	0.86358446	0.05819501	0.041303214	0.031710472	0.005206965
Acineta barkeri	herb	0.99457765	0.14110345	0.032966863	obligatory	0.99630886	0.003691124	self-supporting	0.000226345	0.9997737	perennial	0.000209109	0.99979097	cryptophyte	0.003592125	0.10278178	0.19016548	0.6991231	0.004337523
Acineta chrysantha	herb	0.9942433	0.15653947	0.03282912	obligatory	0.9963568	0.003643234	self-supporting	0.000203974	0.9997961	perennial	0.000158427	0.9998416	chamaephyte	0.008661483	0.34308386	0.34277213	0.30079827	0.004684269
Acineta superba	herb	0.9949286	0.1256241	0.036689356	obligatory	0.99610305	0.003896921	self-supporting	0.000235327	0.9997646	perennial	0.000177107	0.9998229	cryptophyte	0.001545174	0.043947868	0.093054585	0.8591132	0.00233914
Acinos alpinus	shrub	0.31288174	0.96157664	0.054136224	terrestrial	0.000244873	0.9997551	self-supporting	0.000329988	0.99967	perennial	0.0018863	0.99811375	chamaephyte	0.10139814	0.8309859	0.03840635	0.016412163	0.012797496
Acioa edulis	tree	0.017516023	0.17193915	0.99281985	terrestrial	0.000301635	0.9996984	self-supporting	0.000184226	0.99981576	perennial	0.000121025	0.999879	phanerophyte	0.99797934	0.000661057	0.000440432	0.00041406	0.000505113
Aciphylla aurea	herb	0.99439263	0.15588261	0.031068016	terrestrial	0.00034073	0.9996593	self-supporting	0.00019538	0.9998047	perennial	0.001314768	0.9986852	hemicryptophyte	0.000783125	0.007332138	0.97895914	0.005202441	0.007723176
Aciphylla glacialis	herb	0.99438065	0.1714484	0.027876846	terrestrial	0.000330903	0.9996691	self-supporting	0.000296567	0.99970335	perennial	0.002638655	0.99736136	hemicryptophyte	0.002199571	0.023571342	0.9642956	0.004812467	0.005120974
Acis autumnalis	herb	0.99527067	0.11732681	0.037320018	terrestrial	0.000253748	0.99974626	self-supporting	0.000167853	0.99983215	perennial	0.001221573	0.9987784	cryptophyte	0.000408817	0.001309464	0.001551685	0.9961009	0.000629096
Acis fabrei	herb	0.99491125	0.12904903	0.0376436	terrestrial	0.000508014	0.99949193	self-supporting	0.000225472	0.9997745	perennial	0.00052286	0.9994772	cryptophyte	0.000526288	0.001375176	0.001501312	0.99580514	0.000792007
Acis ionica	herb	0.99495894	0.123762526	0.0374435	terrestrial	0.000414577	0.99958545	self-supporting	0.000341849	0.9996581	perennial	0.000358509	0.99964154	cryptophyte	0.00044469	0.001236324	0.00162338	0.9959046	0.000791066
Acis longifolia	herb	0.9936435	0.15546745	0.035327166	terrestrial	0.000261267	0.99973875	self-supporting	0.000383785	0.99961615	perennial	0.001384249	0.99861574	cryptophyte	0.000527451	0.001693819	0.002263073	0.99473417	0.000781482
Acis nicaeensis	herb	0.99514836	0.12656902	0.034498	terrestrial	0.000388633	0.99961144	self-supporting	0.000177038	0.99982303	perennial	0.000679202	0.99932086	cryptophyte	0.000510234	0.001319119	0.001601691	0.99584866	0.000720189
Acis tingitana	herb	0.99455667	0.12793688	0.035347905	terrestrial	0.000373176	0.99962676	self-supporting	0.000196997	0.999803	perennial	0.000459076	0.9995409	cryptophyte	0.000614766	0.001462806	0.001373003	0.9957092	0.000840275
Acis trichophylla	herb	0.9953785	0.12655865	0.033009455	terrestrial	0.000603084	0.9993969	self-supporting	0.000231354	0.9997687	perennial	0.000644371	0.9993556	cryptophyte	0.000457472	0.001328805	0.001381494	0.9961138	0.00071845
Acleisanthes crassifolia	herb	0.9919258	0.27266538	0.022934308	terrestrial	0.000269037	0.999731	self-supporting	0.000274351	0.99972564	perennial	0.003098947	0.99690104	hemicryptophyte	0.004719492	0.08959019	0.7731199	0.09923741	0.03333297
Acleisanthes nevadensis	herb	0.99375474	0.21199743	0.023138016	terrestrial	0.000117423	0.9998826	self-supporting	0.000235054	0.999765	annual	0.985378	0.014622018	therophyte	0.000771862	0.002945856	0.008576234	0.00178106	0.985925
Acleisanthes parvifolia	herb	0.9947254	0.16804394	0.026512913	terrestrial	0.000143035	0.99985695	self-supporting	0.000228332	0.99977165	perennial	0.002674968	0.99732506	therophyte	0.006758788	0.09057044	0.16182625	0.018686052	0.72215843
Acmella alba	herb	0.99419457	0.11499569	0.047929417	terrestrial	0.000134239	0.9998658	self-supporting	0.0003309	0.9996691	perennial	0.00682411	0.9931759	therophyte	0.003710237	0.013268615	0.28150305	0.003129691	0.69838834
Acmella leucantha	herb	0.98844945	0.17785206	0.049359065	terrestrial	0.000154595	0.9998454	self-supporting	0.000564829	0.9994351	perennial	0.000511933	0.999488	chamaephyte	0.14395991	0.56417805	0.1772295	0.008543086	0.10608955
Acmella oleracea	herb	0.9942363	0.17974526	0.027277673	terrestrial	0.000145322	0.9998547	self-supporting	0.000441043	0.999559	annual	0.95353436	0.046465687	therophyte	0.005334984	0.026326729	0.09798457	0.003468253	0.8668855
Acmella pilosa	herb	0.9931056	0.16913046	0.03143752	terrestrial	0.000148052	0.99985194	self-supporting	0.000365805	0.99963415	perennial	0.001321163	0.99867886	therophyte	0.019087376	0.07886464	0.14138967	0.003954649	0.7567037
Acmella pusilla	herb	0.9950563	0.15112896	0.031441506	terrestrial	0.000122954	0.999877	self-supporting	0.000231212	0.9997688	perennial	0.035768352	0.96423167	therophyte	0.013678298	0.06750128	0.3592267	0.008145562	0.55144817
Acmella repens	herb	0.994419	0.11383302	0.04654281	terrestrial	0.00011949	0.99988055	self-supporting	0.000326422	0.9996736	perennial	0.03461186	0.9653881	therophyte	0.002824134	0.006858956	0.022901693	0.00134566	0.9660696
Acmella uliginosa	herb	0.9953479	0.11566155	0.03744797	terrestrial	0.000164788	0.99983513	self-supporting	0.000249713	0.9997503	perennial	0.057938647	0.94206136	therophyte	0.002798982	0.008066617	0.06381628	0.008283614	0.9170345
Acmispon americanus	herb	0.99572104	0.1103232	0.036981553	terrestrial	0.000132727	0.9998672	self-supporting	0.000179495	0.99982053	annual	0.9869392	0.013060785	therophyte	0.000679127	0.001141168	0.003497157	0.000636127	0.99404645
Acmispon brachycarpus	herb	0.99577844	0.12319851	0.03396642	terrestrial	0.000101573	0.99989843	self-supporting	0.000321477	0.9996785	annual	0.9891571	0.010842856	therophyte	0.000711582	0.001117286	0.002417891	0.000650682	0.9951025
Acmispon denticulatus	herb	0.9957094	0.12281698	0.033520162	terrestrial	0.000107302	0.9998927	self-supporting	0.000181995	0.999818	annual	0.9870416	0.012958359	therophyte	0.000676506	0.001052595	0.002760919	0.00062451	0.9948855
Acmispon maritimus	herb	0.99542063	0.144129	0.028597716	terrestrial	0.000147439	0.99985254	self-supporting	0.000292184	0.99970776	annual	0.9889037	0.011096307	therophyte	0.000712753	0.001157098	0.002492972	0.000659835	0.9949773
Acmispon mearnsii	herb	0.992496	0.12746897	0.054625966	terrestrial	0.000121394	0.99987864	self-supporting	0.000282999	0.99971694	perennial	0.000396741	0.99960333	therophyte	0.003233926	0.005852385	0.34421235	0.013467161	0.63323414
Acmispon nevadensis	herb	0.99105996	0.2734218	0.026005052	terrestrial	0.000111173	0.9998888	self-supporting	0.000797095	0.9992029	perennial	0.001439364	0.9985606	hemicryptophyte	0.00373754	0.03552653	0.599353	0.01800235	0.34338054
Acmispon parviflorus	herb	0.99562836	0.13431671	0.031288713	terrestrial	0.000105389	0.9998946	self-supporting	0.000406385	0.9995937	annual	0.98886603	0.011134014	therophyte	0.000697143	0.001279132	0.002226803	0.000709821	0.9950871
Acmispon rubriflorus	herb	0.99577504	0.12761655	0.031882696	terrestrial	0.00011594	0.999884	self-supporting	0.000183439	0.9998166	annual	0.98952556	0.010474402	therophyte	0.000841064	0.001657947	0.002665895	0.000683757	0.9941513
Acmispon wrangelianus	herb	0.9956298	0.1312267	0.03242741	terrestrial	0.000107157	0.99989283	self-supporting	0.000218279	0.9997818	annual	0.9857976	0.014202443	therophyte	0.000759684	0.001360442	0.002322421	0.00064725	0.9949102
Acmopyle pancheri	tree	0.019162832	0.1492534	0.9931952	terrestrial	0.000147741	0.9998522	self-supporting	0.000242952	0.999757	perennial	0.000129898	0.99987006	phanerophyte	0.99808854	0.000787938	0.000356483	0.000335279	0.000431838
Acmopyle sahniana	tree	0.019550975	0.15249535	0.9926866	terrestrial	0.000140115	0.9998598	self-supporting	0.000303158	0.99969685	perennial	0.000206311	0.9997937	phanerophyte	0.99732286	0.001473567	0.000378816	0.000342976	0.000481863
Acnistus arborescens	tree	0.1244178	0.32490343	0.90112716	terrestrial	0.000150725	0.9998492	self-supporting	0.001167736	0.9988323	perennial	0.000258923	0.999741	phanerophyte	0.60431224	0.074674115	0.0632264	0.0086908	0.24909644
Acoelorrhaphe wrightii	tree	0.01994547	0.16470194	0.9919701	terrestrial	0.000280437	0.99971956	self-supporting	0.000200388	0.99979967	perennial	0.000140977	0.999859	phanerophyte	0.99718285	0.001521658	0.000500067	0.000382757	0.000412582
Acokanthera laevigata	tree	0.13197042	0.59947616	0.7858878	terrestrial	0.000175705	0.99982435	self-supporting	0.000537898	0.99946207	perennial	0.000317649	0.9996824	phanerophyte	0.98777544	0.005797528	0.001611778	0.002587759	0.002227495
Acokanthera oblongifolia	shrub	0.035477806	0.9302327	0.58226925	terrestrial	0.000153672	0.99984634	self-supporting	0.000334767	0.99966526	perennial	0.00017205	0.99982786	phanerophyte	0.9975561	0.00111712	0.000343354	0.000454681	0.000528885
Acokanthera oppositifolia	shrub	0.11086175	0.9446103	0.2696172	terrestrial	0.000202063	0.999798	self-supporting	0.12978591	0.8702141	perennial	0.0002176	0.9997824	phanerophyte	0.98957	0.00654093	0.000789055	0.001199116	0.001900806
Acokanthera rotundata	tree	0.015859287	0.83184475	0.876456	terrestrial	0.000113604	0.9998864	self-supporting	0.00048522	0.9995148	perennial	0.000124835	0.9998752	phanerophyte	0.9977223	0.00113984	0.000314846	0.00036724	0.000455766
Acokanthera schimperi	tree	0.015908303	0.31544355	0.98626894	terrestrial	0.000229228	0.9997708	self-supporting	0.000863573	0.9991365	perennial	0.00012718	0.9998728	phanerophyte	0.99793977	0.000840404	0.000346992	0.000390197	0.000482617
Aconitum anthora	herb	0.9936052	0.12717463	0.044362497	terrestrial	0.000223814	0.9997762	self-supporting	0.000728832	0.9992712	perennial	0.000647431	0.9993525	cryptophyte	0.002903882	0.020160545	0.21196368	0.72171247	0.04325941
Aconitum carmichaeli	herb	0.9945675	0.15535124	0.03211164	terrestrial	0.000143962	0.999856	self-supporting	0.000626264	0.99937373	perennial	0.002545085	0.99745494	cryptophyte	0.006973257	0.023652773	0.12143995	0.81174964	0.036184434
Aconitum carmichaelii	herb	0.9945675	0.15535124	0.03211164	terrestrial	0.000143962	0.999856	self-supporting	0.000626264	0.99937373	perennial	0.002545085	0.99745494	cryptophyte	0.006973257	0.023652773	0.12143995	0.81174964	0.036184434
Aconitum columbianum	herb	0.99459743	0.12939635	0.03740193	terrestrial	0.00013132	0.99986863	self-supporting	0.000242423	0.9997576	perennial	0.002436447	0.9975636	therophyte	0.006071433	0.022909524	0.4524001	0.006904233	0.5117147
Aconitum coreanum	herb	0.992461	0.20170699	0.030548748	terrestrial	0.000168801	0.9998312	self-supporting	0.001742345	0.9982577	perennial	0.001113241	0.99888676	chamaephyte	0.035172835	0.5097605	0.38995168	0.05476736	0.010347657
Aconitum degenii	herb	0.99467385	0.13594392	0.0329255	terrestrial	0.000114279	0.9998857	self-supporting	0.000204996	0.999795	perennial	0.002018893	0.99798113	hemicryptophyte	0.002866271	0.022939844	0.9542722	0.003331584	0.016589977
Aconitum ferox	herb	0.9937168	0.14335717	0.03958069	terrestrial	0.000294111	0.99970585	self-supporting	0.000333719	0.99966633	perennial	0.001342765	0.9986572	cryptophyte	0.060955994	0.10187658	0.16861315	0.4405837	0.22797063
Aconitum firmum	herb	0.99224997	0.164444	0.03886163	terrestrial	0.000424497	0.99957556	self-supporting	0.000370465	0.9996295	perennial	0.001343216	0.99865675	cryptophyte	0.031009214	0.14393273	0.32572475	0.45933262	0.040000618
Aconitum fischeri	herb	0.99305	0.10787852	0.054098614	terrestrial	0.000175664	0.99982435	self-supporting	0.00074255	0.9992574	perennial	0.001597017	0.998403	hemicryptophyte	0.014495126	0.055028852	0.55448884	0.029274609	0.34671262
Aconitum flavum	herb	0.9924229	0.11866689	0.060147148	terrestrial	0.000280089	0.9997199	self-supporting	0.000829501	0.99917054	perennial	0.001096592	0.9989034	cryptophyte	0.006450802	0.027470373	0.3572	0.4665009	0.14237796
Aconitum henryi	herb	0.99505275	0.13839765	0.031754356	terrestrial	0.00017106	0.99982893	self-supporting	0.000177549	0.99982244	perennial	0.001734996	0.99826497	hemicryptophyte	0.003913421	0.022646975	0.9109152	0.007716693	0.054807805
Aconitum heterophyllum	herb	0.99107707	0.1296742	0.059294686	terrestrial	0.000478031	0.999522	self-supporting	0.000821301	0.9991787	perennial	0.00085769	0.9991423	therophyte	0.045041706	0.1456236	0.23614778	0.27006766	0.30311927
Aconitum lamarckii	herb	0.9954964	0.13443221	0.03042593	terrestrial	0.000138463	0.9998615	self-supporting	0.000401045	0.9995989	perennial	0.001879683	0.99812025	hemicryptophyte	0.001550422	0.011959374	0.9733233	0.003751738	0.009415275
Aconitum lycoctonum	herb	0.9951277	0.15352541	0.02912127	terrestrial	0.000121601	0.9998784	self-supporting	0.000291186	0.99970883	perennial	0.003262291	0.99673766	hemicryptophyte	0.001582129	0.017145738	0.9550789	0.022386968	0.003806233
Aconitum napellus	herb	0.99504626	0.15914035	0.028532239	terrestrial	0.000172955	0.9998271	self-supporting	0.000252384	0.9997476	perennial	0.001873886	0.9981261	hemicryptophyte	0.001597434	0.020508153	0.9302924	0.044399295	0.003202658
Aconitum noveboracense	herb	0.9936877	0.15500163	0.03659545	terrestrial	0.000115514	0.9998845	self-supporting	0.00054838	0.9994516	perennial	0.004453523	0.99554646	cryptophyte	0.01015236	0.03259809	0.15982196	0.5095487	0.28787887
Aconitum plicatum	herb	0.99528027	0.13505116	0.030963171	terrestrial	0.000149694	0.9998503	self-supporting	0.00017504	0.99982494	perennial	0.002166209	0.9978338	hemicryptophyte	0.002267124	0.014872508	0.95701504	0.004913664	0.02093169
Aconitum septentrionale	herb	0.9951277	0.15352541	0.02912127	terrestrial	0.000121601	0.9998784	self-supporting	0.000291186	0.99970883	perennial	0.003262291	0.99673766	hemicryptophyte	0.001582129	0.017145738	0.9550789	0.022386968	0.003806233
Aconitum soongaricum	herb	0.99418056	0.17195989	0.030808328	terrestrial	0.000197087	0.9998029	self-supporting	0.00108368	0.9989164	perennial	0.004283162	0.99571687	hemicryptophyte	0.002629324	0.04412814	0.6862898	0.25120303	0.015749756
Aconitum tauricum	herb	0.9950257	0.11607038	0.03938724	terrestrial	0.000117316	0.9998827	self-supporting	0.000177254	0.9998228	perennial	0.003143776	0.9968562	hemicryptophyte	0.001273373	0.009846208	0.97246957	0.004544767	0.011866128
Aconitum uncinatum	herb	0.9927712	0.12555611	0.04905032	terrestrial	0.000132925	0.9998671	self-supporting	0.000938129	0.9990619	perennial	0.001007622	0.9989924	therophyte	0.007796424	0.025840446	0.34490955	0.004622434	0.6168311
Aconitum variegatum	herb	0.9932494	0.11622201	0.05217886	terrestrial	0.000162364	0.99983764	self-supporting	0.00032235	0.99967766	perennial	0.011712686	0.98828727	hemicryptophyte	0.002595291	0.009666043	0.75616974	0.07861033	0.15295854
Aconitum violaceum	herb	0.99346316	0.12757891	0.043799113	terrestrial	0.000466174	0.9995339	self-supporting	0.001053644	0.99894637	perennial	0.001993847	0.99800617	hemicryptophyte	0.003035079	0.035730958	0.9155763	0.03561524	0.010042317
Aconogonon alaskanum	herb	0.9936241	0.20782425	0.02549524	terrestrial	0.000133836	0.9998661	self-supporting	0.000360047	0.99964	perennial	0.000600211	0.9993998	hemicryptophyte	0.001767734	0.02788108	0.94790536	0.005150429	0.017295424
Aconogonon davisiae	herb	0.99311984	0.21508548	0.025932396	terrestrial	0.000109292	0.9998907	self-supporting	0.000296359	0.9997036	perennial	0.002473094	0.99752694	hemicryptophyte	0.008541126	0.11411934	0.7629081	0.013836902	0.10059443
Aconogonon molle	tree	0.28016606	0.44859615	0.7150169	terrestrial	0.000480442	0.9995196	self-supporting	0.001035205	0.9989648	perennial	0.000459629	0.99954045	phanerophyte	0.93801624	0.013312029	0.007653446	0.010008746	0.031009639
Aconogonon phytolaccifolium	herb	0.99417806	0.1427535	0.034921773	terrestrial	0.000136187	0.99986374	self-supporting	0.000277128	0.9997229	perennial	0.003653061	0.996347	hemicryptophyte	0.003000451	0.013303239	0.83445156	0.033863425	0.115381315
Acorus calamus	herb	0.99552995	0.15060289	0.027613403	terrestrial	0.000139326	0.99986064	self-supporting	0.000309714	0.9996903	perennial	0.000599759	0.99940026	cryptophyte	0.000510326	0.004579735	0.033422753	0.95320606	0.008281072
Acorus gramineus	herb	0.99369323	0.13734159	0.038393807	terrestrial	0.000452302	0.99954766	self-supporting	0.000215153	0.9997849	perennial	0.00078056	0.9992194	cryptophyte	0.009760555	0.039780986	0.041190952	0.9008797	0.008387798
Acostia gracilis	herb	0.9934685	0.17034085	0.036180064	terrestrial	0.000208341	0.9997917	self-supporting	0.000357777	0.99964225	perennial	0.003059031	0.9969409	hemicryptophyte	0.002065146	0.005180694	0.8896132	0.004511824	0.098629035
Acourtia microcephala	herb	0.98941666	0.338975	0.021830134	terrestrial	0.000115575	0.99988437	self-supporting	0.000285455	0.99971455	perennial	0.002121092	0.9978789	therophyte	0.015744755	0.13906999	0.12582146	0.004881795	0.714482
Acourtia nana	herb	0.9199509	0.6358631	0.039585624	terrestrial	0.000125237	0.9998747	self-supporting	0.000282996	0.99971694	perennial	0.003152533	0.99684745	therophyte	0.040789206	0.22819814	0.3047316	0.005644039	0.42063695
Acourtia runcinata	herb	0.9898636	0.23041691	0.033553142	terrestrial	0.000128113	0.99987185	self-supporting	0.000339831	0.99966013	perennial	0.001745028	0.99825495	therophyte	0.004131096	0.013635407	0.13312611	0.002055382	0.847052
Acourtia thurberi	herb	0.9930078	0.19778486	0.028413804	terrestrial	0.000117499	0.99988246	self-supporting	0.000327329	0.99967265	perennial	0.006238308	0.9937617	therophyte	0.003557327	0.013186187	0.05395879	0.00156947	0.92772824
Acourtia wrightii	herb	0.9927564	0.16645697	0.041653454	terrestrial	0.00011918	0.9998808	self-supporting	0.000308412	0.9996916	perennial	0.004823643	0.9951763	therophyte	0.005214613	0.007560827	0.08227352	0.002081857	0.90286916
Acradenia euodiiformis	tree	0.015464896	0.17754431	0.99291456	terrestrial	0.00074078	0.9992592	self-supporting	0.000169228	0.9998307	perennial	0.00011488	0.9998851	phanerophyte	0.99839455	0.000695257	0.000298574	0.000303188	0.000308345
Acradenia frankliniae	tree	0.012690394	0.26154622	0.9903521	terrestrial	0.001362014	0.998638	self-supporting	0.000167383	0.99983263	perennial	0.00011796	0.999882	phanerophyte	0.99819666	0.00085669	0.00032746	0.000300215	0.000318984
Acridocarpus monodii	herb	0.83228946	0.6928926	0.07565722	terrestrial	0.000169082	0.99983084	self-supporting	0.026098471	0.9739015	perennial	0.000350219	0.99964976	phanerophyte	0.7977833	0.16105002	0.022591857	0.00767896	0.01089587
Acridocarpus natalitius	shrub	0.7415378	0.7792416	0.098586954	terrestrial	0.00023713	0.99976283	obligatory	0.9413215	0.05867854	perennial	0.000487879	0.9995121	phanerophyte	0.97197545	0.008552467	0.007969536	0.004706798	0.006795675
Acridocarpus socotranus	tree	0.03923297	0.42922893	0.95516914	terrestrial	0.000144726	0.9998553	self-supporting	0.001093743	0.99890625	perennial	0.000153645	0.99984634	phanerophyte	0.9488323	0.042291593	0.003660892	0.002015387	0.003199902
Acriopsis indica	herb	0.9859605	0.29831606	0.032414027	obligatory	0.9907671	0.009232925	self-supporting	0.000219695	0.99978036	perennial	0.000238957	0.99976104	chamaephyte	0.010153838	0.46590862	0.13058096	0.3819915	0.011365066
Acriopsis liliifolia	herb	0.9941115	0.17063536	0.02990761	obligatory	0.9947792	0.005220809	self-supporting	0.000197051	0.999803	perennial	0.0002024	0.99979764	cryptophyte	0.000865145	0.020612165	0.059188146	0.91705495	0.002279584
Acrisione denticulata	shrub	0.7237062	0.8525399	0.05848888	terrestrial	0.000141711	0.99985826	self-supporting	0.001168287	0.9988317	perennial	0.001400394	0.9985996	therophyte	0.040988214	0.21402642	0.13227193	0.006978499	0.60573494
Acritochaete volkensii	herb	0.9953511	0.10432937	0.04122346	terrestrial	0.000207378	0.99979264	self-supporting	0.000743846	0.9992562	perennial	0.002648413	0.99735165	therophyte	0.003432886	0.004854766	0.10120375	0.008919625	0.88158894
Acrobotrys discolor	shrub	0.41638818	0.77634716	0.3017625	terrestrial	0.000133632	0.99986637	self-supporting	0.000564146	0.99943584	perennial	0.000306189	0.9996939	phanerophyte	0.8840153	0.10142518	0.007993781	0.002749433	0.003816248
Acrocarpus fraxinifolius	tree	0.015326224	0.21571913	0.991245	terrestrial	0.000152589	0.9998474	self-supporting	0.000349611	0.99965036	perennial	0.000124931	0.99987507	phanerophyte	0.99836415	0.000655408	0.000315365	0.000302509	0.000362529
Acroceras elegans	herb	0.99309915	0.18555655	0.03299306	terrestrial	0.00024389	0.99975616	self-supporting	0.000285203	0.9997148	perennial	0.000560949	0.99943906	therophyte	0.003572117	0.006277023	0.43776459	0.008273506	0.54411274
Acroceras macrum	herb	0.99535453	0.1293745	0.033368863	terrestrial	0.000134951	0.99986506	self-supporting	0.000324385	0.99967563	perennial	0.001642942	0.998357	hemicryptophyte	0.001114754	0.005223088	0.95630044	0.013716592	0.023645192
Acrochaene punctata	herb	0.9935762	0.18022536	0.02977184	obligatory	0.99231005	0.007689962	self-supporting	0.000232518	0.9997675	perennial	0.000198307	0.9998017	cryptophyte	0.000413849	0.003219915	0.003359179	0.99241155	0.000595464
Acrocomia aculeata	tree	0.018921547	0.18965086	0.99112165	terrestrial	0.000301546	0.9996985	self-supporting	0.000239986	0.99976	perennial	0.000129095	0.9998709	phanerophyte	0.997844	0.000883794	0.000403412	0.000383204	0.00048572
Acrocomia crispa	tree	0.019933604	0.19931191	0.98960334	terrestrial	0.000224007	0.99977595	self-supporting	0.000217191	0.99978286	perennial	0.000128419	0.9998716	phanerophyte	0.9982497	0.000759562	0.000332613	0.000307593	0.000350445
Acrocomia hassleri	tree	0.11403779	0.5624081	0.8329961	terrestrial	0.000454569	0.9995454	self-supporting	0.000334438	0.9996656	perennial	0.000162875	0.99983704	phanerophyte	0.99690956	0.001467769	0.000573995	0.000501342	0.000547241
Acrocomia media	tree	0.02541732	0.26971877	0.9830104	terrestrial	0.000193326	0.9998067	self-supporting	0.000196615	0.99980336	perennial	0.000152901	0.99984705	phanerophyte	0.9975084	0.00140154	0.00042531	0.000296027	0.000368798
Acroglochin persicarioides	herb	0.9947641	0.15755494	0.030965805	terrestrial	0.000270384	0.9997296	self-supporting	0.000232222	0.99976784	annual	0.9850013	0.014998699	therophyte	0.000748838	0.001408224	0.0024899	0.000750336	0.9946026
Acronychia aberrans	tree	0.016151562	0.16724484	0.9927129	terrestrial	0.000432582	0.99956745	self-supporting	0.000197966	0.99980205	perennial	0.000120182	0.99987984	phanerophyte	0.99838984	0.000669261	0.000303219	0.000304648	0.000333024
Acronychia acidula	tree	0.015067914	0.17540142	0.99309736	terrestrial	0.000202245	0.99979776	self-supporting	0.000203369	0.9997967	perennial	0.000119768	0.9998802	phanerophyte	0.9983406	0.000672338	0.000304964	0.00031698	0.00036523
Acronychia acronychioides	tree	0.016324209	0.15301546	0.9931579	terrestrial	0.000301352	0.99969864	self-supporting	0.000210756	0.9997893	perennial	0.000126634	0.9998734	phanerophyte	0.9981724	0.000837231	0.000297944	0.000329433	0.000362901
Acronychia acuminata	tree	0.015667	0.16678432	0.9928827	terrestrial	0.000458754	0.9995413	self-supporting	0.000203991	0.999796	perennial	0.000136057	0.999864	phanerophyte	0.9981213	0.000861138	0.000307922	0.000342259	0.000367444
Acronychia baeuerlenii	tree	0.012789959	0.34949586	0.98496395	terrestrial	0.001287388	0.99871266	self-supporting	0.00018208	0.9998179	perennial	0.000122475	0.99987745	phanerophyte	0.9983552	0.000779828	0.000280628	0.000279285	0.000304988
Acronychia chooreechillum	tree	0.013705196	0.20706145	0.99172544	terrestrial	0.00023262	0.99976736	self-supporting	0.00020763	0.9997924	perennial	0.000143985	0.999856	phanerophyte	0.99802893	0.000982252	0.000304106	0.000322227	0.000362497
Acronychia crassipetala	tree	0.017310767	0.14829476	0.9930952	terrestrial	0.000405252	0.99959475	self-supporting	0.000182854	0.9998172	perennial	0.000122863	0.9998771	phanerophyte	0.998206	0.000791549	0.000302955	0.000328362	0.00037116
Acronychia eungellensis	tree	0.01657066	0.15454464	0.9930172	terrestrial	0.001015386	0.99898463	self-supporting	0.00018474	0.9998153	perennial	0.000126507	0.9998735	phanerophyte	0.99810934	0.00085628	0.000310534	0.000352684	0.000371093
Acronychia imperforata	tree	0.012147118	0.32109964	0.9872617	terrestrial	0.00237808	0.99762195	self-supporting	0.000213309	0.9997867	perennial	0.00011717	0.9998828	phanerophyte	0.99820006	0.000787573	0.000288029	0.000323172	0.000400953
Acronychia laevis	tree	0.011959397	0.41418883	0.9810652	terrestrial	0.000150264	0.9998497	self-supporting	0.000191513	0.9998085	perennial	0.000131577	0.9998684	phanerophyte	0.99821883	0.000803592	0.000287102	0.000331111	0.000359258
Acronychia littoralis	tree	0.015145537	0.2046007	0.9914657	terrestrial	0.001042084	0.9989579	self-supporting	0.000174233	0.9998258	perennial	0.000126759	0.9998733	phanerophyte	0.99837226	0.000702853	0.000289576	0.000299264	0.000336027
Acronychia oblongifolia	tree	0.011754246	0.33069113	0.98722166	terrestrial	0.000193571	0.99980646	self-supporting	0.000204789	0.99979526	perennial	0.000128014	0.99987197	phanerophyte	0.9982065	0.000790372	0.000309422	0.000341574	0.000352213
Acronychia octandra	tree	0.013938561	0.19905399	0.99235827	terrestrial	0.000355879	0.99964416	self-supporting	0.000199536	0.9998005	perennial	0.000120156	0.99987984	phanerophyte	0.9983986	0.000695216	0.000304139	0.00029241	0.000309685
Acronychia parviflora	tree	0.014887399	0.19480483	0.99187297	terrestrial	0.01339709	0.9866029	self-supporting	0.000201368	0.9997986	perennial	0.000126462	0.9998735	phanerophyte	0.99814653	0.000881684	0.000286712	0.000327225	0.00035783
Acronychia pauciflora	tree	0.011859864	0.4957267	0.9758114	terrestrial	0.000625059	0.9993749	self-supporting	0.000188787	0.99981123	perennial	0.000125638	0.99987435	phanerophyte	0.9982653	0.000783227	0.000280912	0.000316158	0.000354221
Acronychia pedunculata	tree	0.018371655	0.8320777	0.8568865	terrestrial	0.00090834	0.9990916	self-supporting	0.000333138	0.9996669	perennial	0.000124266	0.99987566	phanerophyte	0.9979845	0.001113928	0.00029693	0.00025641	0.000348249
Acronychia porteri	tree	0.01662975	0.16910101	0.99269545	terrestrial	0.000173039	0.99982697	self-supporting	0.000194942	0.99980503	perennial	0.00012588	0.9998741	phanerophyte	0.99836904	0.000632618	0.000335787	0.000322157	0.000340542
Acronychia pubescens	tree	0.011325724	0.5057157	0.97534704	terrestrial	0.000199725	0.99980026	self-supporting	0.000190128	0.9998099	perennial	0.000122262	0.9998777	phanerophyte	0.99827194	0.000818001	0.000281466	0.000288496	0.000340139
Acronychia suberosa	tree	0.016304886	0.16318798	0.9929757	terrestrial	0.006241709	0.9937583	self-supporting	0.000189999	0.99981004	perennial	0.000115503	0.9998845	phanerophyte	0.99838257	0.000689867	0.000297827	0.000308939	0.000320822
Acronychia vestita	tree	0.017927207	0.15733044	0.99228525	terrestrial	0.000257413	0.99974257	self-supporting	0.000183324	0.9998167	perennial	0.000134222	0.9998658	phanerophyte	0.9981079	0.000868189	0.000306295	0.000346298	0.00037131
Acronychia wilcoxiana	tree	0.014988635	0.18310021	0.99228925	terrestrial	0.000336771	0.99966323	self-supporting	0.000196042	0.99980396	perennial	0.000127869	0.9998721	phanerophyte	0.99838066	0.000682658	0.00029087	0.000311115	0.000334624
Acrophyllum australe	shrub	0.059590846	0.9796388	0.14584546	terrestrial	0.000947375	0.9990526	self-supporting	0.000512124	0.9994879	perennial	0.000187595	0.9998124	phanerophyte	0.85315794	0.1359636	0.005210251	0.002867032	0.002801279
Acrophyllum venosum	shrub	0.059590846	0.9796388	0.14584546	terrestrial	0.000947375	0.9990526	self-supporting	0.000512124	0.9994879	perennial	0.000187595	0.9998124	phanerophyte	0.85315794	0.1359636	0.005210251	0.002867032	0.002801279
Acropogon aoupiniensis	tree	0.039004754	0.15369637	0.9865795	terrestrial	0.000161914	0.9998381	self-supporting	0.001334896	0.9986651	perennial	0.000296231	0.9997037	phanerophyte	0.97910416	0.008092787	0.002619413	0.002290278	0.007893393
Acropogon bullatus	tree	0.038417887	0.1481702	0.9871824	terrestrial	0.000159523	0.9998405	self-supporting	0.000828681	0.9991714	perennial	0.000281609	0.99971837	phanerophyte	0.98078674	0.0071988	0.002300115	0.002211616	0.007502678
Acropogon domatifer	tree	0.039051794	0.1521836	0.9869118	terrestrial	0.000162781	0.99983716	self-supporting	0.001170901	0.99882907	perennial	0.00029329	0.9997067	phanerophyte	0.9751306	0.009143689	0.00292336	0.002703069	0.010099361
Acropogon fatsioides	tree	0.040702403	0.15306109	0.9858948	terrestrial	0.000160492	0.9998394	self-supporting	0.001051914	0.99894816	perennial	0.000310331	0.9996897	phanerophyte	0.9759434	0.008988178	0.002684244	0.002617787	0.009766412
Acropogon megaphyllus	tree	0.035887517	0.14775582	0.98805434	terrestrial	0.000162505	0.9998375	self-supporting	0.001120972	0.998879	perennial	0.000293975	0.999706	phanerophyte	0.983225	0.006793737	0.001839766	0.002078441	0.006063085
Acropogon veillonii	tree	0.042460877	0.15815179	0.9851156	terrestrial	0.000164708	0.99983525	self-supporting	0.00089284	0.9991072	perennial	0.000283386	0.9997166	phanerophyte	0.9756894	0.009139961	0.002854978	0.002808722	0.009506883
Acrorchis roseola	herb	0.9870257	0.35369262	0.02288493	obligatory	0.9958268	0.004173212	self-supporting	0.000159945	0.99984	perennial	0.000160686	0.9998393	chamaephyte	0.00741091	0.7268759	0.17962098	0.08267133	0.003420861
Acrostichum aureum	herb	0.9889403	0.15415072	0.0590194	terrestrial	0.023577087	0.97642285	self-supporting	0.000724276	0.99927574	perennial	0.00016825	0.9998317	cryptophyte	0.011934698	0.089858726	0.14480571	0.74315804	0.010242863
Acrostichum speciosum	herb	0.96104485	0.40943232	0.06787194	terrestrial	0.000559055	0.99944097	self-supporting	0.000300069	0.99969995	perennial	0.000314449	0.9996855	chamaephyte	0.08798462	0.43149513	0.26048163	0.19163446	0.02840417
Acrothamnus colensoi	shrub	0.038423542	0.98010683	0.17753658	terrestrial	0.000286262	0.9997137	self-supporting	0.000429341	0.99957067	perennial	0.000167465	0.9998325	phanerophyte	0.9336323	0.059101317	0.002852829	0.002030232	0.002383412
Acrothamnus hookeri	shrub	0.08019728	0.9786219	0.10697239	terrestrial	0.000210207	0.9997898	self-supporting	0.000936582	0.99906343	perennial	0.000293832	0.9997061	phanerophyte	0.9264462	0.056762513	0.007679885	0.002913937	0.006197543
Acrothamnus maccraei	shrub	0.1195523	0.9712017	0.12716334	terrestrial	0.000135548	0.99986446	self-supporting	0.000333993	0.999666	perennial	0.000673845	0.9993262	phanerophyte	0.66224146	0.28470087	0.033559356	0.005602229	0.013896101
Acrothamnus suaveolens	shrub	0.045775138	0.9697314	0.2668913	terrestrial	0.001386715	0.99861324	self-supporting	0.004699032	0.995301	perennial	0.000249171	0.9997508	phanerophyte	0.9515572	0.04266155	0.002384111	0.001536509	0.001860597
Acrotriche depressa	shrub	0.08667509	0.9818989	0.08281382	terrestrial	0.000117909	0.9998821	self-supporting	0.000516822	0.9994831	perennial	0.000526405	0.99947363	phanerophyte	0.80723464	0.17737998	0.006912725	0.003696882	0.004775829
Acrotriche divaricata	shrub	0.09266633	0.97746	0.11054988	terrestrial	0.000570455	0.9994295	self-supporting	0.002231394	0.99776864	perennial	0.000259851	0.9997402	phanerophyte	0.6714183	0.29841942	0.018478772	0.00519263	0.006490942
Acrotriche rigida	shrub	0.048435897	0.9861601	0.10496999	terrestrial	0.000240836	0.99975914	self-supporting	0.000408697	0.9995913	perennial	0.00017213	0.99982786	phanerophyte	0.89669347	0.09361382	0.002933992	0.002596608	0.004162044
Acrymia ajugiflora	herb	0.6943756	0.6894478	0.16455013	terrestrial	0.000455831	0.9995441	self-supporting	0.000781355	0.9992186	perennial	0.000711295	0.9992887	chamaephyte	0.28142232	0.6524702	0.036537834	0.00956245	0.020007284
Actaea arizonica	herb	0.9952447	0.15211777	0.028404143	terrestrial	0.000162123	0.9998379	self-supporting	0.000438164	0.99956185	perennial	0.001800582	0.99819934	hemicryptophyte	0.005269157	0.047772612	0.57424563	0.009549541	0.363163
Actaea asiatica	herb	0.9771196	0.27169567	0.050166525	terrestrial	0.00022195	0.9997781	self-supporting	0.001315415	0.9986846	perennial	0.00026452	0.9997354	phanerophyte	0.62276715	0.16518427	0.13532378	0.038498122	0.038226657
Actaea elata	herb	0.9952872	0.1558462	0.028236592	terrestrial	0.000303029	0.99969697	self-supporting	0.00025224	0.9997478	perennial	0.000685511	0.99931455	hemicryptophyte	0.00161925	0.013517521	0.964372	0.006250202	0.014240924
Actaea pachypoda	herb	0.9941811	0.18022995	0.028243953	terrestrial	0.000133743	0.99986625	self-supporting	0.000762006	0.999238	perennial	0.000967591	0.9990324	hemicryptophyte	0.015786804	0.17810318	0.7451882	0.034117565	0.026804194
Actaea podocarpa	herb	0.995404	0.123062216	0.03472712	terrestrial	0.000112033	0.99988794	self-supporting	0.001119267	0.9988807	perennial	0.002046715	0.9979533	hemicryptophyte	0.003292989	0.016797367	0.93321913	0.004674377	0.04201619
Actaea racemosa	herb	0.9946078	0.16347183	0.031029211	terrestrial	0.000110087	0.99988985	self-supporting	0.000627347	0.99937266	perennial	0.001812527	0.9981875	hemicryptophyte	0.010446086	0.14501996	0.3715131	0.26378024	0.20924057
Actaea rubra	herb	0.99238026	0.25241274	0.025116995	terrestrial	0.000123831	0.99987614	self-supporting	0.000355144	0.9996449	perennial	0.001024272	0.99897575	hemicryptophyte	0.008455017	0.15208144	0.80318975	0.019102862	0.017170852
Actaea simplex	herb	0.9947137	0.16778272	0.027125852	terrestrial	0.000218211	0.9997818	self-supporting	0.000529593	0.9994704	perennial	0.001471085	0.99852884	hemicryptophyte	0.003171946	0.020741964	0.9669621	0.003938382	0.005185688
Actaea spicata	herb	0.99146396	0.25408587	0.025879402	terrestrial	0.000182789	0.9998172	self-supporting	0.000265561	0.99973446	perennial	0.002877923	0.9971221	hemicryptophyte	0.001728809	0.026229085	0.96141595	0.007999377	0.002626683
Actephila excelsa	shrub	0.02301212	0.90703	0.72598964	terrestrial	0.001036071	0.99896395	self-supporting	0.00060713	0.99939287	perennial	0.000128644	0.9998714	phanerophyte	0.997866	0.00126424	0.000312983	0.000271755	0.000285024
Actephila lindleyi	tree	0.011963031	0.3216533	0.98884517	terrestrial	0.00044351	0.9995565	self-supporting	0.000171767	0.9998282	perennial	0.000120895	0.9998791	phanerophyte	0.9983102	0.000753688	0.000328876	0.000307626	0.000299667
Actinidia arguta	shrub	0.11400583	0.9274856	0.25390643	terrestrial	0.00024578	0.99975425	obligatory	0.98106134	0.018938713	perennial	0.001145394	0.99885464	phanerophyte	0.97976744	0.00693671	0.004436113	0.004115222	0.004744506
Actinidia chinensis	shrub	0.28018832	0.793888	0.34539452	terrestrial	0.000188735	0.99981123	obligatory	0.9768968	0.023103232	perennial	0.00037414	0.9996258	phanerophyte	0.99101454	0.003497491	0.001554843	0.001655976	0.002277233
Actinidia chrysantha	tree	0.38689756	0.3392437	0.7528201	terrestrial	0.000160478	0.99983954	self-supporting	0.000394886	0.9996051	perennial	0.000688962	0.9993111	cryptophyte	0.01912887	0.010285035	0.047446545	0.886262	0.03687762
Actinidia deliciosa	shrub	0.15331233	0.9691141	0.10764661	terrestrial	0.000155301	0.9998447	obligatory	0.9775703	0.022429684	perennial	0.000177126	0.9998229	phanerophyte	0.99554235	0.002108938	0.000804471	0.000709281	0.000834912
Actinidia kolomikta	shrub	0.15653303	0.95606476	0.15143813	terrestrial	0.00026226	0.9997377	obligatory	0.97525	0.024750004	perennial	0.000308897	0.9996911	phanerophyte	0.9924603	0.003751916	0.001679817	0.001094333	0.001013737
Actinidia melanandra	tree	0.0984907	0.6621237	0.75263774	terrestrial	0.000318579	0.9996815	self-supporting	0.001543635	0.99845636	perennial	0.000783043	0.9992169	phanerophyte	0.9720473	0.006841774	0.003560392	0.004610263	0.012940234
Actinidia polygama	shrub	0.21391094	0.9327302	0.16972683	terrestrial	0.000200205	0.9997998	obligatory	0.97598445	0.024015546	perennial	0.000270895	0.9997291	phanerophyte	0.9891433	0.003500395	0.002359537	0.002600947	0.002395842
Actiniopteris radiata	herb	0.99442816	0.12678911	0.039096452	terrestrial	0.001263697	0.9987363	self-supporting	0.001220779	0.99877924	perennial	0.000281894	0.9997181	cryptophyte	0.001725763	0.018971248	0.13992363	0.8238839	0.015495396
Actinobole condensatum	herb	0.9953543	0.14310947	0.03080573	terrestrial	0.000157865	0.99984217	self-supporting	0.000286738	0.99971324	annual	0.98622406	0.013775896	therophyte	0.000652248	0.00109091	0.00277713	0.00075421	0.9947255
Actinobole uliginosum	herb	0.99525565	0.13168778	0.031670436	terrestrial	0.000106419	0.99989355	self-supporting	0.000315867	0.9996841	annual	0.9794948	0.020505197	therophyte	0.0006733	0.001351978	0.003941711	0.000808358	0.9932247
Actinocheita filicina	tree	0.32934883	0.25160933	0.82044876	terrestrial	0.000258551	0.9997415	self-supporting	0.000680087	0.9993199	perennial	0.003266243	0.9967338	phanerophyte	0.7429928	0.11605946	0.025564212	0.017374357	0.09800904
Actinocladum verticillatum	herb	0.99278885	0.15617093	0.047459673	terrestrial	0.000165711	0.9998343	self-supporting	0.000325727	0.9996743	perennial	0.000219451	0.9997806	hemicryptophyte	0.064843856	0.034352157	0.83786154	0.017787272	0.045155168
Actinodaphne albifrons	tree	0.026057925	0.13351671	0.9914752	terrestrial	0.000217186	0.99978286	self-supporting	0.000768813	0.9992312	perennial	0.000222881	0.99977714	phanerophyte	0.993339	0.00434986	0.000669613	0.000896373	0.000745023
Actinodaphne bourdillonii	tree	0.015643554	0.18475495	0.9926985	terrestrial	0.000133289	0.9998667	self-supporting	0.000415143	0.99958485	perennial	0.000127419	0.99987257	phanerophyte	0.9981352	0.000862921	0.000329781	0.000338075	0.000333978
Actinodaphne bourneae	tree	0.028925277	0.1374607	0.99023765	terrestrial	0.000220125	0.9997799	self-supporting	0.000383775	0.99961615	perennial	0.000285746	0.9997142	phanerophyte	0.9668332	0.024187488	0.00236257	0.004671077	0.001945651
Actinodaphne cuspidata	tree	0.021690506	0.14185955	0.9922788	terrestrial	0.000194871	0.99980515	self-supporting	0.000269345	0.99973065	perennial	0.000142484	0.99985754	phanerophyte	0.9978224	0.001149095	0.00033562	0.000376689	0.000316216
Actinodaphne ellipticibacca	tree	0.026093245	0.1531782	0.9908715	terrestrial	0.000182854	0.9998172	self-supporting	0.000512798	0.99948716	perennial	0.000243529	0.9997565	phanerophyte	0.98080564	0.015397758	0.001341368	0.001625165	0.000830034
Actinodaphne fragilis	tree	0.021158857	0.14369068	0.99235255	terrestrial	0.000193638	0.99980634	self-supporting	0.000291272	0.9997087	perennial	0.00013761	0.9998623	phanerophyte	0.9980301	0.000956076	0.00033435	0.000347242	0.000332181
Actinodaphne johorensis	tree	0.025528232	0.1366911	0.9910212	terrestrial	0.000223874	0.9997762	self-supporting	0.000303965	0.999696	perennial	0.000236671	0.9997633	phanerophyte	0.9909504	0.006726045	0.000702279	0.001096819	0.000524446
[truncated: 53,922 more rows]
